# Supplementary material for: The GUL-1 Protein Binds Multiple RNAs Involved in Cell Wall Remodeling and Affects the MAK-1 Pathway in Neurospora crassa
Source: Front Fungal Biol. 2021 Apr 16;2:672696. doi: 10.3389/ffunb.2021.672696 (PMC10512220; doi:10.3389/ffunb.2021.672696)
Supplement: Supplementary Table 1 — Sequence data summary. [file Table_1.xlsx]

## Sheet: Sheet1
order	Sample	experiments	strain	RIP	treatment	Seq Type	input Reads FASTQ	Reads trimmed	% Reads Trimmed	Num. Reads kept	% Unique	% Multiple	% Unmapped	% Overall Alignment	Num. Unique	% Coding/UTR	% Intronic	% Ribosomal	% Intergenic	% Reads in correct strand	5' Bias	3' Bias	Coverage Variation	Median Insert Size	Min Insert Size	Read Length	% bases >QC20
1	OD1	GUL-1-GFP A (Vs)	GUL-1-GFP	pull-dow	NO	PE	27741674	1426	0.0001	27740248	0.6572	0.0992	0.0926	0.9074	18230120	0.3978	0.004	0.5741	0.0241	0.9829	0.827199	0.080929	0.096623	135	92	94	0.9902
2	OD2	GUL-1-GFP A (Vs) input	GUL-1-GFP	input	NO	PE	24134928	2450	0.0001	24132478	0.6707	0.0726	0.1307	0.8693	16185946	0.106	0.0002	0.8889	0.0049	0.9944	1.58481	0	0	130	94	94	0.991
3	OD3	GUL-1-GFP B (Vs)	GUL-1-GFP	pull-dow	NO	PE	30486640	4880	0.0002	30481760	0.6314	0.1129	0.115	0.885	19244878	0.1586	0.0004	0.8321	0.0089	0.9895	1.06204	0	0	141	92	94	0.9895
4	OD4	GUL-1-GFP B (Vs) input	GUL-1-GFP	input	NO	PE	34065324	3996	0.0001	34061328	0.195	0.0449	0.6174	0.3826	6641996	0.3561	0.0003	0.6388	0.0048	0.9954	2.04052	0	0	121	93	94	0.9911
5	OD5	GUL-1-GFP C (Vs)	GUL-1-GFP	pull-dow	NO	PE	34331414	2774	0.0001	34328640	0.6074	0.1057	0.1182	0.8818	20849868	0.3286	0.0011	0.6498	0.0205	0.9842	0.895527	0.037127	0.04186	135	92	94	0.9899
7	OD7	wild-type A (Vs)	wild-type	pull-dow	NO	PE	25049830	2816	0.0001	25047014	0.7289	0.1101	0.065	0.935	18257938	0.1148	0.0004	0.8811	0.0037	0.9936	1.05984	0	0.062112	148	93	94	0.9899
8	OD8	wild-type A (Vs) input	wild-type	input	NO	PE	29154082	7410	0.0003	29146672	0.6416	0.0842	0.1242	0.8758	18701938	0.1199	0.0004	0.8703	0.0093	0.9923	1.2829	0	0.02665	129	93	94	0.9903
9	OD9	wild-type B (Vs)	wild-type	pull-dow	NO	PE	30456774	2136	0.0001	30454638	0.6537	0.1297	0.0838	0.9162	19908950	0.1758	0.0009	0.8041	0.0192	0.9834	1.00216	0	0	143	93	94	0.9895
10	OD10	wild-type B (Vs) input	wild-type	input	NO	PE	34820058	3050	0.0001	34817008	0.1874	0.0437	0.6176	0.3824	6525434	0.2899	0.0003	0.7041	0.0057	0.9927	1.97544	0	0	120	93	94	0.9911
11	OD11	wild-type C (Vs)	wild-type	pull-dow	NO	PE	40352284	1982	0	40350302	0.6465	0.1047	0.0904	0.9096	26087916	0.1457	0.0031	0.8147	0.0365	0.9677	0.87117	0.010773	0.020178	136	93	94	0.9899
12	OD12	wild-type C (Vs) Iinput	wild-type	input	NO	PE	27818050	486	0	27817564	0.0045	0.0007	0.9869	0.0131	125406	0.1842	0	0.8137	0.0021	0.948	1.99509	0.713683	0.049202	113	95	94	0.9909
13	OD13	GUL-1-GFP A (Nikkomycin Z)	GUL-1-GFP	pull-dow	Yes	PE	32911210	1390	0	32909820	0.6849	0.1072	0.0718	0.9282	22541376	0.3473	0.0013	0.6295	0.0219	0.9857	0.917862	0.043994	0.040885	142	92	94	0.9899
15	OD15	GUL-1-GFP B (Nikkomycin Z)	GUL-1-GFP	pull-dow	Yes	PE	29717992	2560	0.0001	29715432	0.6791	0.1144	0.0775	0.9225	20181090	0.1876	0.0006	0.7991	0.0128	0.9869	1.00568	0.000825	0.002248	141	93	94	0.9898
16	OD16	GUL-1-GFP B (Nikkomycin Z) input	GUL-1-GFP	input	Yes	PE	34963904	3430	0.0001	34960474	0.3028	0.0577	0.4683	0.5317	10584894	0.2495	0.0002	0.7457	0.0046	0.9943	1.94514	0	0	123	93	94	0.9909
17	OD17	GUL-1-GFP C (Nikkomycin Z)	GUL-1-GFP	pull-dow	Yes	PE	30293654	1308	0	30292346	0.6375	0.0972	0.1034	0.8966	19311422	0.3636	0.0017	0.6081	0.0266	0.9845	0.898263	0.030108	0.032427	138	91	94	0.9897
18	OD18	GUL-1-GFP C (Nikkomycin Z) input	GUL-1-GFP	input	Yes	PE	39025966	1638	0	39024328	0.1107	0.0205	0.7137	0.2863	4321120	0.3501	0.0003	0.6431	0.0065	0.9927	1.89718	0	0	112	93	94	0.9912
19	OD19	wild-type A (Nikkomycin Z)	wild-type	pull-dow	Yes	PE	25539492	3674	0.0001	25535818	0.7193	0.0934	0.0711	0.9289	18369186	0.1187	0.0015	0.8603	0.0195	0.9818	0.865296	0.041355	0.150092	141	92	94	0.9905
20	OD20	wild-type A (Nikkomycin Z) input	wild-type	input	Yes	PE	30877828	3778	0.0001	30874050	0.6812	0.0357	0.1232	0.8768	21030304	0.1347	0.0012	0.8408	0.0233	0.9885	1.11619	0.022669	0.109145	127	93	94	0.991
21	OD21	wild-type B (Nikkomycin Z)	wild-type	pull-dow	Yes	PE	32261030	1682	0.0001	32259348	0.747	0.1053	0.0543	0.9457	24096536	0.0795	0.0007	0.9135	0.0064	0.9887	0.947893	0.007108	0.081648	153	94	94	0.9904
22	OD22	wild-type B (Nikkomycin Z) input	wild-type	input	Yes	PE	40609532	4034	0.0001	40605498	0.6669	0.0689	0.1105	0.8895	27078176	0.1381	0.0012	0.8444	0.0163	0.9895	1.1821	0.034595	0.115812	134	93	94	0.9894
23	OD23	wild-type C (Nikkomycin Z)	wild-type	pull-dow	Yes	PE	32139786	6632	0.0002	32133154	0.7025	0.0662	0.0933	0.9067	22573356	0.159	0.0012	0.8183	0.0214	0.9877	0.956219	0.037155	0.174007	133	92	94	0.9905
24	OD24	wild-type C (Nikkomycin Z) input	wild-type	input	Yes	PE	32180684	3462	0.0001	32177222	0.6439	0.0533	0.1347	0.8653	20719650	0.1391	0.0008	0.8492	0.0109	0.9917	1.24472	0	0.075256	130	91	94	0.9912
