# Supplementary material for: The GUL-1 Protein Binds Multiple RNAs Involved in Cell Wall Remodeling and Affects the MAK-1 Pathway in Neurospora crassa
Source: Front Fungal Biol. 2021 Apr 16;2:672696. doi: 10.3389/ffunb.2021.672696 (PMC10512220; doi:10.3389/ffunb.2021.672696)
Supplement: Supplementary Table 2 — RNASeq gene count. [file Table_2.xlsx]

## Sheet: gene_count_matrix
gene_id	OD1 (GUL-1-GFP A)	OD10 (wild-type B input)	OD11 (wild-type C)	OD12 (wild-type C input)	OD13 (GUL-GFP-1 A (Nikkomycin Z treatment))	OD15 (GUL-1-GFP B (Nikkomycin Z treatment))	OD16 (GUL-1-GFP B input (Nikkomycin Z treatment))	OD17 (GUL-1-GFP C (Nikkomycin Z treatment))	OD18 (GUL-1-GFP C input (Nikkomycin Z treatment))	OD19 (wild-type A (Nikkomycin Z treatment))	OD2 (GUL-1-GFP A input)	OD20 (wild-type A input (Nikkomycin Z treatment))	OD21 (wild-type B (Nikkomycin Z treatment))	OD22 (wild-type B input (Nikkomycin Z treatment))	OD23 (wild-type C (Nikkomycin Z treatment))	OD24 (wild-type C input (Nikkomycin Z treatment))	OD3 (GUL-1-GFP B)	OD4 (GUL-1-GFP B input)	OD5 (GUL-1-GFP C)	OD7 (wild-type A)	OD8 (wild-type A input)	OD9 (wild-type B)
NCU00569	255	0	13	0	42	4	0	35	0	22	0	5	19	24	21	0	0	0	14	13	0	6
NCU02679	68	0	50	0	14	0	0	0	0	32	0	9	21	15	27	12	0	0	0	21	6	0
NCU02678	23	0	15	0	6	6	0	10	0	0	0	11	1	2	3	5	5	0	3	0	0	3
NCU00568	91	6	54	0	46	9	0	19	0	35	0	30	29	41	47	23	0	5	36	14	21	10
NCU02673	0	0	0	0	0	0	0	0	0	0	0	0	0	0	0	0	0	0	0	0	0	0
NCU02672	0	0	0	0	0	0	0	0	0	3	0	0	0	7	5	0	0	0	0	3	4	0
NCU02671	8135	25	924	0	6713	1264	24	5223	42	462	27	264	228	393	390	173	896	47	4193	169	131	463
NCU02670	24	0	26	0	15	6	0	20	0	14	0	3	3	3	7	3	2	0	20	5	7	12
NCU02677	32	16	330	0	378	93	4	266	0	27	7	5	0	5	32	0	107	11	419	5	0	262
NCU02676	42	0	62	0	74	15	0	61	0	13	0	14	14	27	35	16	3	0	37	7	6	10
NCU02675	17	0	10	0	7	0	0	14	3	9	0	6	0	0	5	5	3	0	4	0	0	5
NCU02674	23	2	21	0	38	8	2	41	0	7	0	8	0	8	8	3	3	0	39	5	0	3
NCU05587	49	0	38	0	10	10	0	37	0	16	0	9	0	9	37	6	6	0	26	12	9	13
NCU08752	28	0	25	0	4	0	0	0	0	13	0	3	9	0	8	0	6	0	21	5	7	0
NCU05581	92	0	41	0	8	5	0	22	0	39	0	5	6	0	18	6	6	0	22	5	0	6
NCU05272	66	0	33	0	21	9	0	31	0	12	0	8	5	5	4	8	7	0	23	6	0	13
NCU07494	63	0	74	0	29	30	0	40	0	6	0	9	9	13	10	8	23	5	33	11	0	28
NCU05902	183	4	288	0	248	93	4	270	5	45	0	11	32	38	62	11	79	0	242	46	19	99
NCU05903	0	0	0	0	0	0	0	0	0	0	0	0	0	0	0	0	0	0	0	0	0	0
NCU05276	150	7	144	0	85	28	0	90	9	38	5	20	47	26	36	21	17	0	81	19	10	32
NCU05582	177	2	57	0	30	11	5	34	6	34	3	16	18	15	41	2	9	4	32	17	9	14
NCU05274	948	56	748	0	1132	385	40	1135	36	155	36	148	168	232	258	190	275	65	935	109	80	340
NCU05275	126	12	170	0	37	28	12	55	18	38	20	57	35	51	63	36	30	0	64	22	40	29
NCU05908	4	0	0	0	10	0	0	12	0	0	0	0	0	7	0	7	0	0	0	0	0	0
NCU05909	8	4	33	0	30	13	8	60	0	13	0	5	5	0	11	0	0	0	25	5	0	14
NCU05278	366	22	479	0	848	249	14	684	13	165	6	116	121	129	241	73	120	9	635	67	22	173
NCU05279	96	0	41	0	26	12	0	22	0	18	0	9	5	3	20	4	12	0	36	17	7	16
NCU07496	37	0	47	0	25	8	0	18	0	9	0	0	10	7	0	0	20	0	34	0	0	5
NCU07497	109	0	29	0	32	9	0	36	0	0	0	7	12	3	19	0	15	0	25	0	0	5
NCU04151	220	0	75	0	125	36	6	92	3	38	0	7	13	13	21	14	42	10	88	16	11	31
NCU07143	22	0	17	0	11	3	0	6	0	3	0	0	14	9	3	0	0	0	0	0	0	6
NCU09593	0	0	0	0	0	0	0	0	0	0	0	0	0	0	0	0	0	0	0	0	0	0
NCU09591	0	0	0	0	0	0	0	0	0	0	0	0	0	0	0	0	0	0	0	0	0	0
NCU09590	0	0	0	0	0	0	0	0	0	0	0	0	0	0	0	0	0	0	0	0	0	0
NCU09597	0	0	0	0	0	0	0	0	0	0	0	0	0	0	0	0	0	0	0	0	0	0
NCU09596	0	0	4	0	0	0	0	5	0	0	0	0	0	0	0	0	0	0	4	0	0	0
NCU09595	232	0	18	0	209	36	0	113	0	17	0	7	9	8	14	9	36	0	104	12	3	26
NCU09594	36	0	30	0	31	7	0	29	3	0	0	3	7	2	8	6	5	0	36	7	4	4
NCU05588	117	16	66	0	65	12	0	72	0	22	0	13	9	17	33	14	11	4	56	12	0	33
NCU09599	107	0	69	0	28	5	6	19	4	13	4	12	5	21	15	22	7	10	20	7	6	10
NCU07493	90	5	118	0	84	31	7	175	0	10	3	14	11	12	10	10	34	8	111	15	11	50
NCU00564	71	0	51	0	21	0	0	13	0	15	10	39	18	50	34	23	8	0	15	8	20	29
NCU00157	76	0	62	0	13	10	4	9	0	44	15	30	25	47	57	21	4	0	0	56	28	15
NCU16968	191	5	12	0	110	44	0	106	0	5	0	5	7	3	0	0	35	6	45	0	0	6
NCU16966	24	0	41	0	8	0	2	0	0	7	0	21	4	25	22	22	2	11	0	5	18	4
NCU16967	67	0	14	0	9	0	0	9	0	18	0	18	11	11	17	5	0	0	9	9	0	0
NCU16960	0	0	0	0	0	0	0	0	0	0	0	0	0	0	0	0	0	0	0	0	0	0
NCU16961	0	0	0	0	0	0	0	0	0	0	0	0	0	0	0	0	0	0	0	0	0	0
NCU00158	66	0	60	0	21	4	0	23	0	21	0	0	15	10	5	6	0	0	14	12	5	17
NCU15308	0	0	0	0	0	0	0	0	0	0	0	2	0	2	0	0	0	0	0	0	0	0
NCU15775	0	0	0	0	0	0	0	0	0	0	0	0	0	0	0	0	0	0	0	0	0	0
NCU00741	114	0	122	0	134	41	0	110	0	12	0	0	10	13	25	9	28	10	99	5	0	41
NCU00740	25	0	10	0	0	6	0	8	0	4	0	5	0	10	5	0	5	0	6	0	0	0
NCU00743	307	58	703	0	584	228	21	570	25	140	0	67	58	69	133	63	137	18	702	172	101	254
NCU00742	127	0	28	0	110	12	0	87	0	19	0	13	7	7	11	2	13	4	64	7	5	13
NCU00745	4	0	0	0	0	0	0	0	0	0	0	0	0	0	0	0	0	0	0	0	0	0
NCU00744	1786	4	226	0	576	158	14	449	17	223	5	152	122	221	200	96	90	8	365	102	43	66
NCU00747	0	0	0	0	0	0	0	0	0	0	0	0	0	0	0	0	0	0	0	0	0	0
NCU00746	0	0	0	0	0	0	0	0	0	0	0	0	0	0	0	0	0	0	0	0	0	0
NCU00749	65	0	60	0	29	8	0	26	0	11	0	5	7	14	24	10	30	0	71	9	0	29
NCU05712	0	0	20	0	32	10	6	25	0	0	0	7	0	8	6	0	11	2	30	9	3	39
NCU07817	714	31	623	0	968	569	57	1105	62	589	21	415	506	516	1006	446	195	16	619	176	106	156
NCU06979	61	0	26	0	10	5	0	0	0	0	0	0	8	0	3	0	8	0	0	9	0	6
NCU15127	0	0	0	0	0	0	0	0	0	0	0	0	0	0	0	0	0	0	0	0	0	0
NCU15126	0	0	0	0	0	0	0	0	0	0	0	0	0	0	0	0	0	0	0	0	0	0
NCU15125	0	0	0	0	0	0	0	0	0	0	0	0	0	1	5	4	0	0	0	0	0	0
NCU15124	1	0	0	0	0	0	0	0	0	1	0	1	0	0	0	1	0	0	0	0	0	0
NCU15123	0	0	0	0	0	0	0	0	0	0	0	1	0	0	0	0	0	0	0	0	0	0
NCU15122	0	0	0	0	0	0	0	0	0	4	0	7	0	3	6	4	0	4	0	0	2	0
NCU15121	2	0	0	0	0	0	0	0	0	0	0	0	0	0	0	0	0	0	0	0	0	0
NCU00847	99	6	117	0	54	20	3	49	3	29	0	27	18	21	24	21	13	4	64	25	24	44
NCU15129	0	0	0	0	0	0	0	0	0	0	0	0	0	0	0	0	0	0	0	0	0	0
NCU15128	1	0	1	0	0	2	0	0	0	9	0	9	3	3	9	2	0	0	0	0	0	0
NCU05900	197	8	105	0	180	108	6	183	6	68	7	36	56	52	48	30	31	2	142	32	8	94
NCU05901	82	7	117	0	119	44	0	117	0	12	0	3	16	10	7	7	53	4	139	20	11	77
NCU06052	190	14	217	0	157	61	5	100	6	61	0	20	32	21	64	19	41	8	127	31	7	56
NCU05270	183	36	492	0	946	383	23	995	24	115	0	73	55	86	156	75	243	25	970	43	31	435
NCU08244	0	0	0	0	0	0	0	0	0	0	0	0	0	0	0	0	0	0	0	0	0	0
NCU08245	0	0	0	0	0	0	0	0	0	0	0	0	0	0	0	0	0	0	0	0	0	0
NCU08246	0	0	0	0	0	0	0	0	0	0	0	0	0	0	0	0	0	0	0	0	0	0
NCU08247	0	0	0	0	0	0	0	0	0	0	0	0	0	0	0	0	0	0	0	0	0	0
NCU08240	0	0	0	0	0	0	0	0	0	0	0	0	0	0	0	0	0	0	0	0	0	0
NCU08241	0	0	0	0	0	0	0	0	0	0	0	0	0	0	0	0	0	0	0	0	0	0
NCU08242	0	0	0	0	0	0	0	0	0	0	0	0	0	0	0	0	0	0	0	0	0	0
NCU08243	0	0	0	0	0	0	0	0	0	0	0	0	0	0	0	0	0	0	0	0	0	0
NCU08248	0	0	0	0	0	0	0	0	0	0	0	0	0	0	0	0	0	0	0	0	0	0
NCU08249	0	0	0	0	0	0	0	0	0	0	0	0	0	0	0	0	0	0	0	0	0	0
NCU05277	12	0	26	0	19	20	0	20	0	7	0	7	5	11	0	0	6	0	15	0	0	12
NCU05906	50	0	15	0	8	0	0	8	0	35	0	20	24	28	20	18	0	0	13	8	5	0
NCU01536	0	0	0	0	0	0	0	0	0	0	0	0	0	0	0	0	0	0	0	0	0	0
NCU06051	216	6	134	0	138	67	0	112	2	30	0	12	20	9	10	12	21	6	141	11	4	47
NCU05907	0	0	0	0	0	0	0	0	0	5	0	0	0	0	0	0	0	0	0	0	0	0
NCU07274	16	0	5	0	0	0	0	0	0	5	0	0	7	0	5	0	0	0	0	3	0	0
NCU02300	0	0	0	0	0	0	0	0	0	0	0	0	0	0	0	0	0	0	0	0	0	0
NCU06050	476	7	188	0	286	111	12	190	2	26	3	12	19	35	44	25	62	10	202	13	12	68
NCU00352	202	20	160	0	196	65	6	209	0	108	6	54	76	91	134	56	34	9	229	55	32	79
NCU00353	0	0	0	0	0	0	0	0	0	0	0	0	0	0	0	0	0	0	0	0	0	0
NCU07430	242	4	143	0	40	15	0	75	0	49	5	38	15	23	80	31	17	0	89	62	41	45
NCU00351	121	0	57	0	18	0	0	22	0	70	0	49	53	75	53	35	8	0	20	29	10	0
NCU07436	20	0	10	0	0	0	0	9	0	0	0	22	5	16	8	11	3	2	2	9	5	0
NCU16940	0	0	0	0	0	0	0	0	0	2	0	0	3	0	0	0	0	0	0	0	0	0
NCU00354	0	0	0	0	0	0	0	0	0	0	0	0	0	0	0	0	0	0	0	0	0	0
NCU00355	3	3	16	0	43	9	0	32	0	0	0	0	0	0	0	0	0	0	30	3	0	14
NCU07438	281	20	254	0	139	31	8	125	0	70	7	59	48	68	74	21	19	11	132	34	18	65
NCU07439	703	11	272	0	197	145	25	253	45	169	14	149	130	151	206	98	73	0	167	219	88	53
NCU02277	196	0	44	0	95	12	0	51	0	59	0	25	21	32	27	24	13	0	42	29	24	8
NCU02333	275	43	200	0	156	45	11	113	14	68	9	56	25	42	67	35	36	23	140	41	26	100
NCU02275	0	0	0	0	0	0	0	0	0	0	0	0	0	0	0	0	0	0	0	0	0	0
NCU02274	589	76	1270	0	708	287	54	524	20	120	9	163	54	104	130	74	139	52	906	118	112	539
NCU02273	1163	34	650	0	775	271	14	559	30	214	39	129	122	157	286	133	105	19	538	278	192	171
NCU02272	144	4	128	0	84	10	0	53	0	12	0	12	12	17	19	8	44	0	94	39	14	40
NCU03465	139	8	55	0	52	21	0	34	0	18	0	17	15	32	49	9	6	0	20	7	7	5
NCU16779	33	0	44	0	28	9	0	21	0	16	0	13	10	10	20	6	7	0	18	12	7	8
NCU16778	21	0	31	0	13	16	0	23	0	3	0	10	6	5	0	0	0	0	12	5	8	0
NCU02271	63	0	48	0	37	19	3	38	0	6	0	9	0	5	17	14	17	0	33	8	3	16
NCU06632	117	0	58	0	32	6	0	23	0	27	0	18	14	50	20	31	11	0	26	15	22	13
NCU16773	10	0	10	0	6	0	0	12	0	0	0	0	0	0	8	0	0	0	0	6	0	8
NCU16771	7	0	4	0	0	0	0	5	0	0	0	0	0	0	0	0	0	0	0	0	0	0
NCU16770	60	0	36	0	4	0	0	0	0	7	0	7	0	12	14	0	0	0	7	7	6	0
NCU16777	3	0	0	0	0	0	0	0	0	3	0	2	0	11	2	2	0	0	0	0	0	0
NCU06631	233	0	74	0	62	36	0	68	0	47	0	32	21	43	58	32	17	0	53	20	19	19
NCU16775	365	12	391	0	272	123	14	243	15	100	8	79	61	92	179	82	74	10	266	71	49	78
NCU06146	27	0	27	0	3	0	0	11	0	6	0	0	4	3	3	0	6	0	18	5	3	6
NCU06637	221	0	141	0	101	40	0	102	0	48	3	21	41	29	69	17	12	0	116	49	17	41
NCU06636	91	0	43	0	19	5	0	19	0	11	0	6	5	10	5	0	0	0	25	18	4	7
NCU17172	0	0	0	0	0	0	0	0	0	0	0	0	0	0	0	0	0	0	0	0	0	0
NCU17170	0	0	0	0	0	0	0	0	0	0	0	0	0	0	0	0	0	0	0	0	0	0
NCU17171	0	0	0	0	0	0	0	0	0	0	0	0	0	0	0	0	0	0	0	0	0	0
NCU17176	17	0	33	0	4	0	0	10	0	0	0	0	0	0	2	0	0	0	0	0	0	0
NCU17177	128	8	138	0	62	29	0	80	0	29	0	26	13	22	16	13	10	0	100	24	26	64
NCU03462	529	0	47	0	275	51	0	191	0	41	0	20	39	20	28	12	46	0	102	19	0	11
NCU01599	347	8	126	0	131	43	7	100	0	51	0	34	56	56	75	20	21	0	149	12	17	19
NCU01598	44	0	8	0	4	3	0	3	0	22	0	12	8	15	8	6	7	0	9	13	3	3
NCU01593	0	0	0	0	0	0	0	0	0	0	0	0	0	0	0	0	0	0	0	0	0	0
NCU01592	0	0	0	0	0	0	0	0	0	0	0	0	0	0	0	0	0	0	0	0	0	0
NCU01591	0	0	0	0	0	0	0	0	0	0	0	0	0	0	0	0	0	0	0	0	0	0
NCU01597	106	4	155	0	104	49	0	93	6	51	0	28	31	25	38	11	37	0	157	26	8	106
NCU01596	107	0	123	0	46	10	4	59	0	19	0	27	4	15	13	0	17	0	35	14	0	32
NCU01595	28	0	7	0	18	0	0	6	0	0	0	0	3	5	0	0	0	0	9	0	0	4
NCU04478	12	0	15	0	0	0	0	0	0	0	0	0	0	0	0	5	0	0	0	8	0	0
NCU07298	15	0	11	0	11	0	4	0	0	0	0	7	7	17	5	0	0	0	0	0	0	0
NCU07299	112	4	56	0	26	5	9	19	0	18	5	18	15	54	45	20	11	7	24	28	12	13
NCU07296	456	0	307	0	204	76	0	222	0	97	0	53	45	56	82	45	63	8	184	62	36	88
NCU03469	0	0	0	0	0	0	0	0	0	0	0	0	0	0	0	0	0	0	0	0	0	0
NCU07294	11	0	18	0	10	7	0	3	0	7	0	3	3	3	5	0	4	0	15	4	4	6
NCU07295	21	0	40	0	6	0	0	14	0	9	0	0	0	0	10	0	0	0	18	0	4	15
NCU07293	2209	14	710	0	2983	769	32	2217	26	396	9	224	259	296	643	260	351	6	2294	110	67	339
NCU07290	89	6	53	0	21	5	0	9	0	16	0	8	13	5	29	14	9	0	32	13	21	14
NCU06148	10	0	0	0	0	0	0	0	0	0	0	0	0	3	0	0	0	0	6	4	0	0
NCU03335	88	0	69	0	36	10	0	42	0	24	0	11	15	26	33	18	6	6	50	22	13	8
NCU06742	153	20	89	0	39	23	6	32	11	53	7	44	39	67	46	33	22	10	35	23	21	30
NCU06741	125	0	97	0	40	25	0	40	0	50	0	35	15	29	50	21	12	0	33	13	9	23
NCU03336	306	12	215	0	192	71	9	254	0	79	5	30	36	74	99	44	40	8	191	52	44	49
NCU03331	87	0	22	0	12	5	0	17	0	8	0	16	7	12	12	13	0	0	23	12	5	5
NCU06746	114	5	133	0	73	25	10	98	13	27	5	14	30	36	38	22	11	14	68	25	16	44
NCU06213	218	0	96	0	40	13	0	43	0	42	11	25	39	40	64	36	12	5	86	32	35	13
NCU03332	10	0	7	0	0	0	0	0	0	0	0	0	2	0	0	0	0	0	4	5	0	0
NCU06749	68	2	50	0	48	15	0	68	8	11	2	3	8	6	3	3	28	4	59	9	3	40
NCU06748	58	6	37	0	24	6	0	16	6	25	7	7	7	25	23	10	6	5	8	28	4	24
NCU03339	98	10	107	0	135	33	7	110	6	0	0	6	5	17	16	10	22	0	129	15	9	25
NCU06218	376	4	191	0	212	76	6	173	0	87	4	33	38	73	81	33	12	8	177	8	20	47
NCU01758	29	2	31	0	33	9	0	24	3	7	3	4	5	0	9	0	5	3	16	11	2	11
NCU04521	1477	9	103	0	1644	279	2	916	0	62	8	26	51	33	133	38	214	3	1111	22	12	90
NCU04520	86	0	21	0	16	0	0	7	0	12	0	20	4	28	34	10	0	0	23	7	0	3
NCU04523	49	1	39	0	19	11	0	16	7	0	6	11	4	5	9	3	5	6	38	7	9	11
NCU04522	27	0	17	0	0	0	0	4	0	0	0	6	5	4	7	0	0	0	5	0	0	0
NCU04525	370	2	23	0	37	11	0	20	0	19	0	8	20	13	11	3	15	0	32	15	10	0
NCU04524	0	0	0	0	0	0	0	0	0	0	0	0	0	0	0	0	0	0	0	0	0	0
NCU04526	879	47	523	0	810	243	24	592	20	321	12	213	245	356	327	154	125	9	641	148	108	303
NCU04529	0	0	0	0	0	0	0	0	0	0	0	0	0	0	0	0	0	0	4	0	0	0
NCU04528	117	3	30	0	87	32	0	76	0	39	4	25	33	23	37	14	10	0	54	0	0	7
NCU01526	46	0	24	0	0	0	0	0	0	6	0	8	3	18	8	3	0	0	4	5	0	0
NCU09598	295	0	156	0	316	90	4	249	12	28	5	10	15	14	59	5	75	0	270	36	18	49
NCU04007	170	12	141	0	90	42	9	115	4	56	0	23	16	30	47	11	24	0	113	43	30	71
NCU02544	286	0	132	0	73	34	0	69	0	139	20	92	80	96	140	71	13	0	89	78	59	18
NCU03199	209	0	111	0	66	62	0	86	0	35	5	12	30	11	39	10	18	0	114	30	6	52
NCU03198	0	0	0	0	0	0	0	0	0	0	0	0	0	0	0	0	0	0	0	0	0	0
NCU04005	1079	88	1155	0	2196	701	38	1766	110	615	21	421	387	542	552	255	479	81	1599	160	112	499
NCU03191	102	0	134	0	89	26	0	75	0	42	5	31	25	30	59	20	14	0	74	12	14	28
NCU03190	0	0	0	0	0	0	0	0	0	0	0	0	0	0	0	0	0	0	0	0	0	0
NCU03193	121	0	54	0	33	10	0	16	0	63	0	45	17	51	36	21	8	0	29	29	19	16
NCU03192	187	5	72	0	93	35	9	117	8	92	0	74	60	133	81	39	21	4	92	18	21	14
NCU03195	20	0	8	0	12	0	0	7	0	0	0	5	0	0	0	0	0	0	0	0	0	7
NCU03194	97	18	191	0	177	66	12	197	13	16	0	22	12	28	52	10	41	3	224	8	0	83
NCU03197	66	0	39	0	89	20	0	67	3	18	0	10	13	10	40	14	11	0	66	3	7	19
NCU04003	156	0	85	0	69	9	0	51	0	67	9	57	24	74	90	20	17	0	47	47	42	14
NCU04001	275	0	193	0	243	61	0	233	4	113	3	89	68	114	125	42	53	8	197	41	25	66
NCU15289	0	0	0	0	0	0	0	0	0	3	0	0	0	0	2	0	0	0	0	0	0	0
NCU07661	69	0	42	0	7	0	0	4	0	12	0	8	11	5	6	12	0	0	0	24	17	5
NCU10344	0	0	0	0	0	0	0	0	0	0	0	0	0	0	0	0	0	0	0	0	0	0
NCU07748	0	0	4	0	0	0	0	0	0	0	0	0	0	0	0	0	0	0	0	0	0	0
NCU10346	477	14	671	0	838	316	6	682	24	138	0	43	64	61	128	44	152	16	677	71	19	224
NCU04008	21	0	19	0	7	0	0	3	0	5	0	0	2	2	3	0	2	0	6	3	5	12
NCU10342	9	0	0	0	0	0	0	0	0	2	0	0	0	0	0	0	0	0	0	0	0	0
NCU04009	35	0	33	0	18	0	0	37	6	10	3	5	8	14	6	6	7	2	18	10	9	15
NCU00379	77	5	66	0	47	20	0	60	0	20	5	0	6	14	16	16	26	0	51	20	12	28
NCU02066	30	2	60	0	40	7	0	16	7	13	0	2	6	4	7	3	10	14	26	6	0	24
NCU02067	43	0	30	0	33	7	3	59	7	3	0	0	3	3	5	8	11	3	31	7	3	17
NCU02064	230	4	74	0	554	82	8	494	5	25	0	34	14	21	33	15	100	7	278	22	12	37
NCU02065	55	3	57	0	88	29	2	53	3	12	0	10	17	5	20	9	15	6	61	13	5	9
NCU02062	3	0	0	0	5	2	0	4	0	2	0	3	0	0	0	0	6	0	0	3	0	0
NCU02063	132	4	119	0	209	50	3	114	3	12	0	5	13	12	25	9	38	2	148	19	3	10
NCU02060	71	0	14	0	16	7	3	18	2	13	4	19	12	16	18	17	0	5	14	5	7	10
NCU02061	28	0	10	0	32	0	0	9	0	0	8	0	3	6	4	0	0	0	0	4	6	0
NCU02068	95	6	172	0	76	23	0	67	6	24	0	18	0	23	32	12	24	6	139	30	5	97
NCU05597	0	0	0	0	0	0	0	0	0	0	0	0	0	0	0	0	0	0	0	0	0	0
NCU05596	0	0	0	0	0	0	0	0	0	0	0	0	0	0	0	0	0	0	0	0	0	0
NCU05595	48	0	19	0	14	0	0	0	0	15	0	15	0	17	8	14	0	0	6	5	0	0
NCU05594	644	14	305	0	455	190	42	325	17	151	20	112	92	98	122	111	113	27	363	69	48	110
NCU05593	117	0	89	0	27	12	0	45	0	11	0	5	0	11	10	0	15	0	65	12	0	36
NCU05592	4838	0	118	0	7769	1891	0	7225	10	41	4	15	39	29	22	15	1042	6	3584	16	15	22
NCU05591	187	0	153	0	229	106	4	167	0	84	0	67	28	59	91	18	36	0	185	69	29	114
NCU00515	1349	6	512	0	1284	362	11	1063	12	211	10	126	154	152	260	75	157	11	829	85	80	117
NCU00516	4	0	8	0	7	4	0	4	0	10	0	9	3	12	10	0	3	0	6	3	0	3
NCU00517	77	3	58	0	45	18	3	43	2	20	5	13	7	12	27	3	11	0	62	17	3	14
NCU00510	0	0	0	0	0	0	0	0	0	3	0	3	0	0	0	0	0	0	0	0	0	0
NCU00512	118	0	49	0	53	6	0	36	0	15	0	6	12	19	20	8	6	2	40	10	2	16
NCU00513	52	6	60	0	9	9	0	22	0	27	0	19	5	14	29	8	11	4	20	0	14	9
NCU06967	109	3	100	0	91	40	0	74	0	7	4	0	16	15	30	8	6	6	75	20	4	32
NCU06966	84	11	114	0	96	28	0	88	0	7	0	10	3	13	17	0	40	0	183	0	5	92
NCU15330	2	0	0	0	0	0	0	0	0	0	0	0	0	0	0	1	0	0	0	0	0	0
NCU15331	0	0	0	0	0	0	0	0	0	0	0	0	0	0	1	1	0	0	0	0	0	0
NCU06963	131	0	70	0	12	10	0	31	0	41	4	26	16	34	52	24	3	0	13	28	31	14
NCU15337	1	0	0	0	0	0	0	1	0	2	0	1	3	0	3	0	0	0	0	0	1	0
NCU06961	0	0	0	0	0	0	0	0	0	0	0	0	0	0	5	0	0	0	0	0	9	0
NCU15335	1	0	1	0	0	0	0	0	0	1	0	5	0	1	1	0	1	0	0	1	0	2
NCU06302	91	4	53	0	17	11	0	48	0	32	3	12	15	23	39	8	4	5	61	6	3	7
NCU15338	0	0	0	0	0	0	0	0	0	0	0	0	0	0	0	0	0	0	0	0	0	0
NCU15339	0	0	0	0	0	0	0	0	0	0	0	0	0	0	0	0	0	0	0	0	0	0
NCU06969	98	7	159	0	223	97	22	323	28	43	0	32	36	41	51	19	39	8	148	39	25	103
NCU06968	174	12	203	0	92	24	0	74	6	103	2	68	56	87	104	42	15	0	73	69	85	43
NCU02248	36	0	54	0	40	10	0	29	0	9	0	12	5	9	21	0	6	0	56	14	11	29
NCU02249	228	0	136	0	75	36	4	105	8	35	0	10	25	43	56	10	12	0	79	40	30	30
NCU09299	148	4	67	0	30	6	0	24	0	58	11	52	22	56	62	33	5	0	25	56	23	25
NCU02242	69	0	24	0	10	7	0	9	0	10	0	0	12	5	12	10	0	0	30	10	13	4
NCU09923	0	0	0	0	0	0	0	0	0	3	0	0	0	0	0	0	0	0	0	0	0	0
NCU09296	76	0	31	0	30	9	0	13	0	14	0	12	20	9	21	15	5	0	19	18	5	25
NCU09297	64	6	131	0	77	19	6	57	0	18	0	0	10	7	17	0	27	0	92	17	18	40
NCU02246	16	0	7	0	55	10	0	38	0	8	0	0	0	0	6	0	5	0	58	0	3	3
NCU09291	79	0	68	0	32	4	0	15	0	44	0	38	18	27	53	21	10	0	25	31	7	7
NCU09924	0	0	0	0	0	0	0	0	0	0	0	0	0	0	0	0	0	0	0	0	0	0
NCU09293	15	0	4	0	0	0	0	0	0	0	0	5	0	0	0	0	3	0	0	0	0	0
NCU15285	0	0	0	0	0	0	0	0	0	0	0	0	0	0	0	0	0	0	0	0	0	0
NCU06238	82	0	52	0	8	10	0	0	0	9	0	8	0	0	11	5	0	4	14	18	7	17
NCU08922	215	0	28	0	52	8	0	26	0	20	7	29	9	29	27	16	4	0	34	13	18	0
NCU08814	0	0	0	0	0	0	0	0	0	0	0	0	0	0	0	0	0	0	0	0	0	0
NCU08749	109	0	27	0	51	13	0	47	0	8	0	0	13	13	18	8	8	0	29	12	7	4
NCU08748	59	0	75	0	42	16	0	34	0	18	0	5	10	14	21	6	6	0	52	11	2	18
NCU08741	151	14	186	0	173	55	4	135	0	58	0	40	46	34	45	11	34	0	179	23	17	62
NCU08743	141	0	52	0	22	10	0	29	0	83	0	41	35	43	60	43	11	0	36	17	24	0
NCU08742	95	0	44	0	16	13	0	23	0	64	0	48	36	86	44	27	0	0	16	33	44	28
NCU08745	0	0	0	0	0	0	0	0	0	0	0	0	0	0	0	0	0	0	0	0	0	0
NCU08744	1073	23	387	0	375	114	14	308	38	402	18	209	234	354	415	143	80	22	312	184	107	132
NCU08747	9	0	13	0	8	5	0	5	0	7	0	0	0	0	6	0	0	0	11	11	0	18
NCU08746	24	0	0	0	0	0	0	0	0	0	0	0	4	0	4	0	0	0	0	0	0	0
NCU09438	62	14	150	0	112	44	5	112	0	17	0	7	15	10	23	12	33	6	121	9	3	65
NCU09439	11	0	4	0	4	3	0	0	0	2	0	0	0	0	0	0	1	0	6	2	0	1
NCU09430	26	0	9	0	9	7	0	6	0	0	0	0	0	0	0	0	0	0	5	0	0	5
NCU09431	0	0	0	0	0	0	0	0	0	0	0	0	0	0	0	0	0	0	0	0	0	0
NCU09432	233	16	127	0	166	45	0	128	9	25	0	4	22	23	30	6	12	6	135	29	13	52
NCU09433	0	0	0	0	0	0	0	0	0	0	0	0	0	0	0	0	0	0	0	0	0	0
NCU09434	0	0	0	0	0	0	0	0	0	0	0	0	0	0	0	0	0	0	0	0	0	0
NCU09435	180	4	109	0	82	25	0	74	5	50	5	35	36	61	42	25	12	4	112	36	29	41
NCU09436	292	22	167	0	155	42	0	100	15	6	6	10	15	11	41	12	41	14	162	43	15	81
NCU09437	19	10	28	0	23	5	0	10	0	5	3	0	0	0	5	0	3	8	32	0	0	12
NCU01608	75	0	6	0	15	0	0	5	0	23	0	5	0	0	9	0	0	0	11	5	0	0
NCU01601	138	0	88	0	21	17	4	37	4	24	0	26	16	58	74	21	9	0	29	25	20	7
NCU01607	59	0	86	0	7	8	0	17	0	14	0	10	4	10	31	0	9	0	47	7	29	10
NCU01606	211	6	176	0	115	25	0	89	8	81	5	30	44	40	64	29	25	0	120	29	18	61
NCU01605	120	0	78	0	16	7	5	27	0	34	0	25	24	71	54	19	0	0	21	27	26	19
NCU05049	28	0	34	0	54	4	0	42	0	12	0	0	0	2	0	0	0	0	34	0	0	14
NCU05048	0	0	0	0	0	0	0	0	0	0	0	0	0	0	0	0	0	0	0	0	0	0
NCU05045	27	0	22	0	5	0	0	9	0	9	0	0	0	9	12	9	0	0	4	0	5	12
NCU05732	107	0	53	0	47	18	0	73	0	11	0	8	18	20	19	15	16	0	42	12	4	18
NCU05047	25	0	8	0	5	0	0	5	0	10	0	0	7	4	10	0	0	0	0	16	6	0
NCU05730	0	0	0	0	0	0	0	0	0	0	0	0	0	0	0	0	0	0	0	0	0	0
NCU05041	1134	26	791	0	713	249	4	672	3	194	0	68	154	119	179	54	127	9	615	217	98	242
NCU05040	17	0	0	0	0	0	0	0	0	0	0	0	0	0	0	0	0	0	0	0	11	0
NCU05735	27	0	0	0	0	6	0	0	0	7	0	0	0	0	11	5	0	0	7	0	0	3
NCU08522	4	3	0	0	0	0	0	3	0	5	0	0	0	0	0	0	0	0	3	1	0	1
NCU01746	24	0	17	0	15	8	0	8	0	3	2	5	7	7	6	7	0	0	9	3	0	9
NCU01747	195	12	344	0	251	116	11	330	26	56	0	33	19	33	58	6	73	18	311	42	24	150
NCU01744	23	4	104	0	136	48	5	135	6	20	0	6	0	20	24	0	53	10	139	15	0	79
NCU01745	190	4	171	0	120	49	4	151	12	22	7	35	26	38	55	25	22	10	118	72	22	34
NCU01742	17	0	16	0	13	0	0	0	0	0	0	0	0	4	0	0	5	0	11	12	5	11
NCU01740	751	0	234	0	263	40	0	189	0	109	8	80	61	75	89	49	70	0	211	91	28	42
NCU01741	86	0	68	0	29	16	5	18	7	23	4	16	17	34	38	29	10	0	36	23	9	21
NCU01748	529	20	444	0	567	219	22	750	38	257	6	125	193	128	155	53	147	24	438	109	65	225
NCU08812	0	0	0	0	0	0	0	0	0	0	0	0	0	0	0	0	0	0	0	0	0	0
NCU17267	0	0	0	0	0	0	0	0	0	0	0	0	0	0	0	0	0	0	0	0	0	0
NCU02804	30	0	22	0	5	0	0	0	0	7	0	0	0	0	7	0	0	0	7	7	0	16
NCU02805	17	0	4	0	7	3	0	7	0	3	0	0	2	3	0	0	0	0	6	2	2	6
NCU02806	812	25	1090	0	707	351	0	769	5	310	8	150	209	211	283	99	238	4	719	136	57	334
NCU02807	713	24	301	0	139	48	23	187	12	240	13	111	158	200	224	121	48	22	143	108	47	77
NCU02800	1206	27	714	0	576	197	8	506	6	265	0	67	128	121	175	87	129	24	743	156	72	206
NCU02801	534	0	206	0	91	42	22	98	18	97	16	41	76	55	89	39	52	8	117	56	26	58
NCU02802	228	10	181	0	110	27	0	92	0	108	0	43	24	43	24	32	41	7	111	28	30	97
NCU02803	39	4	43	0	20	21	4	31	4	25	3	7	10	8	26	6	7	3	19	18	5	11
NCU16343	56	0	12	0	0	0	0	0	0	44	4	30	24	33	42	19	0	0	4	3	0	0
NCU16341	4	0	0	0	0	0	0	0	0	0	0	0	0	0	0	0	0	0	0	0	0	0
NCU16346	0	0	0	0	0	0	0	0	0	0	0	0	0	0	0	0	0	0	0	0	0	0
NCU16347	1115	0	75	0	148	34	0	0	0	101	0	91	71	0	195	56	0	0	61	0	13	12
NCU16344	0	0	0	0	0	0	0	0	0	0	0	0	0	0	0	0	0	0	0	0	0	0
NCU04959	108	0	10	0	39	7	0	18	0	3	0	0	0	2	8	4	4	0	13	0	0	0
NCU09091	14	0	0	0	7	5	0	11	0	0	0	0	5	0	15	4	0	0	6	11	0	16
NCU04950	205	1	20	0	71	29	0	50	5	209	0	197	115	209	89	55	19	0	56	50	28	26
NCU04951	1550	0	199	0	315	144	21	264	4	397	23	151	247	249	617	178	69	0	230	219	56	104
NCU04952	0	0	0	0	0	0	0	0	0	0	0	0	0	0	0	0	0	0	0	0	0	0
NCU04953	31	0	0	0	4	0	0	11	0	9	0	0	0	6	0	0	0	0	13	0	0	0
NCU04954	163	0	97	0	68	23	0	69	0	14	0	0	16	10	42	4	23	0	57	12	8	40
NCU04955	3	0	0	0	1	0	0	0	0	0	0	0	0	0	2	0	0	0	0	0	0	0
NCU07609	0	0	0	0	0	0	0	0	0	0	0	0	0	0	0	0	0	0	0	0	0	0
NCU07608	123	0	131	0	73	16	0	77	6	21	0	5	7	4	20	12	19	0	69	6	0	50
NCU07359	300	0	160	0	454	113	10	279	4	68	0	41	30	44	72	30	69	4	301	39	25	51
NCU07358	41	0	13	0	7	8	0	3	0	4	0	3	2	3	13	5	0	0	9	5	8	0
NCU07604	67	0	34	0	0	15	0	17	0	12	0	5	0	10	20	11	0	0	23	6	0	9
NCU07607	86	0	17	0	10	5	0	0	0	5	0	11	0	11	16	0	0	0	0	25	15	0
NCU07354	0	0	0	0	0	0	0	0	0	0	0	0	0	0	0	0	0	0	0	0	0	0
NCU07353	31	0	0	0	0	8	0	7	0	0	0	0	0	3	0	5	0	0	14	0	0	0
NCU07600	0	0	0	0	0	0	0	0	0	0	0	0	0	0	0	0	0	0	0	0	0	0
NCU07603	0	0	0	0	0	0	0	0	0	0	0	0	0	0	0	0	0	0	0	0	0	0
NCU07602	0	0	0	0	0	0	0	0	0	0	0	0	0	0	0	0	0	0	0	0	0	0
NCU00748	194	4	127	0	78	28	6	74	4	27	1	19	13	32	54	16	39	10	99	20	7	34
NCU10641	18	0	9	0	6	0	0	0	0	9	0	3	0	0	7	0	0	0	5	2	0	0
NCU10644	0	0	0	0	0	0	0	0	0	0	0	0	0	0	0	0	0	0	0	0	0	0
NCU10647	995	0	129	0	467	136	7	461	4	113	0	75	93	85	103	57	62	8	355	38	57	50
NCU10861	0	0	0	0	0	0	0	0	0	0	0	0	0	0	0	0	0	0	0	0	0	0
NCU05058	0	0	0	0	6	0	0	0	0	0	0	0	0	0	0	0	0	0	0	0	0	0
NCU03298	90	0	65	0	35	29	0	47	16	38	4	24	18	22	28	29	10	0	63	22	8	14
NCU03299	103	3	39	0	66	23	0	57	0	22	0	15	11	33	25	13	7	7	39	3	18	17
NCU10429	30	0	27	0	0	0	0	0	0	12	0	10	0	9	5	3	4	0	0	6	9	7
NCU03292	99	5	97	0	118	39	0	89	0	58	0	42	59	34	42	29	17	0	114	39	30	50
NCU03293	96837	46	608	0	38844	6085	61	29607	62	328	196	228	162	260	394	187	7220	180	19452	166	164	313
NCU10427	0	0	0	0	0	0	0	0	0	0	0	0	0	0	0	0	0	0	0	0	0	0
NCU17346	0	0	0	0	0	0	0	0	0	0	0	0	0	0	0	0	0	0	0	0	0	0
NCU03296	29	0	24	0	30	7	0	31	0	0	0	10	0	0	6	0	6	0	8	0	0	14
NCU03297	54	0	138	0	124	65	0	171	0	29	0	13	29	23	40	31	35	0	132	11	5	76
NCU03294	10	0	0	0	0	0	0	0	0	0	0	0	0	0	0	0	0	0	0	7	0	0
NCU03295	14	0	4	0	0	0	0	0	0	5	0	0	0	0	0	0	0	0	0	5	0	0
NCU15120	0	0	0	0	0	0	0	0	0	0	0	7	0	1	7	1	0	0	0	0	0	0
NCU05052	0	0	0	0	0	0	0	0	0	0	0	0	0	0	0	0	0	0	0	0	0	0
NCU07979	62	2	36	0	19	4	2	25	4	7	0	0	14	7	17	12	7	0	20	5	0	9
NCU07978	0	0	0	0	0	0	0	0	0	0	0	0	0	0	0	0	0	0	0	0	0	0
NCU08533	0	0	0	0	0	0	0	0	0	0	0	0	0	0	0	0	0	0	0	0	0	0
NCU07973	0	0	0	0	0	0	0	0	0	0	0	0	0	0	0	0	0	0	0	0	0	0
NCU07972	212	13	107	0	47	18	8	53	10	145	18	179	47	201	181	95	17	10	47	43	43	15
NCU07971	1481	0	188	0	1047	223	14	685	5	414	5	234	268	354	439	156	102	7	432	124	62	65
NCU07970	0	0	0	0	0	0	0	0	0	2	0	0	0	1	0	0	0	0	0	0	0	0
NCU07977	34	0	9	0	0	0	0	0	0	4	0	0	0	6	7	4	0	0	0	16	5	0
NCU07976	49	0	14	0	0	0	0	0	0	6	0	4	7	0	18	5	0	0	2	16	22	0
NCU07975	78	0	5	0	0	5	0	0	0	10	0	15	3	31	19	0	0	0	11	22	9	0
NCU07974	3768	0	114	0	5871	1196	13	3975	8	60	0	35	43	50	56	32	783	15	3725	23	22	170
NCU05051	81	0	36	0	15	15	0	16	0	12	0	7	7	12	4	0	0	0	31	5	0	9
NCU14045	20	0	8	0	8	0	0	7	0	0	0	0	0	0	5	2	0	0	0	4	0	0
NCU09295	50	4	84	0	33	13	0	43	0	19	0	13	9	16	14	20	20	0	58	7	8	10
NCU08537	86	0	40	0	55	10	0	37	0	45	4	28	19	11	43	16	16	0	33	32	39	10
NCU06000	7	0	0	0	0	4	0	0	0	0	0	0	0	0	0	0	0	0	0	4	0	0
NCU06001	908	0	35	0	214	31	0	111	4	20	2	13	16	15	26	20	23	0	223	13	8	10
NCU06003	9762	14	722	0	15356	3023	25	9966	23	184	6	101	165	140	198	69	1388	16	5808	83	71	253
NCU06005	661	0	64	0	55	13	0	41	0	105	19	60	24	38	51	34	3	0	52	117	98	23
NCU06006	6	0	3	0	8	0	0	10	0	4	0	6	0	3	10	0	0	0	9	0	0	10
NCU03079	84	0	93	0	94	22	5	118	0	42	0	12	12	15	27	15	29	4	73	7	7	22
NCU06556	249	0	300	0	124	79	0	109	0	87	0	34	41	64	72	29	36	0	109	43	16	69
NCU06009	57	5	27	0	23	5	0	14	0	8	0	7	4	13	0	0	0	0	9	11	0	0
NCU03074	462	0	68	0	71	14	0	51	4	45	9	52	19	55	50	36	7	4	75	34	28	19
NCU08535	62	35	242	0	246	76	0	326	12	6	0	3	10	14	16	0	132	0	382	25	4	313
NCU06552	183	0	26	0	127	17	0	95	0	12	0	0	8	4	15	4	13	0	39	4	0	5
NCU03073	91	0	48	0	12	0	0	16	0	10	4	26	8	11	19	12	0	0	17	21	18	27
NCU06550	858	86	1068	0	1435	533	54	1253	65	138	15	116	103	117	232	120	371	58	1544	47	41	765
NCU03071	695	0	204	0	672	211	10	474	13	111	0	50	58	88	109	47	108	30	453	47	34	89
NCU09603	0	0	0	0	3	2	0	0	0	0	0	0	0	0	0	0	0	0	0	0	0	0
NCU09602	612	52	2656	0	1941	734	43	1747	57	201	5	98	122	103	217	112	743	88	1841	124	49	990
NCU02653	0	0	0	0	0	0	0	0	0	0	0	0	0	0	0	0	0	0	0	0	0	0
NCU02652	0	0	0	0	0	0	0	0	0	0	0	0	0	0	0	0	0	0	0	0	0	0
NCU02655	0	0	0	0	0	0	0	0	0	0	0	0	0	0	0	0	0	0	0	0	0	0
NCU02654	4	0	0	0	0	0	0	0	0	1	0	3	0	2	0	0	0	0	0	0	6	0
NCU09605	0	0	0	0	0	0	0	0	0	0	0	0	0	0	0	0	0	0	0	0	0	0
NCU02656	66	0	47	0	15	0	0	20	7	18	0	12	10	15	29	15	9	0	29	18	0	14
NCU02659	97	0	77	0	31	11	0	15	0	21	0	12	8	17	18	6	0	0	41	17	9	54
NCU02658	90	0	31	0	23	4	0	11	0	24	0	5	14	7	12	2	0	0	8	6	0	14
NCU09609	197	0	119	0	125	20	5	113	3	27	0	13	12	9	44	10	27	4	78	23	11	33
NCU09608	71	2	23	0	6	5	0	13	3	15	0	6	5	5	5	2	0	0	6	7	3	4
NCU05926	108	7	177	0	166	52	0	133	15	19	6	16	20	33	23	28	42	0	145	42	25	91
NCU05927	21	0	18	0	27	8	0	32	0	0	0	4	0	7	7	0	10	4	21	0	0	14
NCU05924	0	0	0	0	0	0	0	0	0	0	0	0	0	0	0	0	0	0	0	0	0	0
NCU05925	195	0	52	0	53	11	0	46	0	34	0	31	26	54	63	17	8	0	56	23	11	24
NCU05922	89	9	160	0	780	176	4	503	10	28	2	8	16	7	9	6	54	4	241	7	3	101
NCU05923	0	0	0	0	0	0	0	0	0	0	0	0	0	0	0	0	0	0	0	0	0	0
NCU05920	33	0	11	0	0	0	0	0	0	5	0	0	0	0	0	0	0	0	0	7	0	0
NCU05921	18	0	8	0	6	8	0	10	0	25	0	13	21	4	20	9	6	0	0	7	8	0
NCU03139	109	51	592	0	755	367	40	885	51	41	5	24	32	37	62	22	160	36	809	19	29	234
NCU05928	0	0	0	0	0	0	0	0	0	0	0	0	0	0	0	0	0	0	0	0	0	0
NCU05929	9	0	0	0	14	0	0	0	0	0	4	0	0	0	0	0	0	0	0	7	4	0
NCU02543	15	0	0	0	4	0	0	0	0	0	0	0	0	4	6	0	0	0	0	0	0	0
NCU07209	0	0	0	0	0	0	0	0	0	0	0	0	0	0	0	0	0	0	0	0	0	0
NCU00928	95	2	60	0	51	10	3	40	3	13	0	13	22	6	12	6	5	0	44	32	19	16
NCU03645	135	6	43	0	185	51	0	85	0	28	2	24	12	16	33	3	39	2	208	26	20	39
NCU03132	352	8	131	0	104	54	4	112	8	57	2	53	33	38	88	33	38	3	155	33	21	44
NCU03131	38	0	33	0	32	13	0	20	0	5	0	0	0	0	8	0	7	0	17	0	0	14
NCU16904	0	0	0	0	0	0	0	0	0	0	0	0	0	0	0	0	0	0	0	0	0	0
NCU16905	3	0	0	0	0	0	0	0	0	0	0	0	0	0	0	0	0	0	0	3	3	1
NCU16906	0	0	0	0	0	0	0	0	0	0	0	0	0	0	0	0	0	0	0	0	0	0
NCU03646	112	0	61	0	133	18	0	85	0	19	0	6	17	5	32	4	41	0	105	15	13	17
NCU16901	95	18	105	0	54	11	0	32	3	64	8	75	70	109	42	29	17	13	77	23	13	35
NCU16902	26	0	7	0	4	6	0	9	0	0	0	0	5	0	6	0	0	0	0	5	0	0
NCU16903	47	0	28	0	16	0	0	14	0	15	0	0	15	6	5	8	0	0	20	7	7	14
NCU06457	60	23	178	0	179	63	5	174	4	12	0	17	7	14	26	10	48	10	289	19	26	113
NCU03640	33	0	12	0	5	0	0	8	0	6	0	0	0	0	0	0	0	0	10	5	0	3
NCU00921	112	4	73	0	26	6	5	20	4	45	4	37	26	49	69	27	0	0	18	23	16	0
NCU03135	226	4	183	0	123	50	12	125	6	54	0	17	15	27	48	29	29	0	103	8	13	32
NCU04816	294	0	63	0	25	0	0	34	0	60	0	28	37	40	65	40	0	0	48	25	17	23
NCU07200	32	0	20	0	46	20	0	21	0	29	6	0	5	32	33	14	0	0	30	6	5	0
NCU03134	2	0	0	0	3	3	0	0	0	4	0	3	0	0	0	0	0	0	7	5	2	0
NCU00923	161	0	147	0	109	30	0	89	6	53	5	35	19	29	56	16	27	0	83	20	0	48
NCU06560	224	9	108	0	103	17	0	86	11	42	0	22	28	32	55	13	34	5	112	26	20	47
NCU07202	17	0	4	0	19	0	0	8	0	3	0	0	3	7	3	0	3	0	10	3	0	4
NCU07205	242	50	763	0	1743	465	12	1521	21	38	0	6	17	29	52	24	788	31	2012	20	5	670
NCU06449	144	0	51	0	144	38	0	155	3	50	0	37	39	40	37	22	16	0	146	23	24	14
NCU07204	0	0	0	0	3	0	0	0	0	0	0	0	0	3	0	0	0	0	0	0	0	3
NCU00927	126	12	50	0	49	18	0	53	0	32	0	26	20	32	51	0	13	0	56	29	38	21
NCU07206	6	0	3	0	3	0	0	0	0	0	1	0	0	0	0	0	0	0	3	0	3	0
NCU00727	14	0	7	0	0	4	0	0	0	8	0	5	5	0	0	0	5	0	0	0	0	0
NCU00726	1430	10	497	0	638	202	0	461	5	60	4	40	44	50	86	18	176	10	557	68	46	223
NCU00725	153	8	142	0	38	32	9	80	0	29	0	31	14	17	32	5	18	0	76	17	18	49
NCU00724	18	0	0	0	0	4	0	6	0	0	0	0	0	0	0	0	0	0	0	0	0	0
NCU00723	469	0	88	0	97	18	0	65	0	32	10	14	23	42	64	18	10	4	85	44	23	18
NCU00722	33	0	33	0	7	2	0	12	0	0	7	0	4	0	9	0	5	4	11	8	0	10
NCU00721	117	0	43	0	13	0	0	0	0	17	0	6	11	7	27	0	0	0	17	31	12	11
NCU00720	118	6	49	0	64	36	0	50	4	31	0	9	17	34	13	16	9	4	69	15	9	51
NCU15105	0	0	0	0	0	0	0	0	0	0	0	0	0	1	2	0	0	2	0	0	0	0
NCU15104	0	0	0	0	0	0	0	0	0	0	0	0	0	0	0	0	0	0	0	0	0	0
NCU15107	0	0	0	0	0	0	0	0	0	0	0	0	0	0	0	0	0	0	0	0	0	0
NCU15106	0	0	0	0	0	0	0	0	0	0	0	0	0	0	0	0	0	0	0	0	0	0
NCU15101	0	0	0	0	0	0	0	0	0	9	1	14	1	2	3	6	1	0	0	0	1	0
NCU15100	0	0	0	0	0	0	0	0	0	0	0	0	0	0	0	0	0	0	0	0	0	0
NCU15103	1	0	0	0	0	0	0	0	0	3	0	1	0	0	2	0	0	0	0	0	0	0
NCU00728	0	0	0	0	0	0	0	0	0	0	0	0	0	0	0	0	0	0	0	0	0	0
NCU02516	0	0	0	0	0	0	0	0	0	0	0	0	0	0	0	0	0	0	0	0	0	0
NCU09277	24	0	9	0	0	0	0	0	0	0	0	0	0	8	0	0	0	0	0	4	4	0
NCU09274	25	0	59	0	0	0	0	4	0	10	0	0	0	0	4	0	0	0	5	17	8	0
NCU08268	124	12	131	0	53	13	5	43	4	12	0	11	6	20	22	9	24	8	64	11	11	36
NCU08269	427	49	329	0	1882	592	39	2146	69	78	4	0	0	0	207	50	227	51	1099	14	7	169
NCU01804	196	0	89	0	137	39	0	112	12	24	3	38	37	50	48	10	18	0	101	17	8	12
NCU08262	0	0	0	0	0	0	0	0	0	0	0	0	0	0	0	0	0	0	0	0	0	0
NCU02512	192	0	30	0	24	13	0	18	0	8	5	3	8	6	3	4	6	2	43	14	7	11
NCU08260	0	0	0	0	0	0	0	0	0	0	0	0	0	0	0	0	0	0	0	0	0	0
NCU08261	0	0	0	0	0	0	0	3	0	0	0	0	0	0	0	0	0	0	0	0	0	0
NCU08267	64	8	147	0	158	39	11	148	17	19	0	5	7	35	35	19	42	6	177	24	12	84
NCU08264	0	0	0	0	0	0	0	0	0	0	0	0	0	0	0	0	0	0	0	0	0	0
NCU09273	6	0	61	0	0	0	0	0	0	0	0	0	0	0	0	0	0	0	0	5	0	0
NCU01806	68	4	27	0	24	7	0	30	0	5	0	0	6	5	15	0	11	0	23	0	0	8
NCU02510	397	33	792	0	884	302	26	838	44	81	7	38	53	65	107	49	188	43	972	206	151	282
NCU04267	0	0	0	0	0	0	0	0	0	0	0	0	0	0	0	0	0	0	0	0	0	0
NCU01777	270	6	207	0	345	122	8	323	10	47	0	21	39	34	62	24	44	8	353	45	9	61
NCU09271	42	0	26	0	24	17	0	52	0	0	0	4	0	8	12	11	9	0	27	0	3	0
NCU01800	37	0	18	0	21	9	5	25	0	10	0	0	9	7	5	0	0	0	28	0	0	18
NCU06857	122	3	33	0	27	5	0	45	2	8	0	12	12	16	21	5	13	0	35	3	6	9
NCU06856	109	0	112	0	75	49	12	66	7	12	0	0	19	19	21	8	19	0	82	17	13	43
NCU06855	109	0	71	0	19	5	4	28	0	22	5	14	6	22	24	12	9	6	27	16	8	16
NCU06854	57	4	46	0	36	12	0	29	0	8	0	14	4	19	9	0	11	0	29	9	0	23
NCU04610	209	12	314	0	487	177	18	406	12	35	0	36	17	33	55	21	66	14	383	22	30	129
NCU01411	33	0	25	0	12	3	0	14	0	5	0	0	9	4	4	0	0	0	10	0	0	0
NCU15247	0	0	0	0	0	0	0	0	0	0	0	0	0	0	0	0	0	0	0	0	0	0
NCU06851	179	3	157	0	73	39	0	99	0	36	0	17	28	14	25	15	15	0	121	23	10	41
NCU06850	530	0	37	0	201	38	0	135	0	9	0	24	15	8	5	0	52	0	141	5	8	28
NCU12100	10	0	20	0	8	0	0	8	0	6	0	16	0	11	25	5	0	0	0	0	0	0
NCU12104	44	0	31	0	5	5	0	0	4	20	0	17	0	14	29	8	7	0	22	17	13	33
NCU12107	7	0	0	0	0	0	0	0	0	0	0	0	0	0	0	0	0	0	0	0	0	0
NCU16751	39	2	22	0	42	13	2	36	0	12	0	0	12	0	12	7	5	0	64	7	0	8
NCU16750	8	0	0	0	2	0	0	5	0	0	3	0	0	0	3	0	0	0	8	0	0	0
NCU16755	45	0	9	0	3	0	0	0	0	18	0	15	9	16	16	14	0	0	0	5	4	5
NCU16754	10	0	9	0	0	0	0	0	0	17	0	0	0	5	2	4	0	0	0	0	0	0
NCU16757	62	0	47	0	71	20	0	43	0	24	0	3	14	6	12	0	16	0	46	7	0	33
NCU16756	4	0	0	0	0	0	0	0	0	0	0	0	0	0	0	0	0	0	0	0	0	0
NCU06440	201	0	171	0	59	50	8	69	16	49	7	32	28	72	73	39	15	10	101	38	33	36
NCU04723	4	0	5	0	0	0	0	0	0	3	0	0	0	0	0	0	0	0	4	0	0	0
NCU04614	60	0	53	0	35	12	0	40	0	31	0	17	6	9	36	8	8	0	57	34	16	14
NCU04721	58	0	43	0	40	12	0	46	0	21	0	16	0	4	17	7	13	0	17	7	4	0
NCU04092	747	4	207	0	1876	517	11	1548	7	41	0	48	25	63	86	30	176	8	892	33	23	74
NCU04727	15	0	0	0	0	0	0	5	0	0	0	0	0	0	3	0	0	0	0	5	0	0
NCU04726	173	11	219	0	148	36	11	150	0	41	0	23	45	23	26	16	45	15	131	22	12	47
NCU04097	99	6	245	0	128	69	30	108	8	28	3	19	34	39	11	16	42	18	123	17	9	119
NCU04724	94	0	89	0	55	16	0	37	0	10	0	8	19	15	24	7	11	0	67	27	15	15
NCU04099	14	0	0	0	4	0	0	0	0	0	0	0	0	0	0	0	0	0	0	0	0	4
NCU04098	23	0	30	0	30	0	0	27	0	23	0	18	13	10	19	0	14	0	20	10	0	3
NCU04729	370	0	178	0	110	25	0	89	0	80	4	14	42	60	52	17	9	0	102	42	22	69
NCU04728	287	0	35	0	49	7	0	30	0	37	5	14	3	19	22	8	0	0	40	37	17	0
NCU06441	103	5	157	0	376	161	0	357	8	10	0	4	16	12	35	0	75	7	336	0	10	122
NCU04337	316	10	254	0	100	44	13	83	6	78	5	65	31	75	120	34	40	11	97	40	55	45
NCU06769	13	0	0	0	0	0	0	0	0	0	0	5	0	0	0	4	0	0	6	0	0	0
NCU06768	55	0	31	0	29	5	0	32	0	21	0	18	10	7	34	16	5	0	31	14	0	18
NCU06761	225	6	203	0	263	65	0	271	6	44	0	18	51	65	52	20	52	0	228	31	10	66
NCU06760	812	21	582	0	326	138	20	439	30	181	12	94	107	131	229	78	94	11	443	77	39	154
NCU06763	58	9	87	0	87	29	0	43	0	95	5	139	23	98	138	59	17	0	73	11	24	44
NCU06762	135	0	46	0	17	10	0	26	0	49	0	28	24	28	69	35	10	0	57	20	14	22
NCU06765	35	0	14	0	0	4	0	7	0	0	0	0	0	12	21	5	0	0	9	0	0	5
NCU06764	131	5	108	0	22	24	0	53	12	19	12	38	13	26	38	14	11	0	71	37	31	28
NCU06767	238	14	207	0	121	47	0	83	0	72	3	18	26	50	72	21	28	4	131	28	24	57
NCU06766	73	0	51	0	34	8	0	28	0	11	0	0	0	6	0	0	0	0	21	5	3	17
NCU04899	156	4	501	0	312	108	6	333	10	41	8	25	29	52	80	33	134	21	249	101	57	293
NCU04898	106	6	227	0	337	51	0	241	11	65	0	11	35	25	61	7	53	0	310	62	20	125
NCU04891	0	0	0	0	0	0	0	0	0	0	0	0	0	0	0	0	0	0	0	0	0	0
NCU04890	0	0	0	0	0	0	0	0	0	0	0	0	0	0	0	0	0	0	0	0	0	0
NCU04893	0	0	0	0	0	0	0	0	0	0	0	0	0	0	0	0	0	0	0	0	0	0
NCU04892	0	0	0	0	0	0	0	0	0	0	0	0	0	0	0	0	0	0	0	0	0	0
NCU04894	0	0	0	0	0	0	0	0	0	0	0	0	0	0	0	0	0	0	0	0	0	0
NCU04897	35	0	20	0	0	0	0	10	0	6	0	0	0	15	9	0	0	0	12	6	3	0
NCU04896	0	0	0	0	0	0	0	0	0	0	0	0	0	0	0	0	0	0	0	0	0	0
NCU04547	0	0	0	0	0	0	0	0	0	0	0	0	0	0	0	0	0	0	0	0	0	0
NCU04546	55	0	0	0	11	0	0	0	0	30	0	20	19	10	42	8	3	0	6	10	4	3
NCU04545	242	6	88	0	105	30	4	98	0	90	0	18	35	35	48	26	24	0	71	39	18	24
NCU04544	9	0	19	0	28	21	0	31	0	0	0	0	8	3	6	0	11	0	39	5	4	16
NCU04543	49	0	34	0	4	0	0	7	3	15	0	15	3	7	10	6	3	0	9	2	3	6
NCU04542	16	0	25	0	7	6	0	5	0	0	0	0	7	0	0	0	0	0	8	0	0	0
NCU04541	86	6	53	0	12	12	0	13	0	14	3	11	6	31	16	12	13	0	51	21	17	21
NCU04540	238	6	211	0	271	90	4	212	11	61	0	24	39	37	56	12	47	7	272	45	20	82
NCU06443	5	0	0	0	110	23	0	65	0	10	0	5	7	0	14	0	0	8	48	0	0	15
NCU04549	83	3	21	0	12	5	0	11	0	24	0	14	19	6	15	24	4	2	15	13	5	12
NCU04548	42	12	116	0	38	8	0	36	0	9	0	8	7	13	17	7	16	12	74	20	16	38
NCU06499	60	0	28	0	38	4	6	28	0	13	4	9	3	9	28	5	7	0	38	13	10	9
NCU06498	158	0	117	0	71	22	0	58	0	19	0	23	17	30	43	28	7	4	52	17	8	9
NCU06497	60	4	57	0	24	3	0	35	5	6	0	3	6	8	7	0	6	3	27	13	0	24
NCU06496	7	0	18	0	23	6	0	13	0	0	0	4	0	8	0	0	5	0	17	0	0	0
NCU06495	243	0	104	0	68	27	0	64	0	46	0	29	33	12	44	25	15	0	71	15	0	17
NCU06493	1613	12	216	0	1033	251	4	763	24	110	0	115	76	80	128	42	141	15	815	91	60	96
NCU06491	53	0	30	0	8	3	0	13	0	12	0	22	10	0	10	7	0	0	7	7	4	0
NCU06490	19	0	19	0	4	8	0	8	0	0	0	4	10	8	7	0	6	0	8	9	0	0
NCU07432	2145	0	22	0	1196	305	0	879	0	41	8	31	19	39	63	12	163	4	770	19	5	9
NCU07433	0	0	0	0	0	0	0	0	0	0	0	0	0	0	0	0	0	0	0	0	0	0
NCU00350	51	0	90	0	60	13	0	53	0	6	0	11	6	6	0	14	19	12	85	21	13	63
NCU06445	79	0	26	0	7	13	0	20	0	13	0	0	16	4	0	3	10	0	13	0	0	7
NCU01516	46	0	31	0	0	9	0	18	0	3	0	5	8	11	0	4	0	0	12	5	0	4
NCU00356	616	0	132	0	520	123	6	462	6	99	3	69	83	117	109	84	55	0	327	35	28	52
NCU07437	214	56	216	0	152	56	14	107	25	75	7	92	39	100	92	46	41	24	181	59	30	123
NCU10369	0	0	0	0	0	0	0	0	0	0	0	0	0	0	0	0	0	0	0	0	0	0
NCU07434	57	5	6	0	13	3	0	4	0	24	0	8	9	0	6	3	0	0	3	10	7	0
NCU10360	230	9	171	0	101	50	15	96	24	42	6	22	17	46	45	26	19	12	92	40	45	50
NCU07435	101	18	117	0	65	38	0	75	18	24	14	0	12	31	39	20	28	12	80	18	17	53
NCU01515	140	0	112	0	29	13	0	34	0	39	0	30	8	22	35	6	12	5	41	16	30	13
NCU00358	17	0	30	0	11	0	0	7	0	13	0	0	7	9	4	0	0	0	4	8	5	0
NCU00359	99	0	53	0	16	7	0	13	0	14	0	8	20	5	21	0	0	0	33	11	0	17
NCU02008	0	0	0	0	0	0	0	0	0	0	0	0	0	0	0	0	0	0	0	0	0	0
NCU02009	4411	20	224	0	14910	2951	43	9510	25	154	0	63	80	93	133	50	2006	30	7814	82	37	255
NCU02004	152	4	94	0	167	66	4	183	3	22	5	20	20	16	21	13	36	2	137	15	24	66
NCU02005	74	0	50	0	93	11	3	71	2	38	0	17	13	16	33	5	8	5	47	21	17	18
NCU02006	172	8	88	0	33	26	0	55	0	22	0	14	0	27	28	6	0	0	46	19	4	22
NCU02007	92	10	61	0	16	22	0	14	0	38	12	113	33	143	90	53	0	0	21	35	33	7
NCU02000	131	0	47	0	5	6	0	13	0	20	0	20	11	21	10	6	0	0	0	0	5	0
NCU02001	53	0	38	0	26	0	6	24	0	0	0	10	0	9	15	5	0	0	0	0	10	4
NCU02002	6	0	15	0	13	0	0	22	0	10	0	0	5	0	0	0	0	0	7	0	0	14
NCU02003	2247	154	6421	0	7903	2904	119	8268	160	985	7	368	642	361	1117	286	2278	131	7777	367	202	3660
NCU07018	229	8	154	0	321	104	10	225	11	30	0	5	17	6	49	9	52	9	316	36	22	101
NCU07019	195	0	62	0	69	28	0	57	0	18	7	18	27	24	17	15	4	0	57	23	9	12
NCU07010	150	16	250	0	244	121	6	273	17	67	0	32	33	41	105	13	29	6	277	40	25	95
NCU07011	31	0	58	0	60	20	0	29	0	4	0	0	3	0	11	0	14	0	37	0	0	27
NCU07012	197	18	727	0	533	224	20	621	15	82	0	14	80	21	93	36	86	25	544	47	28	294
NCU07013	100	0	60	0	22	3	0	12	0	50	0	32	43	37	35	12	15	0	27	12	0	11
NCU07014	294	0	223	0	158	69	0	172	0	150	0	78	52	69	141	39	56	0	122	45	9	77
NCU07015	21	0	21	0	6	5	0	7	0	13	0	4	12	10	15	8	0	0	0	6	0	5
NCU07016	98	0	34	0	50	11	3	38	4	25	3	14	21	5	30	3	11	0	29	11	5	6
NCU07017	108	16	277	0	257	103	17	247	19	30	0	31	50	34	73	26	59	0	292	14	7	123
NCU00532	0	0	0	0	0	0	0	0	0	0	0	0	0	0	0	0	0	0	0	0	0	0
NCU00533	0	0	0	0	0	0	0	0	0	0	0	0	0	0	0	0	0	0	0	0	0	0
NCU00530	0	0	0	0	0	0	0	0	0	0	0	0	0	0	0	0	0	0	0	0	0	0
NCU03718	72	0	50	0	25	11	0	60	0	23	0	13	14	15	23	9	9	4	44	25	0	16
NCU06949	154	0	85	0	34	12	0	6	0	168	0	158	126	195	126	79	16	0	59	56	42	14
NCU00537	248	8	130	0	104	30	0	122	6	49	6	14	21	30	35	16	23	0	106	50	20	16
NCU00534	0	0	0	0	0	0	0	0	0	0	0	0	0	0	0	0	0	0	0	0	0	0
NCU00535	16	0	11	0	0	0	0	5	0	0	0	0	0	7	0	0	0	0	11	0	0	9
NCU06945	76	0	89	0	37	11	0	35	0	18	0	14	20	21	36	9	50	4	60	24	11	14
NCU03712	142	0	107	0	96	56	0	109	0	44	5	13	39	12	59	20	29	0	101	27	10	30
NCU00538	363	4	181	0	244	64	6	169	0	49	0	23	22	27	67	26	48	0	202	62	28	75
NCU03710	290	0	114	0	42	33	0	45	0	102	6	86	74	111	114	53	7	0	34	36	33	21
NCU06941	53	4	30	0	11	0	0	6	0	8	0	0	7	4	11	0	15	0	0	8	0	7
NCU06940	1711	36	999	0	1046	417	73	826	76	302	56	265	254	430	402	302	262	66	715	83	34	308
NCU06943	57	0	86	0	35	22	5	59	0	42	0	20	16	27	25	19	26	0	52	9	6	45
NCU06942	213	0	178	0	65	31	0	78	0	32	0	20	25	43	39	26	16	0	96	48	45	49
NCU16501	2	0	0	0	0	0	0	0	0	0	0	0	0	0	0	0	0	0	0	0	3	0
NCU11012	43	0	27	0	6	5	3	0	0	26	0	49	21	33	41	17	4	0	10	13	0	9
NCU08899	36	0	30	0	17	19	0	16	0	17	0	4	0	0	6	0	8	0	22	0	0	0
NCU08898	33	6	44	0	99	28	8	73	0	18	0	12	0	19	14	10	46	0	65	0	0	54
NCU08729	122	0	198	0	91	54	0	90	4	25	0	11	17	22	24	14	38	7	101	21	7	62
NCU08728	66	0	32	0	0	0	0	18	0	28	0	19	12	20	33	4	6	0	10	11	8	0
NCU08727	121	0	73	0	77	20	0	70	0	43	0	15	17	11	25	4	12	0	63	13	5	14
NCU08726	505	0	523	0	114	18	7	74	0	225	23	167	99	170	183	116	27	16	187	228	180	55
NCU08897	822	0	281	0	1478	318	0	994	0	169	13	57	112	74	95	58	158	0	796	84	60	136
NCU08724	0	0	0	0	0	0	0	0	0	3	0	0	0	0	3	0	0	0	0	0	0	0
NCU08723	0	0	0	0	0	0	0	0	0	0	0	0	0	0	0	0	0	0	0	0	0	0
NCU08722	0	0	0	0	0	0	0	0	0	0	0	0	0	0	0	0	0	0	0	0	0	0
NCU08893	51	0	42	0	32	17	0	30	0	12	0	5	0	11	6	8	7	0	47	0	0	9
NCU08720	1004	45	924	0	2127	668	68	1799	81	634	28	293	297	352	428	263	409	68	1459	267	148	445
NCU03843	0	0	0	0	0	0	0	0	0	0	0	0	0	0	0	0	0	0	0	0	0	0
NCU03840	121	0	17	0	72	7	0	16	0	24	0	16	7	15	4	12	4	0	45	0	9	0
NCU03847	45	0	17	0	0	0	0	0	0	25	0	5	0	13	12	0	0	0	0	0	9	3
NCU03846	66	3	55	0	18	28	3	27	4	26	0	10	3	7	24	10	15	2	28	10	9	7
NCU09418	0	0	0	0	0	0	0	0	0	0	0	0	0	0	0	0	0	0	0	0	0	0
NCU03844	276	5	138	0	105	27	6	115	4	81	3	46	83	83	203	56	24	8	85	21	37	31
NCU09416	0	0	0	0	0	0	0	0	0	0	0	0	0	0	0	0	0	0	0	0	0	0
NCU03848	129	0	125	0	50	22	0	52	0	47	0	33	20	18	24	24	4	0	31	17	15	17
NCU09412	0	0	0	0	0	0	0	0	0	0	0	0	0	0	0	0	0	0	0	0	0	0
NCU09413	0	0	0	0	0	0	0	0	0	0	0	0	0	0	0	0	0	0	0	0	0	0
NCU09410	98	2	33	0	83	16	0	82	0	35	7	18	21	19	17	12	20	5	74	14	14	17
NCU09411	41	0	14	0	0	0	0	0	0	9	0	5	2	0	7	0	0	0	0	7	0	0
NCU01620	32	0	12	0	0	0	0	8	0	5	0	9	9	0	5	6	0	0	5	5	0	0
NCU01623	51	2	11	0	15	0	2	10	0	17	0	11	13	15	14	10	8	0	12	8	6	0
NCU01625	79	0	80	0	35	15	0	58	0	30	0	31	23	27	37	10	8	0	43	35	27	25
NCU01629	466	0	93	0	212	38	0	86	0	100	0	34	72	59	71	27	17	0	123	26	24	30
NCU08434	536	59	582	0	549	195	32	561	43	109	15	92	54	86	143	67	132	43	700	132	97	296
NCU08095	34	0	9	0	0	0	0	0	0	4	0	0	7	0	0	0	0	0	0	9	10	0
NCU08094	141	11	261	0	281	108	12	305	15	16	0	19	11	22	25	31	69	23	226	10	6	209
NCU08097	17	0	8	0	0	0	0	0	0	0	0	0	5	0	0	0	0	0	6	0	0	0
NCU08096	0	0	0	0	7	0	0	0	0	0	0	0	0	0	0	0	0	0	0	0	0	0
NCU08091	157	0	129	0	35	20	0	58	0	16	0	5	33	21	33	8	11	0	43	17	18	32
NCU05714	62	0	29	0	67	14	0	82	10	14	0	0	7	0	12	3	19	0	60	7	0	15
NCU05717	44	0	19	0	4	7	7	14	0	12	0	7	9	19	9	14	0	0	11	15	11	0
NCU08092	826	42	333	0	88	24	12	57	6	165	39	173	138	277	256	162	22	10	115	182	164	108
NCU05718	160	6	105	0	115	58	7	107	4	40	0	23	24	29	36	23	29	5	109	14	10	42
NCU08099	0	0	0	0	0	0	0	0	0	0	0	0	0	0	0	0	0	0	0	0	0	0
NCU08098	58	0	7	0	8	4	0	10	0	0	0	2	0	0	7	0	5	0	6	3	0	4
NCU01728	728	17	400	0	415	154	19	334	29	134	6	71	100	81	116	28	81	6	354	42	59	103
NCU01729	107	0	133	0	192	76	6	141	6	42	3	26	13	28	33	15	50	0	176	24	17	48
NCU01724	123	0	101	0	110	43	11	180	9	61	0	29	23	51	58	28	49	6	142	30	19	57
NCU01725	47	0	23	0	67	4	0	36	0	0	0	0	7	9	4	4	5	0	47	5	6	4
NCU01720	37533	31	238	0	16286	2657	19	8922	12	212	35	128	83	121	356	115	2585	32	11647	131	112	249
NCU01722	430	6	240	0	473	126	4	341	0	65	0	30	34	39	53	25	85	0	422	42	27	94
NCU15646	1	0	1	0	1	1	0	0	0	1	0	0	1	1	1	1	0	0	1	0	0	1
NCU15647	5	0	21	0	2	18	2	3	2	2	0	9	2	6	7	0	13	2	8	0	3	8
NCU15644	0	0	1	0	0	0	0	0	0	0	1	0	0	0	0	0	0	0	2	0	0	0
NCU15645	0	0	0	0	0	0	0	0	0	0	0	0	0	0	0	0	0	0	0	0	0	0
NCU06253	407	0	141	0	190	77	8	177	0	117	0	71	92	89	106	49	37	3	168	28	30	33
NCU15390	0	0	0	0	0	0	0	0	0	0	0	0	0	0	0	0	0	0	0	0	0	0
NCU15643	623	212	4763	2	481	883	89	737	186	352	52	562	106	535	451	366	672	46	763	37	269	583
NCU15640	0	0	0	0	0	0	0	0	0	0	0	0	0	0	0	0	0	0	0	0	0	0
NCU15393	0	0	0	0	0	0	0	0	0	0	0	1	0	0	1	1	1	0	0	2	0	0
NCU16776	326	0	193	0	173	55	0	125	0	35	0	16	22	3	28	20	27	0	119	11	10	22
NCU04392	0	0	0	0	0	0	0	0	0	0	0	0	0	0	0	0	0	0	0	0	0	0
NCU04393	0	0	0	0	0	0	0	0	0	0	0	0	0	0	0	0	0	0	0	0	0	0
NCU04390	76	0	44	0	52	10	0	26	0	13	0	7	21	9	31	5	4	0	37	6	5	11
NCU04391	0	0	0	0	0	0	0	0	0	0	0	0	0	0	0	0	0	0	0	0	0	0
NCU04396	0	0	0	0	0	0	0	0	0	0	0	0	0	0	0	0	0	0	0	0	0	0
NCU04397	0	0	0	0	0	0	0	0	0	0	0	0	0	0	0	0	0	0	0	0	0	0
NCU04394	0	0	0	0	0	0	0	0	0	0	0	0	0	0	0	0	0	0	0	0	0	0
NCU04395	5	0	0	0	3	0	0	0	0	3	0	0	0	0	3	0	4	0	9	0	0	0
NCU04398	0	0	0	0	0	0	0	0	0	0	0	0	0	0	0	0	0	0	0	0	0	0
NCU15718	0	0	0	0	0	0	0	0	0	0	0	0	0	0	0	0	0	1	0	1	0	0
NCU15719	4239284	4340078	9182027	93225	6216250	8031619	7617318	5099925	3485138	9668526	12643999	15891172	13789738	19246565	11139790	14996581	7955492	4451773	5602350	9709798	10703262	6731261
NCU15710	0	0	0	0	0	0	0	0	0	0	0	0	0	0	0	0	0	0	0	0	0	0
NCU15711	0	0	0	0	0	0	0	0	0	0	0	0	0	0	0	0	0	0	0	0	0	0
NCU15712	0	0	0	0	0	0	0	0	0	0	0	0	0	0	0	0	0	0	0	0	0	0
NCU15713	0	0	0	0	0	0	0	0	0	0	0	0	0	0	0	0	0	0	0	0	0	0
NCU15715	0	0	0	0	0	0	0	0	0	0	0	0	0	0	0	0	0	0	0	0	0	0
NCU15716	0	0	0	0	0	0	0	0	0	0	0	0	0	0	0	0	0	0	0	0	0	0
NCU15717	0	0	0	0	0	0	0	0	0	0	0	0	0	0	0	0	0	0	0	0	0	0
NCU04402	60	0	10	0	4	7	0	7	0	0	0	9	0	0	10	5	0	0	6	0	5	0
NCU02828	135	0	136	0	59	27	0	65	0	37	0	5	21	38	39	21	21	0	80	25	22	25
NCU02829	97	9	85	0	12	19	0	23	0	26	11	12	22	12	18	18	17	0	56	41	42	37
NCU08902	0	0	6	0	2	0	0	0	0	4	0	0	1	3	2	0	0	0	0	0	0	0
NCU09866	598	18	523	0	474	152	25	478	16	141	0	40	64	51	155	49	114	16	539	163	114	245
NCU02826	329	4	160	0	467	134	11	422	5	67	0	45	61	48	75	33	77	0	330	41	26	47
NCU00099	0	0	0	0	0	0	0	0	0	0	0	0	0	0	0	0	0	0	0	0	0	0
NCU00095	203	14	228	0	191	57	8	136	7	50	4	16	34	37	27	13	34	5	199	65	44	75
NCU00097	66	0	8	0	8	5	0	26	0	0	0	6	5	3	7	0	0	0	10	9	0	3
NCU00096	27	0	0	0	0	0	0	0	0	5	0	0	0	0	0	0	0	0	4	0	0	0
NCU00091	78	9	97	0	48	27	0	47	0	20	0	11	8	33	37	16	19	4	56	14	12	10
NCU00090	93	18	114	0	145	54	11	156	12	27	3	15	15	0	5	8	41	9	87	5	0	52
NCU00093	8	0	2	0	0	3	0	0	0	0	0	0	0	0	0	0	0	0	0	0	0	0
NCU00092	26	0	6	0	5	0	0	0	0	0	0	0	0	6	10	0	0	0	0	0	0	0
NCU04475	2	0	0	0	0	0	0	0	0	0	0	0	2	0	0	0	0	0	5	0	0	7
NCU02870	0	0	0	0	0	0	0	0	0	0	0	0	0	0	0	0	0	0	0	0	0	0
NCU04974	0	0	0	0	0	0	0	0	0	0	0	0	0	0	0	0	0	0	0	0	0	0
NCU09864	157	0	37	0	17	0	0	18	0	19	0	14	34	31	17	15	6	0	30	18	5	7
NCU00895	395	16	395	0	506	152	5	461	8	131	0	100	135	185	175	72	133	10	369	64	44	128
NCU07374	71	0	16	0	0	0	0	10	0	5	0	7	3	0	10	9	7	0	8	6	5	0
NCU00897	153	0	93	0	102	49	0	121	8	48	0	33	41	39	67	32	23	0	122	29	21	29
NCU00896	127	17	166	0	179	78	8	183	14	99	0	58	48	71	70	31	24	8	134	28	19	48
NCU04026	0	0	0	0	0	0	0	0	0	0	0	0	0	0	0	0	0	0	0	0	0	0
NCU07370	0	0	0	0	0	0	0	0	0	0	0	0	0	0	0	0	0	0	0	0	0	0
NCU00893	23	0	21	0	10	6	0	14	3	9	0	0	7	3	3	11	5	2	32	3	3	12
NCU07372	0	0	0	0	0	0	0	0	0	0	0	0	0	0	0	0	0	0	0	0	0	0
NCU00899	5812	41	400	0	8181	1322	21	4396	8	645	24	414	503	599	333	159	1010	40	4435	207	151	204
NCU00898	413	0	40	0	238	51	0	150	0	75	0	42	48	72	92	31	20	3	133	30	31	6
NCU10629	0	0	0	0	0	0	0	0	0	0	0	0	0	0	0	0	0	0	0	0	0	0
NCU10622	84	0	11	0	13	0	0	18	0	0	0	0	6	10	0	0	0	0	11	0	0	0
NCU10621	3	0	0	0	0	0	0	0	0	0	0	0	0	0	0	0	0	0	0	0	0	0
NCU07219	0	0	0	0	0	0	0	0	0	0	0	0	0	0	0	0	0	0	0	0	0	0
NCU01771	26	5	18	0	25	3	0	13	0	3	0	0	0	3	0	3	1	0	12	9	3	7
NCU08835	0	0	0	0	0	0	0	0	0	0	0	0	0	0	0	0	0	0	0	0	0	0
NCU03270	203	2	61	0	172	51	8	92	4	66	5	13	37	35	37	17	31	6	106	32	7	27
NCU02783	93	10	50	0	11	10	0	13	0	17	5	22	26	12	43	19	13	0	20	17	9	31
NCU03273	66	6	240	0	587	272	18	675	23	38	5	44	35	54	40	34	118	7	425	13	8	164
NCU03274	114	16	116	0	43	25	11	54	0	72	0	51	59	81	34	17	10	14	55	54	26	30
NCU03275	8	0	14	0	0	2	0	0	0	20	0	25	14	33	29	5	0	0	3	4	5	0
NCU03276	134	0	53	0	30	0	0	37	0	24	9	33	18	28	35	28	0	0	21	16	19	10
NCU03277	37	7	26	0	13	9	0	12	0	14	3	8	0	4	9	0	4	3	15	5	4	27
NCU03278	81	0	18	0	10	4	0	18	0	14	0	15	20	14	20	0	5	0	14	6	8	0
NCU03279	0	0	0	0	3	0	0	5	0	0	0	0	5	3	0	0	0	0	0	0	0	2
NCU00213	90	6	44	0	41	11	6	32	0	32	0	5	35	14	41	11	0	6	35	12	6	0
NCU12044	0	0	0	0	0	0	0	0	0	0	0	0	0	0	0	0	0	0	0	0	0	0
NCU00606	0	0	0	0	0	0	0	0	0	0	0	0	0	0	0	0	0	0	0	0	0	0
NCU07314	142	6	76	0	149	35	9	95	0	38	3	15	14	32	33	15	10	0	71	27	26	8
NCU07951	702	22	301	0	392	148	43	476	35	150	5	76	115	112	186	82	87	35	331	69	30	114
NCU07953	298	5	256	0	163	55	6	183	0	133	0	65	51	65	93	38	65	10	197	17	12	67
NCU07952	723	8	360	0	337	118	0	273	13	200	5	128	135	165	163	89	75	0	312	98	52	106
NCU07955	269	0	75	0	159	55	8	128	9	54	15	72	50	88	92	46	25	7	123	23	35	23
NCU07954	146	0	95	0	80	33	0	65	0	47	6	31	17	32	44	26	35	4	86	15	15	70
NCU07957	62	0	31	0	21	11	4	32	4	27	0	7	16	11	21	9	0	6	18	5	5	9
NCU07956	101	0	93	0	17	3	0	27	0	76	0	45	34	31	16	8	19	0	28	8	7	27
NCU07959	258	19	176	0	293	82	5	203	6	98	9	75	58	78	49	52	48	9	299	46	40	100
NCU07958	24	0	17	0	16	6	0	11	0	4	0	0	0	8	8	0	3	0	10	11	0	0
NCU00212	678	45	370	0	230	107	23	186	56	165	21	119	138	164	226	92	74	69	233	134	72	124
NCU06534	112	0	142	0	216	76	0	216	5	21	0	4	7	11	22	3	30	3	185	39	38	76
NCU06027	59	5	70	0	75	19	0	92	0	19	0	5	11	10	20	11	10	0	96	14	12	33
NCU03016	6	0	0	0	15	3	0	10	0	0	0	0	0	0	0	0	0	0	6	3	0	3
NCU06025	11	0	8	0	4	0	0	0	0	0	0	0	0	0	0	0	0	0	0	0	5	0
NCU06022	12	0	0	0	0	0	0	0	0	0	0	0	0	0	0	0	0	0	0	0	0	0
NCU03011	0	0	0	0	0	0	0	0	0	0	0	0	0	0	0	0	0	0	0	0	0	0
NCU06532	1238	52	982	0	2930	868	42	2823	43	190	20	84	101	108	292	110	418	31	2092	42	29	461
NCU06021	71	0	90	0	39	21	5	34	0	13	0	5	18	11	24	4	15	0	20	17	0	18
NCU03018	9	11	9	0	7	0	0	6	0	5	0	2	3	7	7	0	3	3	6	0	8	12
NCU03019	37	0	5	0	5	0	0	5	0	11	0	11	5	10	12	13	0	0	7	8	0	0
NCU06028	51	0	12	0	12	3	0	7	0	7	0	0	6	0	12	5	0	2	34	10	3	3
NCU06029	57	12	69	0	94	37	6	85	0	0	0	3	5	8	12	7	14	3	62	11	3	36
NCU02637	8192	66	959	0	14581	2920	54	10676	48	358	12	154	168	183	308	112	2095	58	11724	130	68	735
NCU02636	680	18	165	0	139	46	41	128	36	504	47	693	234	744	473	434	46	58	141	84	116	41
NCU02635	383	0	102	0	136	25	0	132	0	131	4	82	52	92	120	38	14	0	82	54	44	19
NCU02634	139	19	193	0	73	42	14	82	0	23	7	22	19	47	18	14	25	0	95	25	20	38
NCU02633	411	5	172	0	84	24	4	85	14	113	8	76	63	91	107	70	20	6	88	48	20	22
NCU02632	231	0	155	0	171	62	0	133	6	54	0	53	33	33	71	29	25	0	180	70	35	38
NCU02631	59	0	25	0	0	0	0	11	0	5	0	24	11	23	25	5	0	0	2	9	9	0
NCU02630	25	5	124	0	81	30	0	110	8	12	0	7	8	13	32	6	36	5	83	9	0	58
NCU00608	119	0	88	0	17	6	0	40	0	12	0	14	9	18	27	0	0	0	32	18	5	14
NCU02639	436	13	1000	0	548	166	0	621	6	115	6	48	29	41	143	54	144	0	522	51	27	281
NCU00609	262	0	73	0	15	8	0	11	0	48	6	64	16	65	51	32	0	0	19	46	49	14
NCU05948	21	0	7	0	0	0	0	0	0	5	0	8	0	8	0	0	7	0	0	6	8	9
NCU05949	0	0	0	0	3	0	0	0	0	0	0	0	0	0	0	0	0	0	3	0	0	0
NCU05944	55	0	42	0	7	0	0	14	0	8	0	0	11	5	5	0	4	0	7	5	0	9
NCU05945	204	0	33	0	104	40	0	103	0	8	0	0	9	5	6	0	34	0	62	3	3	12
NCU05946	0	0	0	0	3	0	0	0	0	0	0	0	0	0	0	0	0	0	3	0	0	3
NCU05947	0	0	0	0	0	0	0	0	0	0	0	0	0	0	0	0	0	0	0	0	0	0
NCU05940	0	0	0	0	0	0	0	0	0	0	0	0	0	0	0	0	0	0	0	0	0	0
NCU05941	118	0	58	0	65	9	0	44	0	38	5	11	18	17	9	11	6	0	52	20	5	8
NCU05942	198	0	107	0	39	39	0	88	0	39	0	14	14	34	55	30	13	0	60	31	20	31
NCU05943	262	6	183	0	108	34	6	107	6	43	0	24	18	20	55	0	29	13	109	57	30	64
NCU07297	201	0	50	0	46	4	0	24	0	39	7	16	22	39	21	9	8	0	44	19	0	8
NCU05522	52	6	58	0	23	3	0	20	0	9	0	14	0	29	34	25	9	0	29	15	9	24
NCU05831	82	0	27	0	4	8	0	12	0	4	0	12	9	18	30	18	0	0	12	0	9	5
NCU00319	0	0	0	0	0	0	0	0	0	0	0	0	0	0	0	0	0	0	0	0	0	0
NCU05832	104	9	117	0	44	20	0	43	4	53	7	38	12	50	59	17	18	0	52	29	22	25
NCU08903	39	0	27	0	38	9	0	44	0	16	0	6	14	21	13	6	29	0	44	20	5	34
NCU16928	0	0	0	0	0	0	0	0	0	0	0	0	0	0	0	0	0	0	0	0	0	0
NCU14105	5	0	0	0	3	0	0	3	0	14	0	5	0	5	8	0	0	0	0	3	0	0
NCU00216	77	0	89	0	120	34	0	114	0	61	4	64	37	60	63	16	32	0	116	35	24	87
NCU08454	12	0	7	0	0	0	0	0	0	7	0	0	0	0	0	0	0	0	7	7	0	8
NCU08806	528	0	264	0	25	24	0	6	0	172	29	153	94	131	164	47	7	0	71	81	90	40
NCU16920	0	0	0	0	0	0	0	0	0	0	0	0	0	0	0	0	0	0	0	0	0	0
NCU16926	0	0	0	0	0	0	0	0	0	0	0	0	0	0	0	0	0	0	0	0	0	0
NCU08901	11	0	13	0	94	11	0	55	0	5	0	0	0	0	0	0	8	5	58	0	0	11
NCU16924	0	0	0	0	0	0	0	0	0	0	0	0	0	0	0	0	0	0	0	0	0	0
NCU05835	62	0	81	0	80	16	0	74	0	28	8	18	9	17	20	11	13	0	52	4	0	19
NCU08900	11	0	26	0	16	0	0	20	0	0	0	0	0	0	0	3	0	0	18	0	0	12
NCU05524	23	0	31	0	96	25	4	88	0	6	0	3	5	6	4	4	0	0	45	0	0	14
NCU05171	0	0	0	0	0	0	0	0	0	0	0	0	0	0	0	0	0	0	0	0	0	0
NCU05837	303	27	671	0	399	192	4	333	31	88	18	42	42	50	113	31	75	10	494	153	95	180
NCU09629	65	0	59	0	81	23	0	95	0	22	0	10	11	6	20	0	4	0	88	9	0	16
NCU00215	53	0	34	0	16	7	0	16	0	7	0	0	5	0	11	8	0	0	17	15	0	5
NCU05173	0	0	0	0	0	0	0	0	0	0	0	0	0	0	0	0	0	0	0	0	0	0
NCU09621	46	6	70	0	30	4	0	23	0	5	0	0	6	6	11	0	9	5	27	0	0	22
NCU09620	0	0	0	0	0	0	0	0	0	0	0	0	0	0	0	0	0	0	0	0	0	0
NCU09623	0	0	0	0	0	0	0	0	0	0	0	0	0	0	0	0	0	0	0	0	0	0
NCU08904	32	0	50	0	14	0	0	13	0	9	0	7	4	3	15	0	0	4	17	10	3	8
NCU09627	0	0	0	0	0	0	0	0	0	0	0	0	0	0	0	0	0	0	0	0	0	0
NCU05368	0	0	0	0	0	0	0	0	0	3	0	0	0	0	0	0	0	0	0	0	0	0
NCU08809	624	6	210	0	138	29	6	141	0	55	14	74	40	85	115	46	46	5	198	11	44	40
NCU05360	874	10	463	0	783	300	22	949	24	97	12	71	80	110	218	63	102	12	528	93	52	97
NCU05363	187	22	146	0	66	42	32	63	44	21	20	13	20	50	29	29	29	29	68	74	59	50
NCU05364	998	15	631	0	839	322	15	1012	19	201	0	79	97	76	172	51	159	16	736	181	79	182
NCU09947	0	0	0	0	3	0	0	0	0	0	0	0	0	0	0	0	0	0	15	0	0	0
NCU00214	30	0	8	0	7	0	0	9	0	14	0	7	3	4	3	7	3	0	11	7	0	3
NCU00709	5	0	0	0	7	0	0	0	0	6	0	0	0	0	0	0	0	0	0	0	0	0
NCU00708	0	0	0	0	0	0	0	0	0	0	0	0	0	0	0	0	0	0	0	0	0	0
NCU00705	49	0	0	0	0	0	0	0	0	12	0	8	5	6	4	7	0	0	0	0	0	0
NCU00704	0	0	0	0	0	0	0	0	0	0	0	0	0	0	0	0	0	0	0	0	0	0
NCU00707	16	0	22	0	22	0	0	17	3	14	0	0	9	0	3	0	0	0	22	0	0	9
NCU00706	488	36	377	0	298	133	22	327	29	211	39	151	124	234	317	152	78	33	352	70	83	141
NCU00701	35	0	13	0	12	0	0	20	0	14	0	6	5	15	19	0	0	0	22	4	7	20
NCU00700	173	0	43	0	35	3	0	24	0	24	0	9	11	7	15	10	0	0	31	12	4	0
NCU09827	19	0	16	0	10	0	0	17	0	0	5	5	7	8	4	9	6	0	10	3	0	13
NCU09378	191	0	45	0	31	6	0	19	0	29	0	50	20	36	59	28	9	0	24	31	21	9
NCU09826	149	0	55	0	74	35	0	89	0	7	0	9	0	12	4	0	16	0	58	4	0	16
NCU02305	87	0	71	0	43	8	0	46	0	26	0	16	18	4	10	0	5	0	58	12	0	17
NCU02304	18	0	23	0	0	0	0	0	0	16	6	9	0	6	21	9	0	6	0	6	0	0
NCU09823	172	0	31	0	47	11	0	14	0	28	0	8	13	20	11	8	8	0	42	16	8	16
NCU06460	71	0	77	0	25	18	0	50	0	22	0	14	10	22	39	10	8	0	38	6	24	17
NCU08280	467	32	629	0	959	334	40	880	23	100	5	65	37	113	157	58	177	28	703	33	8	270
NCU08281	238	27	120	0	161	45	11	113	12	56	11	33	26	34	35	27	18	19	120	28	48	46
NCU08282	175	18	66	0	15	12	0	29	0	52	13	31	61	144	52	79	25	16	33	32	44	8
NCU08283	812	23	473	0	735	298	55	623	42	240	11	169	214	350	350	152	148	35	882	61	64	167
NCU02301	4	0	0	0	3	1	0	4	0	0	0	0	0	0	0	0	0	0	5	0	0	0
NCU08287	485	32	1106	0	1492	474	22	1351	6	121	5	51	66	54	120	16	466	32	1849	108	69	800
NCU08288	469	12	280	0	508	100	27	379	22	188	4	108	148	156	188	93	72	7	430	79	32	195
NCU08289	130	0	54	0	29	9	0	18	0	19	4	0	13	15	27	15	0	3	40	25	19	19
NCU06339	32	0	16	0	16	0	0	8	0	5	0	0	0	4	0	0	8	0	18	0	0	0
NCU03337	86	0	63	0	9	0	0	6	0	25	0	13	16	14	52	8	5	0	18	8	0	11
NCU06336	18	3	28	0	8	3	0	17	0	3	0	0	5	3	3	3	3	2	10	3	4	3
NCU06216	52	22	110	0	82	33	0	46	8	19	7	21	18	39	24	25	36	10	100	30	21	73
NCU06337	14	6	17	0	5	3	2	6	0	4	0	3	1	2	5	2	4	0	8	0	7	2
NCU06747	32	0	17	0	8	0	0	6	0	11	0	12	6	18	18	11	0	0	10	8	11	3
NCU03330	88	14	125	0	176	55	5	161	5	29	0	5	17	13	27	7	33	2	176	22	15	85
NCU15410	0	0	0	0	0	0	0	0	0	0	0	0	0	0	0	0	0	0	0	0	0	0
NCU03695	187	4	81	0	79	25	12	94	4	59	0	33	48	46	48	27	15	0	106	39	17	46
NCU03333	2077	5	905	0	870	197	14	788	35	258	24	154	156	172	403	135	164	8	891	160	79	243
NCU06212	150	0	72	0	75	14	0	50	0	23	0	12	7	22	19	3	17	0	32	7	16	17
NCU09829	129	0	58	0	37	20	0	41	0	13	0	7	5	7	14	7	10	0	42	18	0	10
NCU07613	0	0	0	0	0	0	0	0	0	0	0	0	0	0	0	0	0	0	0	0	0	0
NCU09828	0	0	0	0	0	0	0	0	0	0	0	0	0	0	0	0	0	0	0	0	0	0
NCU01434	27	0	14	0	8	3	3	8	0	6	0	4	0	12	9	4	13	0	12	2	3	3
NCU02431	553	4	115	0	158	52	3	145	7	134	0	103	80	96	186	66	17	0	109	29	47	22
NCU02430	54	4	175	0	135	33	4	124	0	27	0	8	0	5	24	11	29	8	111	5	11	30
NCU07340	28	0	6	0	0	0	0	0	0	5	0	0	8	8	8	0	0	0	19	0	0	0
NCU02433	427	0	192	0	102	43	0	69	0	77	5	44	56	95	149	50	18	0	86	65	35	30
NCU07341	2	0	0	0	0	0	0	0	0	0	0	0	0	0	0	0	0	0	0	0	0	0
NCU09312	154	0	58	0	74	18	3	88	0	26	0	13	13	27	34	25	13	0	71	17	20	28
NCU07614	3	0	2	0	0	0	0	0	0	0	0	0	0	0	0	0	0	0	0	0	0	0
NCU02435	3705	52	545	0	1363	311	28	1083	50	439	47	383	271	613	438	337	302	88	744	252	324	213
NCU07615	4	0	1	0	0	0	0	0	0	3	0	0	0	0	0	0	3	0	0	0	0	0
NCU09314	0	0	0	0	0	0	0	0	0	0	0	0	0	0	0	0	0	0	0	0	0	0
NCU02437	871	11	468	0	275	170	11	332	21	298	15	148	169	164	298	130	105	21	255	194	115	175
NCU02436	0	0	0	0	0	0	0	0	0	0	0	0	0	0	0	0	0	0	0	0	0	0
NCU12126	51	0	38	0	62	19	0	49	0	17	0	17	24	13	17	7	7	6	44	16	6	18
NCU12125	12	0	6	0	0	0	0	0	0	3	0	3	0	0	0	0	0	0	5	0	0	0
NCU12120	10	2	9	0	5	4	0	6	3	0	0	2	2	0	2	0	2	0	8	7	0	0
NCU12121	23	0	16	0	0	0	0	6	0	5	0	7	4	2	9	0	0	0	11	7	4	0
NCU15415	3	0	0	0	2	0	0	0	0	10	0	0	9	1	16	3	0	0	0	3	1	0
NCU01416	7	0	8	0	0	0	0	0	0	4	0	0	3	3	0	0	0	0	0	0	0	0
NCU04177	5	0	0	0	5	0	0	0	0	8	0	8	14	18	11	10	5	0	0	6	0	0
NCU01414	2555	10	458	0	2345	556	4	1571	7	132	5	80	62	67	100	39	418	7	1641	101	71	137
NCU16738	0	0	0	0	1	0	0	3	0	0	0	0	0	0	0	0	3	0	0	0	0	0
NCU04175	417	4	165	0	298	64	0	241	6	63	0	34	41	52	75	37	38	0	183	38	23	57
NCU04172	57	6	92	0	40	6	12	50	0	39	0	17	10	34	34	15	22	6	47	8	12	37
NCU04173	498	34	992	0	799	281	18	614	12	172	22	145	147	83	181	99	219	14	812	165	108	510
NCU04709	0	0	0	0	0	0	0	0	0	0	0	0	0	0	0	0	0	0	0	0	0	0
NCU04708	0	0	0	0	0	0	0	0	0	0	0	0	0	0	0	0	0	0	0	0	0	0
NCU04170	49	0	10	0	69	21	0	41	0	0	0	6	0	0	5	0	8	0	66	0	0	7
NCU04701	0	0	0	0	0	0	0	0	0	0	0	0	0	0	0	0	0	0	0	0	0	0
NCU04700	0	0	0	0	0	0	0	0	0	0	0	0	0	0	0	0	0	0	0	0	0	0
NCU04703	0	0	0	0	0	0	0	0	0	0	0	0	0	0	0	0	0	0	0	0	0	0
NCU04702	0	0	0	0	0	0	0	0	0	0	0	0	0	0	0	0	0	0	0	0	0	0
NCU04705	0	0	0	0	0	0	0	0	0	0	0	0	0	0	0	0	0	0	0	0	0	0
NCU04704	0	0	0	0	0	0	0	0	0	0	0	0	0	0	0	0	0	0	0	0	0	0
NCU04707	0	0	0	0	0	0	0	0	0	0	0	0	0	0	0	0	0	0	0	0	0	0
NCU04706	0	0	0	0	0	0	0	0	0	0	0	0	0	0	0	0	0	0	0	0	0	0
NCU15183	0	0	0	0	0	0	0	0	0	0	0	0	0	0	0	0	0	0	0	0	0	0
NCU06709	73	0	48	0	36	25	0	31	0	15	0	28	14	27	22	9	10	0	46	10	8	19
NCU06708	68	0	39	0	22	7	0	7	8	9	0	21	17	6	19	14	7	0	14	7	6	16
NCU06707	120	0	90	0	6	7	6	20	5	47	3	34	30	37	78	20	6	0	14	26	25	22
NCU06706	22	4	23	0	5	12	5	9	0	0	0	1	0	4	0	0	0	0	18	0	0	15
NCU06704	259	0	82	0	42	20	13	48	0	127	5	84	105	161	80	58	7	0	53	48	40	32
NCU06703	240	6	94	0	75	27	0	73	0	95	8	56	92	70	126	48	18	0	97	68	21	27
NCU06702	5112	14	240	0	2283	480	12	1550	9	241	14	161	177	233	185	170	377	0	1095	134	89	46
NCU06701	167	0	40	0	24	11	0	29	0	44	0	19	22	30	43	32	6	0	28	47	16	13
NCU06700	43	0	32	0	4	8	0	9	4	7	0	0	6	8	27	3	0	0	8	0	8	6
NCU04569	64	29	134	0	142	72	0	127	0	17	0	13	21	21	14	20	80	9	266	35	6	146
NCU04568	5	0	0	0	0	0	0	0	0	0	0	0	0	0	3	0	0	0	0	0	0	0
NCU04566	366	0	85	0	69	26	0	38	0	70	0	30	25	49	66	16	7	0	78	37	12	9
NCU04561	0	0	0	0	0	0	0	0	0	0	0	0	0	0	0	0	0	0	0	0	0	0
NCU04560	11	0	0	0	0	0	0	0	0	3	0	0	0	5	3	1	0	0	0	1	0	0
NCU04563	0	0	0	0	0	0	0	0	0	0	0	0	0	0	0	0	0	0	0	0	0	0
NCU17069	0	0	0	0	0	0	0	0	0	0	0	0	0	0	0	0	0	0	0	0	0	0
NCU07170	102	0	11	0	18	5	0	11	0	5	0	12	6	10	9	6	4	0	6	16	0	0
NCU08152	5	0	4	0	0	0	0	0	0	0	0	0	0	0	0	0	0	0	0	0	0	0
NCU17060	27	0	24	0	15	0	0	0	0	0	5	4	0	4	1	0	3	3	8	6	3	4
NCU17061	63	0	58	0	7	0	0	26	0	18	5	7	8	9	7	9	8	0	16	11	14	6
NCU17062	9	2	16	0	11	0	0	11	2	5	0	3	3	5	0	3	0	3	10	5	0	0
NCU17064	40	5	63	0	36	10	0	54	0	8	0	0	0	2	5	0	8	4	69	4	0	4
NCU17066	25	0	8	0	13	5	0	6	0	0	0	1	0	0	0	0	3	0	0	2	0	0
NCU17067	0	0	0	0	0	0	0	0	0	0	0	0	0	10	0	0	0	0	0	0	0	0
NCU06013	66	0	109	0	128	51	0	95	0	25	0	10	8	19	41	7	8	0	129	16	13	17
NCU08476	345	4	175	0	123	29	0	137	0	34	0	17	26	26	48	10	37	6	87	6	8	65
NCU16859	3	0	4	0	0	6	0	3	0	4	0	0	0	2	0	0	0	0	3	3	2	0
NCU01954	70	0	42	0	16	5	0	24	0	14	0	42	20	33	32	17	10	0	17	15	12	6
NCU00288	5	0	9	0	0	0	0	0	0	10	0	6	7	6	15	0	0	0	0	0	0	0
NCU00289	42	0	53	0	21	11	0	36	0	27	0	26	24	25	31	0	8	0	42	13	0	28
NCU00280	105	7	135	0	110	43	4	107	6	26	4	4	11	0	29	4	48	0	128	22	19	61
NCU00281	191	0	100	0	96	35	6	131	4	25	0	4	14	26	27	7	12	4	71	24	8	10
NCU00282	130	0	100	0	52	12	0	53	0	32	0	6	16	14	13	0	5	0	81	25	7	35
NCU00283	396	0	229	0	212	64	12	186	0	106	0	64	72	90	111	62	36	11	179	47	21	62
NCU00284	3	0	4	0	5	0	0	3	0	3	0	3	0	3	0	5	0	0	1	0	0	3
NCU00285	635	0	239	0	143	31	4	145	6	94	0	70	102	80	123	37	39	0	153	31	18	115
NCU00287	40	5	33	0	22	8	2	17	0	30	2	31	11	23	47	18	0	0	17	18	14	19
NCU10381	109	9	246	0	338	149	4	335	8	49	0	39	41	34	84	33	78	0	397	29	18	175
NCU03489	27	0	70	0	17	8	0	17	0	12	0	0	12	10	13	4	0	0	23	19	4	11
NCU03488	711	13	602	0	265	101	5	239	10	217	13	110	115	128	200	74	80	8	359	153	99	190
NCU10387	35	0	32	0	0	0	0	4	0	0	0	0	0	0	0	0	0	0	7	0	0	0
NCU03483	113	6	228	0	167	79	12	224	10	17	0	14	29	38	38	12	36	4	164	16	6	116
NCU03482	94	0	52	0	35	4	0	36	0	22	0	5	0	9	8	5	8	0	43	14	0	3
NCU03481	0	0	0	0	0	0	0	0	0	0	0	0	0	0	0	0	0	0	0	0	0	0
NCU03480	128	0	107	0	72	21	11	78	0	10	0	7	21	0	17	0	10	0	97	12	0	55
NCU03486	249	0	133	0	96	22	0	82	0	184	4	142	141	175	154	81	6	0	61	37	24	10
NCU03485	59	7	90	0	58	18	0	46	4	9	0	3	5	4	2	0	14	0	33	13	0	27
NCU03484	0	0	6	0	0	0	0	0	0	0	0	0	0	0	3	3	0	0	4	3	0	0
NCU05789	118179	31	304	0	52325	10112	18	35401	18	955	50	634	706	802	1147	456	7903	27	28123	341	302	180
NCU02022	10	0	15	0	0	5	0	0	0	0	0	0	0	0	10	0	0	0	0	0	0	0
NCU02023	0	0	0	0	0	0	0	0	0	0	0	0	0	0	0	0	0	0	0	0	0	0
NCU02020	388	28	176	0	321	105	10	347	25	102	21	57	57	81	111	62	64	17	307	43	53	90
NCU02021	0	0	0	0	0	0	0	0	0	0	0	0	0	0	0	0	0	0	0	0	0	0
NCU02026	179	17	242	0	167	55	8	211	8	28	0	19	35	23	51	35	42	22	189	33	20	120
NCU02027	52	10	31	0	10	3	0	0	10	0	0	15	0	8	10	8	10	0	5	14	29	16
NCU02024	203	7	122	0	154	64	8	196	16	19	0	19	25	40	37	26	18	6	97	16	18	39
NCU02025	49	0	35	0	57	13	0	25	0	0	0	0	6	8	10	7	12	0	40	4	0	18
NCU02028	162	0	86	0	70	18	0	48	0	23	0	10	19	4	21	0	28	0	93	18	0	37
NCU02029	0	0	0	0	0	0	0	0	0	0	0	0	0	0	0	0	0	0	0	0	0	0
NCU07038	0	0	0	0	0	0	0	0	0	0	0	0	0	0	0	0	0	0	0	0	0	0
NCU07036	0	3	0	0	0	0	0	0	0	0	0	0	0	0	0	0	0	0	0	0	3	0
NCU07037	7	0	18	0	100	41	0	59	0	8	0	10	0	6	0	6	12	0	49	3	0	7
NCU07034	0	0	0	0	0	0	0	0	0	0	0	0	0	0	0	0	0	0	0	0	0	0
NCU07035	30	0	37	0	16	12	0	50	0	10	5	10	5	12	27	6	7	0	47	13	0	20
NCU07032	17	0	11	0	0	0	0	6	0	8	0	0	0	0	16	0	0	0	5	2	0	0
NCU07033	0	0	7	0	0	0	0	0	0	0	0	0	0	0	0	0	0	0	0	0	0	0
NCU07030	38	0	21	0	9	4	0	6	0	0	0	0	5	6	0	0	0	0	0	8	7	0
NCU07031	0	0	0	0	0	0	0	0	0	0	0	0	0	0	0	0	0	0	0	0	0	0
NCU03731	162	0	116	0	46	17	0	40	5	48	0	27	16	30	33	16	18	0	32	66	45	21
NCU03730	42	4	46	0	22	0	0	18	0	61	0	31	39	33	52	3	0	0	15	28	0	17
NCU03733	20	0	9	0	0	0	0	0	0	13	0	5	11	9	20	6	0	0	0	5	10	3
NCU03732	328	13	499	0	220	77	9	212	22	119	9	70	85	101	109	68	61	24	209	63	34	89
NCU03735	475	0	200	0	311	115	17	319	23	271	12	155	157	278	210	118	28	15	130	114	102	75
NCU03737	51	0	103	0	181	52	0	235	0	13	0	0	12	0	18	2	73	0	156	7	6	103
NCU03736	211	0	154	0	129	53	0	128	10	89	0	59	69	125	108	78	33	0	118	21	26	41
NCU03739	122	7	139	0	127	49	0	138	0	84	0	28	71	62	85	56	34	0	103	50	54	41
NCU03738	512	49	191	0	187	92	33	232	51	227	27	209	163	335	390	169	38	45	153	97	102	72
NCU11383	3	0	0	0	0	0	0	0	0	0	0	0	2	0	0	0	0	0	4	0	0	0
NCU11382	0	0	0	0	0	0	0	0	0	0	0	0	0	0	0	0	0	0	0	0	0	0
NCU11381	110	0	58	0	118	39	0	82	0	7	6	7	0	0	13	6	35	0	107	13	5	50
NCU11380	4	0	0	0	0	0	0	0	0	0	0	0	0	0	0	0	0	0	0	0	0	0
NCU02286	272	0	77	0	98	32	0	39	0	14	0	5	7	16	0	0	28	0	63	19	8	10
NCU02287	107	0	11	0	19	12	0	9	0	5	0	0	5	5	5	5	7	0	0	0	0	6
NCU02284	8	5	27	0	43	14	0	39	0	0	0	7	0	5	10	0	20	3	32	3	4	12
NCU02285	5	0	0	0	0	0	0	0	0	0	0	0	0	6	0	0	0	0	0	0	0	0
NCU02282	1283	0	237	0	965	202	7	596	6	175	0	115	119	91	130	41	141	0	451	57	56	47
NCU02283	85	8	81	0	57	41	0	46	0	22	0	5	10	11	34	12	12	0	53	24	18	30
NCU02280	205	36	200	0	151	41	13	171	0	57	14	69	22	72	52	53	18	14	110	32	31	72
NCU02281	90	13	80	0	42	15	0	48	3	44	0	15	10	12	38	9	3	0	46	5	24	25
NCU08529	0	0	0	0	0	0	0	0	0	0	0	0	0	0	0	0	0	0	0	0	0	0
NCU07557	29	0	12	0	10	0	0	11	0	12	7	0	0	5	14	11	0	0	5	13	8	0
NCU03344	21	0	6	0	6	0	0	0	0	11	0	0	4	0	13	4	0	0	6	0	0	0
NCU02289	1097	16	444	0	1165	383	0	1197	44	100	11	61	87	91	126	51	194	0	909	68	29	160
NCU00276	51	3	26	0	31	39	0	33	0	14	0	4	3	17	15	8	6	0	36	8	7	17
NCU07551	56	0	14	0	7	5	0	7	0	13	0	16	5	13	9	5	0	0	7	0	7	0
NCU07550	850	33	1028	0	382	299	34	490	37	144	7	85	85	92	218	71	175	0	477	123	108	261
NCU00273	96	12	212	0	140	37	8	96	9	7	3	10	20	16	16	16	33	0	159	47	24	77
NCU00272	105	0	233	0	148	56	15	125	12	23	0	12	42	49	54	22	45	15	133	35	18	71
NCU11030	122	0	147	0	74	21	0	55	0	55	0	46	28	28	38	9	19	0	77	46	0	41
NCU11038	0	0	0	0	0	0	0	0	0	0	0	0	0	0	0	0	0	0	0	0	0	0
NCU01391	830	35	228	0	547	160	24	697	30	104	26	93	84	161	188	91	97	34	497	118	157	119
NCU01390	115	0	48	0	48	18	0	33	0	19	0	14	9	23	38	25	18	6	40	15	10	26
NCU01393	36	8	28	0	25	18	0	14	0	8	0	5	3	16	7	2	6	2	34	5	0	9
NCU01392	0	0	0	0	0	0	0	0	0	0	0	0	0	5	0	0	0	0	0	0	0	0
NCU01395	508	0	35	0	524	144	0	457	0	13	0	6	18	21	23	16	69	0	202	8	0	20
NCU01394	4	0	0	0	0	0	0	0	0	0	0	0	0	0	0	0	0	0	0	0	0	0
NCU01397	40	4	34	0	9	3	0	8	2	10	0	9	6	5	6	6	0	0	2	10	2	7
NCU01396	0	0	0	0	0	0	0	0	0	0	0	0	0	0	0	0	0	0	0	0	0	0
NCU01399	75	0	37	0	17	8	0	21	0	8	0	6	0	7	9	0	0	0	33	7	0	16
NCU01398	14	0	15	0	3	0	0	3	0	3	2	5	3	4	0	0	0	0	0	3	0	0
NCU07558	174	0	60	0	55	25	0	57	0	7	0	19	7	21	15	11	19	0	43	15	0	10
NCU05881	224	21	560	0	1217	474	17	1346	32	119	0	29	118	81	103	19	259	13	807	55	17	458
NCU05880	0	0	3	0	4	0	0	0	0	2	0	0	3	0	0	0	0	0	0	0	0	0
NCU05551	58	4	60	0	21	11	0	31	0	17	3	13	11	31	19	10	0	4	13	7	11	8
NCU08870	371	0	102	0	137	35	0	82	0	38	0	15	22	24	29	13	26	0	71	28	14	24
NCU05557	5	0	0	0	0	0	0	0	0	7	0	0	0	0	0	0	0	0	0	3	0	0
NCU05556	0	0	0	0	0	0	0	0	0	0	0	0	0	0	0	0	0	0	0	0	0	0
NCU05887	0	0	0	0	0	0	0	0	0	0	0	0	0	0	0	0	0	0	0	0	0	0
NCU05554	344	14	622	0	534	216	7	623	22	211	7	159	87	170	244	109	145	12	527	49	43	313
NCU05889	93	4	128	0	143	72	0	126	0	37	0	16	27	13	38	12	71	4	168	15	19	65
NCU05888	5	0	10	0	3	0	0	5	0	0	0	7	5	0	6	0	0	0	0	0	0	0
NCU05559	81	0	64	0	51	19	2	55	3	15	3	7	10	8	32	5	6	0	50	9	7	13
NCU08878	1025	0	186	0	238	76	6	201	0	192	11	74	130	100	136	50	49	0	193	86	45	19
NCU08709	622	26	266	0	625	170	30	417	30	313	11	156	142	188	277	87	97	31	533	29	16	105
NCU08708	95	0	83	0	90	27	6	71	0	43	7	39	23	53	38	28	18	0	64	15	14	28
NCU03868	39	0	0	0	13	0	0	15	0	4	0	0	7	0	0	0	0	0	0	0	0	0
NCU03861	0	0	0	0	0	0	0	0	0	0	0	0	0	0	0	0	0	0	0	0	0	0
NCU03860	176	23	83	0	55	24	6	48	0	40	4	33	22	41	41	34	18	15	61	46	14	30
NCU03863	76	0	31	0	63	13	0	41	0	4	0	3	0	0	5	0	10	0	47	14	13	14
NCU03862	44	0	33	0	10	0	0	6	0	4	0	0	14	12	12	8	0	0	6	3	7	0
NCU03864	16	0	6	0	0	0	0	0	0	0	0	0	4	0	4	0	0	0	8	0	0	0
NCU09474	52	5	22	0	10	2	0	15	0	11	0	3	3	7	5	6	5	2	10	7	5	18
NCU09475	263	68	504	0	371	164	7	418	47	178	18	88	99	134	207	98	119	10	363	66	70	300
NCU09476	469	78	364	0	428	162	34	430	58	315	15	291	174	317	391	228	152	41	467	102	108	262
NCU09477	393	17	1028	0	1778	600	78	2158	17	202	19	77	93	65	246	125	606	18	1432	139	115	900
NCU09470	3	0	0	0	11	0	0	0	0	3	0	0	0	0	0	0	0	0	3	0	0	0
NCU09471	0	0	0	0	0	0	0	0	0	0	0	0	0	0	0	0	0	0	0	0	0	0
NCU09472	0	0	0	0	0	0	0	0	0	0	0	0	0	0	0	0	0	0	0	0	0	0
NCU09473	76	0	58	0	51	17	0	72	14	5	0	0	8	3	8	5	27	0	58	14	0	33
NCU09478	18	0	3	0	0	0	0	0	0	5	0	9	0	4	17	5	0	0	0	6	5	0
NCU09479	5	0	0	0	0	0	0	0	0	0	0	0	0	0	0	0	0	0	0	0	0	0
NCU01529	0	0	0	0	0	0	0	0	0	0	0	0	0	0	0	0	0	0	0	0	0	0
NCU01647	530	16	194	0	123	77	18	261	33	116	17	36	39	121	84	47	52	14	146	55	74	88
NCU01646	178	6	102	0	125	67	5	116	10	41	4	36	27	56	28	34	13	5	162	34	16	45
NCU01645	354	15	448	0	696	249	13	724	40	142	6	104	126	138	114	66	163	15	437	54	38	226
NCU01644	110	20	115	0	194	74	18	202	5	56	4	50	42	63	64	36	46	26	195	55	34	103
NCU01643	111	11	148	0	457	89	10	355	12	36	0	19	16	13	35	9	27	6	373	25	7	65
NCU01642	1503	8	505	0	5326	1130	6	4615	8	134	0	59	62	90	154	65	899	23	3972	195	152	161
NCU01640	2150	14	810	0	1048	341	23	946	31	514	5	256	262	259	373	135	229	14	948	173	100	215
NCU05081	0	0	0	0	0	0	0	0	0	0	0	0	0	0	6	0	0	0	0	0	0	0
NCU05080	14	0	0	0	1	2	0	5	5	0	0	0	3	0	5	3	0	3	3	3	0	0
NCU05083	8	0	0	0	0	0	0	0	0	4	0	0	0	0	0	0	0	0	7	0	0	4
NCU05082	0	0	0	0	0	0	0	0	0	0	0	0	0	0	0	0	0	0	0	0	0	0
NCU05085	0	0	0	0	0	0	0	0	0	0	0	0	0	0	0	0	0	0	0	0	0	0
NCU05084	16	0	0	0	0	0	0	0	0	10	0	0	5	0	0	0	0	0	0	9	6	0
NCU01649	21	6	15	0	0	0	0	0	0	8	0	16	6	16	11	4	0	0	5	10	6	9
NCU05086	0	0	0	0	0	0	0	0	0	0	0	0	0	0	0	0	0	0	0	0	0	0
NCU05777	110	13	186	0	53	15	0	69	0	32	9	14	11	8	34	0	0	9	103	23	14	46
NCU05776	179	0	106	0	75	23	0	53	0	52	5	32	41	20	73	37	7	0	60	22	34	22
NCU05775	520	8	363	0	424	104	12	379	10	99	3	35	114	95	87	63	83	15	290	26	13	73
NCU05774	0	0	0	0	0	0	0	0	0	0	0	0	0	0	0	0	0	0	0	0	0	0
NCU05773	0	0	0	0	0	0	0	0	0	0	0	0	0	0	0	0	0	0	0	0	0	0
NCU05772	55	0	18	0	0	12	0	12	0	6	0	6	3	9	11	0	0	0	20	6	0	0
NCU05771	211	0	49	0	29	5	0	29	0	15	0	12	14	8	34	5	0	0	10	20	9	10
NCU05770	284	11	191	0	145	36	3	104	7	92	9	44	66	40	103	29	60	3	134	67	22	54
NCU07233	417	10	322	3	251	113	28	290	37	71	3	38	61	71	64	46	45	19	173	32	19	48
NCU05779	4	0	0	0	0	0	0	0	0	0	0	0	0	1	0	0	2	0	0	0	0	0
NCU05778	295	0	202	0	48	21	0	46	0	86	5	49	25	59	68	8	11	0	74	49	40	48
NCU01702	74	0	205	0	142	66	0	149	3	22	0	18	13	18	24	9	27	0	147	14	18	69
NCU01703	250	14	168	0	107	51	14	163	10	40	6	37	31	48	57	24	52	7	182	25	14	80
NCU01700	20	0	14	0	0	0	0	0	0	16	0	11	0	23	11	7	0	0	0	0	3	3
NCU01701	132	5	91	0	42	6	0	24	5	61	5	80	33	45	54	29	0	0	34	39	31	23
NCU01706	31	0	20	0	23	4	0	15	0	6	0	0	5	9	4	0	6	0	30	0	0	0
NCU01704	79	0	54	0	20	5	0	14	0	13	6	19	13	4	21	9	0	0	44	9	19	27
NCU01705	118	3	58	0	63	32	0	55	5	14	2	7	17	7	18	6	14	0	48	13	12	10
NCU07234	0	0	26	0	20	0	0	14	0	15	0	6	16	11	33	6	0	0	15	19	0	0
NCU05934	115	0	73	0	71	28	0	71	0	9	2	5	18	9	19	3	19	0	76	9	0	14
NCU15808	0	0	0	0	0	0	0	0	0	0	0	0	0	0	0	0	0	0	0	0	0	0
NCU15804	0	0	0	0	0	0	0	0	0	0	0	0	0	0	0	0	0	0	0	0	0	0
NCU15805	0	0	0	0	0	0	0	0	0	0	0	0	0	0	0	0	0	0	0	0	0	0
NCU15807	0	0	0	0	0	0	0	0	0	0	0	0	0	0	0	0	0	0	0	0	0	0
NCU15801	0	0	0	0	0	0	0	0	0	0	0	0	0	0	0	0	0	0	0	0	0	0
NCU15802	0	0	0	0	0	0	0	0	0	0	0	0	0	0	0	0	0	0	0	0	0	0
NCU16633	0	0	0	0	0	0	0	0	0	0	0	0	0	0	0	0	0	0	0	0	0	0
NCU01149	54	5	39	0	9	3	1	4	0	9	3	6	6	7	0	11	4	6	21	0	2	9
NCU01893	239	0	51	0	34	10	0	21	0	25	0	17	17	22	49	17	5	0	32	16	34	16
NCU00118	16	0	5	0	4	0	0	0	0	0	0	3	0	5	0	0	0	0	8	0	0	0
NCU00119	212	4	100	0	71	30	3	50	0	52	4	52	28	41	76	36	13	2	83	36	35	23
NCU00330	55	0	62	0	56	27	0	42	10	19	0	6	13	5	10	7	10	2	53	3	3	30
NCU00110	77	3	10	0	6	3	3	12	0	13	0	2	11	4	16	5	0	0	3	17	3	9
NCU00111	48	0	26	0	0	0	0	0	0	11	0	9	3	13	17	14	3	0	0	14	11	6
NCU00112	233	10	140	0	126	62	3	135	0	57	0	48	27	41	84	23	32	0	119	31	7	75
NCU00114	67	0	32	0	12	4	0	20	0	19	4	0	2	12	8	7	5	0	9	0	2	28
NCU00115	11	0	8	0	3	0	0	6	0	7	0	16	5	12	6	0	0	3	3	0	0	0
NCU00116	113	0	51	0	12	12	0	15	0	25	0	26	13	45	28	13	0	0	37	19	7	9
NCU00117	209	0	70	0	28	10	0	53	0	87	0	26	44	47	115	39	4	12	49	51	24	23
NCU07237	28	0	0	0	14	0	0	6	0	0	0	5	8	14	9	6	0	0	0	0	0	0
NCU15738	0	0	0	0	0	0	0	0	0	0	0	0	0	0	0	0	0	0	0	0	0	0
NCU15739	0	0	0	0	0	0	0	0	0	0	0	0	0	0	0	0	0	0	0	0	0	0
NCU15736	0	0	0	0	0	0	0	0	0	0	0	0	0	0	0	0	0	0	0	0	0	0
NCU15737	0	0	0	0	0	0	0	0	0	0	0	0	0	0	0	0	0	0	0	0	0	0
NCU15734	0	0	0	0	0	0	0	0	0	0	0	0	0	0	0	0	0	0	0	0	0	0
NCU15735	0	0	0	0	0	0	0	0	0	0	0	0	0	0	0	0	0	0	0	0	0	0
NCU15732	0	0	0	0	0	0	0	0	0	0	0	0	0	0	0	0	0	0	0	0	0	0
NCU15730	0	0	0	0	0	0	0	0	0	0	0	0	0	0	0	0	0	0	0	0	0	0
NCU15731	0	0	0	0	0	0	0	0	0	0	0	0	0	0	0	0	0	0	0	0	0	0
NCU12112	37	0	14	0	0	0	0	0	0	15	0	14	4	10	14	15	0	0	0	0	4	0
NCU07238	6508	19	590	0	11792	2625	40	8460	23	240	8	105	131	152	270	104	1663	41	6996	108	54	321
NCU16386	205	0	40	0	45	17	0	33	0	61	0	37	11	26	50	14	0	0	35	25	7	0
NCU00072	163	0	100	0	27	22	0	48	0	34	0	30	35	21	52	16	10	0	47	31	19	24
NCU16384	57	0	19	0	11	5	0	31	0	9	0	5	19	3	16	3	3	2	25	9	2	5
NCU00070	107	0	73	0	36	18	0	53	0	23	0	5	13	11	18	8	6	0	48	9	0	21
NCU00077	37	0	27	0	0	0	0	0	0	17	0	10	0	20	4	4	0	0	0	17	9	0
NCU00076	68	0	34	0	53	24	0	39	0	0	0	0	0	12	14	0	3	0	35	9	0	0
NCU00075	121	0	76	0	30	8	0	22	0	8	5	18	16	24	27	16	10	0	18	15	18	24
NCU00074	155	0	91	0	39	30	0	38	0	48	4	39	28	35	40	12	7	0	35	27	20	19
NCU00079	74	7	7	0	40	22	0	37	3	3	0	3	0	2	9	0	14	0	53	7	5	4
NCU00078	1116	0	30	0	123	26	0	64	0	31	0	14	7	4	29	15	4	0	97	26	5	5
NCU04914	538	3	40	0	32	15	3	27	4	73	0	40	46	54	123	27	14	0	26	20	14	5
NCU04915	0	0	0	0	0	0	0	0	0	0	0	0	0	0	0	0	0	0	0	0	0	0
NCU04916	0	0	0	0	0	0	0	0	0	0	0	0	0	0	0	0	0	0	0	0	0	0
NCU04917	0	0	0	0	5	0	0	0	0	0	0	0	0	0	0	0	0	0	0	0	0	0
NCU04910	205	20	215	0	25	4	4	37	11	12	6	35	13	28	39	19	25	7	63	46	30	92
NCU04911	0	0	0	0	0	0	0	0	0	0	0	0	0	0	0	0	0	0	0	0	0	0
NCU04912	62	0	9	0	13	9	0	22	0	12	0	9	9	6	20	5	4	0	22	5	0	12
NCU04913	44	0	35	0	3	3	0	0	0	3	3	3	2	8	22	7	0	0	3	3	0	6
NCU04918	0	0	0	0	0	0	0	0	0	0	0	0	0	0	0	0	0	0	0	0	0	0
NCU04919	0	0	0	0	0	0	0	0	0	0	0	0	0	0	0	0	0	0	0	0	0	0
NCU05650	12	0	84	0	149	30	0	96	0	15	0	14	0	0	10	3	38	0	84	7	4	94
NCU05303	487	0	86	0	34	20	0	62	0	59	0	21	39	16	40	10	13	0	44	30	17	17
NCU08156	4	0	0	0	16	0	0	0	0	4	0	0	0	0	0	0	0	0	0	0	0	0
NCU05301	21	6	72	0	62	55	0	73	3	14	0	10	3	8	20	5	34	4	61	6	0	71
NCU05306	153	0	102	0	36	18	0	41	0	15	5	8	0	18	20	16	10	6	36	16	0	40
NCU05655	0	0	0	0	0	0	0	0	0	0	0	0	0	0	0	0	0	0	0	0	0	0
NCU10605	0	0	0	0	0	0	0	0	0	0	0	0	0	0	0	0	0	0	0	0	0	0
NCU10601	0	0	0	0	0	0	0	0	0	0	0	0	0	0	0	0	0	0	0	0	0	0
NCU05656	0	0	0	0	0	0	0	0	0	0	0	0	0	0	0	0	0	0	0	0	0	0
NCU10603	67	0	5	0	17	7	0	8	0	0	0	6	1	2	2	4	0	0	8	0	0	0
NCU06578	97	9	123	0	135	36	4	100	0	27	0	0	7	6	21	9	53	0	130	29	4	53
NCU08153	0	0	0	0	0	0	0	0	0	0	0	0	0	0	0	0	0	0	0	0	0	0
NCU17381	0	0	0	0	0	0	0	0	0	0	0	0	0	0	0	0	0	0	0	0	0	0
NCU17384	0	0	0	0	0	0	0	0	0	0	0	0	0	0	0	0	0	0	0	0	0	0
NCU17387	0	0	0	0	0	0	0	0	0	0	0	0	0	0	0	0	0	0	0	0	0	0
NCU03257	539	0	321	0	151	51	0	143	0	200	9	106	90	106	211	57	42	0	113	98	71	66
NCU03254	19	3	9	0	11	9	0	12	0	5	3	8	0	9	16	7	5	3	10	2	4	7
NCU06568	67	4	71	0	18	12	0	18	0	0	0	6	10	6	10	11	6	0	38	6	10	18
NCU03253	256	12	87	0	224	44	0	136	0	84	0	44	42	53	79	23	15	0	205	20	26	44
NCU03250	0	0	0	0	0	0	0	0	0	0	0	0	0	0	0	0	0	0	0	0	0	0
NCU03258	142	0	129	0	93	38	0	70	0	88	4	51	49	117	52	40	23	0	101	63	20	48
NCU07937	170	0	94	0	87	17	0	43	0	29	0	11	11	24	13	10	40	0	98	12	5	32
NCU03043	2321	0	387	0	441	157	6	512	8	119	14	78	88	48	104	40	48	13	314	252	134	84
NCU07935	72	4	103	0	55	11	0	69	8	10	0	16	11	29	23	35	22	0	38	8	8	31
NCU07934	39	0	15	0	6	0	0	9	0	0	0	0	11	0	10	0	0	0	5	0	0	0
NCU07933	1324	0	318	0	553	106	0	460	0	187	6	70	0	74	107	43	134	3	438	87	28	142
NCU07932	2796	17	501	0	1860	414	2	1292	4	224	5	85	121	101	57	71	295	18	1662	145	59	194
NCU07931	23	0	28	0	20	13	0	17	0	10	0	10	3	3	9	11	9	0	24	13	0	10
NCU03514	47	8	37	0	33	11	2	39	0	18	0	5	16	11	21	5	3	3	36	8	10	19
NCU03041	68	0	28	0	7	3	0	15	0	7	0	6	6	14	10	6	0	0	4	0	4	5
NCU07939	64	0	57	0	13	0	0	18	0	18	0	11	12	22	14	9	0	0	8	18	13	12
NCU07938	4	3	14	0	33	7	2	23	8	8	0	0	0	5	14	3	0	0	8	5	0	12
NCU06518	86	4	48	0	73	17	0	66	0	25	0	22	38	22	34	11	5	0	30	6	7	18
NCU03516	38	0	15	0	5	5	0	6	0	7	7	0	4	7	7	10	0	0	0	20	0	0
NCU06048	64	6	23	0	36	16	0	30	0	15	0	11	12	8	23	0	6	0	20	14	10	18
NCU06049	76	0	22	0	9	0	0	6	0	5	0	13	0	3	19	5	0	0	25	6	6	19
NCU06512	787	83	1772	0	2009	573	42	2010	40	296	33	343	104	279	309	181	678	81	1959	208	230	948
NCU03033	299	5	133	0	161	42	0	132	0	82	0	65	35	33	59	26	38	11	182	72	37	38
NCU03030	5	0	12	0	18	6	0	5	0	17	0	0	3	0	8	0	0	0	10	5	0	21
NCU06511	218	0	50	0	115	32	0	116	0	47	0	11	26	9	27	15	15	0	144	20	23	28
NCU03036	16	0	24	0	5	0	0	7	0	14	0	11	7	25	19	5	0	0	7	10	9	0
NCU03037	64	0	58	0	6	0	0	13	0	23	0	14	3	18	25	12	0	0	8	15	18	0
NCU06514	0	0	0	0	0	0	0	0	0	0	0	0	0	0	0	0	0	0	0	0	0	0
NCU06043	708	0	18	0	55	0	0	61	0	30	0	0	31	21	17	12	10	0	55	18	17	8
NCU06565	735	14	581	0	599	149	14	502	2	176	5	45	93	137	277	57	138	11	585	57	17	182
NCU03512	0	0	0	0	0	0	0	0	0	0	0	0	0	0	0	0	0	0	0	0	0	0
NCU01092	18	0	22	0	7	0	0	0	0	7	3	0	0	4	4	3	3	0	6	2	0	13
NCU01093	0	0	0	0	0	0	0	0	0	0	0	0	0	0	0	0	0	0	0	0	0	0
NCU01090	0	0	0	0	0	0	0	0	0	0	0	0	0	0	0	0	0	0	0	0	0	0
NCU01091	0	0	0	0	0	0	0	0	0	0	0	0	0	0	0	0	0	0	0	0	0	0
NCU01096	0	0	0	0	0	0	0	0	0	0	0	0	0	0	0	0	0	0	0	0	0	0
NCU01097	50	0	134	0	86	50	0	157	0	38	0	12	0	19	20	12	32	0	104	12	10	84
NCU01094	11	0	0	0	0	0	0	0	0	0	0	0	0	0	0	0	0	0	0	0	0	0
NCU01095	0	0	0	0	0	0	0	0	0	0	0	0	0	0	0	0	0	0	0	0	0	0
NCU01098	23	0	5	0	21	18	0	5	0	5	0	4	0	0	0	0	5	0	23	0	0	0
NCU01099	92	2	52	0	27	12	3	17	0	13	5	9	17	9	20	12	12	0	38	7	5	7
NCU05962	0	0	0	0	0	0	0	0	0	0	0	0	0	0	0	0	0	0	0	0	0	0
NCU05960	39	0	31	0	14	0	0	16	0	15	0	0	16	10	5	0	5	0	16	13	0	6
NCU05961	16	0	17	0	11	0	0	3	0	3	0	0	2	3	8	0	3	0	13	5	6	4
NCU05966	47	0	24	0	29	6	0	5	0	13	0	0	10	4	10	7	0	0	19	3	5	0
NCU05967	129	0	48	0	47	9	0	46	0	14	0	7	13	10	9	0	7	0	40	0	9	11
NCU05964	135	0	95	0	33	0	0	50	0	33	0	19	42	25	37	10	6	0	57	20	12	37
NCU05965	15	0	16	0	3	0	0	5	0	0	0	0	0	0	0	0	0	0	15	3	0	9
NCU00518	130	0	64	0	38	10	0	74	8	26	0	15	21	6	24	20	11	13	44	24	30	19
NCU05968	214	0	57	0	16	0	0	16	0	53	5	33	22	46	52	25	0	0	11	31	10	6
NCU05969	2177	4	74	0	9880	2285	3	8310	0	11	3	11	10	13	20	7	2116	3	9327	12	3	165
NCU00519	123	0	69	0	23	3	0	22	0	6	4	0	11	21	28	0	0	0	21	7	16	23
NCU09616	44	0	16	0	15	7	0	9	0	13	1	16	12	17	26	2	11	3	22	3	4	10
NCU04358	57	0	16	0	29	0	0	23	0	9	0	0	3	0	0	0	0	0	28	0	0	6
NCU04359	65	0	28	0	8	0	0	5	0	14	0	8	8	9	10	0	3	0	10	16	0	5
NCU04356	0	0	0	0	0	0	0	0	0	0	0	0	0	0	0	0	0	0	0	0	0	0
NCU05599	403	18	261	0	159	72	14	206	39	223	0	201	112	242	355	171	55	12	153	81	53	72
NCU04357	0	0	0	0	0	0	0	0	0	0	0	0	0	0	0	0	0	0	0	0	0	0
NCU15769	0	0	0	0	0	0	0	0	0	0	0	0	0	0	0	0	0	0	0	0	0	0
NCU05598	145	7	222	0	271	97	0	324	10	85	0	56	78	65	141	32	52	0	344	43	32	148
NCU15332	0	0	0	0	0	0	0	0	0	2	0	0	0	0	0	0	0	0	0	0	0	0
NCU15333	0	0	0	0	0	0	0	0	0	0	0	0	0	0	0	0	0	0	0	0	0	0
NCU06965	3	0	5	0	0	0	0	0	0	0	0	0	0	0	0	0	0	0	0	0	4	7
NCU09869	214	4	315	0	252	110	0	273	4	60	0	27	39	52	58	26	77	0	267	43	15	110
NCU06964	0	0	0	0	0	0	0	0	0	0	0	0	0	0	0	0	0	0	0	0	0	0
NCU02619	35	0	35	0	28	5	0	6	0	15	0	8	4	4	9	0	0	0	14	3	6	11
NCU02618	394	8	340	0	308	109	10	313	20	135	5	99	128	185	173	94	76	0	364	51	26	75
NCU09649	193	2	103	0	150	37	0	164	6	21	1	10	20	25	44	9	32	0	142	3	3	40
NCU09648	7	0	11	0	4	12	0	10	0	0	0	0	0	0	5	0	6	0	0	0	0	10
NCU09863	0	0	0	0	0	0	0	0	0	0	0	0	0	0	0	0	0	0	0	0	0	0
NCU09862	68	0	62	0	59	34	5	94	11	21	0	12	0	17	28	0	8	4	54	6	0	30
NCU09861	130	7	239	0	185	47	6	132	11	44	0	15	19	28	30	14	58	5	181	28	7	119
NCU02340	0	0	0	0	0	0	0	0	0	0	0	0	0	0	0	0	0	0	0	0	0	0
NCU09643	146	0	35	0	68	12	0	59	0	33	0	38	20	26	21	0	5	0	32	21	35	15
NCU09642	107	0	79	0	51	12	0	49	0	25	0	18	21	25	34	11	18	0	82	26	11	19
NCU09865	0	0	0	0	0	0	0	0	0	1	0	0	0	0	0	0	0	0	0	0	2	0
NCU09640	0	0	0	0	5	0	0	0	0	0	0	0	0	0	0	0	0	0	3	0	0	0
NCU08110	232	0	204	0	98	47	5	139	6	53	0	23	38	66	101	16	39	0	85	42	21	70
NCU08111	35	0	32	0	74	27	0	49	4	6	0	0	0	4	0	7	9	0	55	7	0	20
NCU08112	9	0	17	0	85	10	0	40	0	0	0	0	0	0	5	0	0	0	25	0	0	22
NCU08113	11	0	0	0	0	0	0	12	0	0	0	0	0	0	0	0	0	0	0	0	0	0
NCU08114	0	0	0	0	0	0	0	0	0	0	0	0	0	0	0	0	0	0	7	0	0	0
NCU15334	0	0	0	0	0	0	0	0	0	0	0	0	0	0	0	0	0	0	0	0	0	0
NCU08116	0	0	0	0	0	0	0	0	0	0	0	0	0	0	0	0	0	0	0	0	0	0
NCU08117	0	0	23	0	32	0	0	9	0	4	0	0	0	0	0	0	0	0	14	0	0	7
NCU08118	85	0	77	0	77	14	0	59	0	22	0	9	8	12	16	6	18	0	90	14	14	55
NCU05347	369	0	183	0	195	47	0	181	0	74	0	35	36	29	52	28	42	0	153	42	14	57
NCU06960	36	0	33	0	29	7	0	35	0	7	4	10	3	2	17	0	5	0	35	8	6	14
NCU05342	56	13	70	0	106	52	13	118	14	19	2	11	3	20	22	14	13	18	140	5	9	62
NCU05343	233	0	185	0	206	91	0	165	0	29	0	5	10	27	65	17	52	0	240	20	14	73
NCU05340	201	2	85	0	210	59	1	121	4	47	0	20	33	26	53	27	34	5	178	10	9	23
NCU05341	24	3	33	0	11	11	0	26	3	8	3	6	5	15	26	9	0	0	20	4	2	0
NCU09838	26	0	4	0	7	3	4	5	0	0	0	3	0	0	0	0	0	0	9	3	0	0
NCU07807	1793	210	3681	0	1875	985	130	2108	181	457	48	350	293	386	598	285	761	205	2038	380	226	1092
NCU15762	0	0	0	0	0	0	0	0	0	0	0	0	0	0	0	0	0	0	0	0	0	0
NCU07806	155	0	116	0	13	0	0	9	0	36	0	23	13	38	21	26	5	0	0	22	22	6
NCU07805	18	0	19	0	7	4	0	8	0	3	0	0	3	0	0	0	3	0	12	9	0	0
NCU00856	175	0	2	0	87	19	3	49	0	0	3	4	4	15	12	2	29	2	58	11	10	11
NCU05912	0	0	0	0	0	0	0	0	0	0	0	0	0	0	0	0	0	0	0	0	0	0
NCU05911	0	0	0	0	0	0	0	0	0	0	0	0	0	0	0	0	0	0	0	0	0	0
NCU05910	0	0	0	0	0	0	0	0	0	0	0	0	0	0	0	0	0	0	0	0	0	0
NCU05917	35	3	17	0	36	14	0	45	0	2	2	3	9	3	12	2	8	2	51	0	3	9
NCU05260	363	8	659	0	678	218	6	665	20	196	0	87	91	87	118	43	134	9	538	102	42	261
NCU05915	67	0	31	0	35	4	0	31	0	18	0	12	8	12	13	8	10	0	40	12	0	12
NCU05262	100	5	74	0	43	33	0	69	3	26	0	9	24	18	20	4	16	0	43	16	8	25
NCU09294	31	0	27	0	33	7	0	41	0	0	0	0	0	7	5	0	5	0	40	0	0	10
NCU02243	32	0	21	0	11	0	0	18	0	29	0	11	7	17	18	10	5	0	23	4	0	0
NCU02240	68	0	31	0	9	0	0	10	0	20	0	0	9	5	19	4	0	0	0	7	0	0
NCU06130	36	0	19	0	14	0	0	0	0	87	0	51	27	55	38	9	0	0	4	16	6	0
NCU08515	292	35	383	0	213	79	21	218	27	63	19	50	27	61	116	44	64	8	230	84	55	78
NCU02241	42	0	8	0	0	0	0	0	0	9	5	0	8	12	6	5	0	0	10	9	0	0
NCU09290	211	0	157	0	60	31	9	54	0	81	28	118	38	110	74	73	8	17	77	86	91	63
NCU02247	39	0	36	0	34	11	0	58	0	14	0	8	6	19	23	0	24	7	86	19	14	40
NCU06278	20	0	54	0	41	28	0	32	0	16	0	17	0	11	0	10	6	4	53	10	11	18
NCU02244	262	10	175	0	97	37	0	80	12	431	0	243	291	372	281	146	50	7	142	68	35	46
NCU02245	249	10	309	0	429	117	5	396	35	95	0	33	65	67	106	29	85	7	316	30	20	94
NCU06131	93	4	86	0	6	5	0	6	0	16	0	0	5	14	11	0	0	0	28	15	20	23
NCU03158	14	5	16	0	4	7	0	6	0	15	0	3	0	4	3	3	4	3	20	7	3	7
NCU12144	0	0	0	0	0	0	0	0	0	0	0	0	0	0	0	0	0	0	0	0	0	0
NCU10400	326	0	151	0	62	16	0	79	0	82	4	58	47	79	68	51	7	5	94	78	51	31
NCU01539	94	0	113	0	113	44	4	105	0	39	0	8	9	0	24	5	30	0	114	18	16	60
NCU04768	9	0	59	0	79	39	0	53	0	11	0	7	7	4	9	0	8	0	52	0	0	24
NCU04767	244	5	163	0	311	80	13	194	8	71	0	50	52	67	99	32	49	16	196	45	25	61
NCU04766	170	13	279	0	240	115	16	288	13	46	4	16	20	18	31	21	55	8	335	61	44	163
NCU04765	273	7	52	0	111	10	0	65	0	66	0	44	49	71	23	12	23	0	54	27	31	32
NCU04764	58	0	22	0	14	5	0	24	0	7	0	3	0	3	2	0	5	0	23	3	2	7
NCU04762	229	0	105	0	69	27	0	46	0	56	0	27	38	28	33	25	29	0	60	36	11	66
NCU04761	600	18	146	0	231	67	0	166	5	58	0	42	40	35	62	22	37	6	183	34	28	28
NCU04760	409	0	107	0	69	28	0	44	0	116	11	48	62	129	107	79	17	6	56	106	71	29
NCU06725	0	0	0	0	0	0	0	0	0	0	0	0	0	0	0	0	0	0	0	0	0	0
NCU06724	298	31	507	0	184	73	0	176	0	229	7	208	135	186	173	114	104	10	216	62	53	205
NCU06727	41	0	57	0	81	14	7	101	4	45	0	22	13	33	50	21	33	0	40	30	13	26
NCU06726	27	0	8	0	8	5	0	8	2	5	3	3	3	0	0	0	0	3	12	5	0	9
NCU06721	17	0	0	0	0	0	0	5	0	4	0	0	0	0	9	0	0	0	0	0	0	0
NCU06720	16	0	18	0	26	7	0	14	4	4	0	0	0	10	7	5	8	0	9	7	0	0
NCU06722	161	6	150	0	74	30	5	46	4	16	0	20	13	29	27	22	15	4	59	24	16	26
NCU06729	232	6	67	0	89	27	5	67	0	114	0	75	40	92	75	54	18	0	74	53	19	26
NCU04583	76	16	100	0	141	36	13	128	20	4	4	4	12	8	0	4	29	12	99	0	0	70
NCU04581	165	5	96	0	43	16	4	25	4	51	0	42	21	44	50	22	8	0	55	23	30	14
NCU04580	23	0	30	0	5	0	0	5	0	9	4	22	3	9	0	4	0	0	11	5	0	10
NCU04586	0	0	0	0	0	0	0	0	0	0	0	0	0	0	0	0	0	0	0	0	0	0
NCU04585	91	2	85	0	50	31	0	54	6	37	0	12	18	27	46	15	9	0	61	28	21	15
NCU04584	714	0	51	0	138	30	0	131	4	25	0	16	15	25	29	16	17	0	96	19	8	19
NCU04015	168	0	124	0	44	13	0	43	0	61	0	10	42	58	47	27	20	0	58	15	21	11
NCU04589	5	3	0	0	2	5	0	5	0	3	3	2	0	7	9	0	0	2	8	4	2	3
NCU04588	41	0	47	0	18	5	13	16	0	17	0	14	8	40	11	16	0	0	25	6	22	14
NCU04014	58	0	53	0	60	32	0	51	0	22	0	11	20	13	24	13	17	0	82	30	8	26
NCU06136	7	3	10	0	11	9	0	21	0	3	0	0	2	0	3	3	5	0	39	5	0	7
NCU02625	406	0	67	0	276	59	5	142	0	41	0	5	18	8	19	3	42	0	207	24	3	21
NCU16718	0	0	0	0	0	0	0	0	0	0	0	0	0	0	0	0	0	0	0	0	0	0
NCU16715	2	0	0	0	0	0	0	3	0	0	0	0	0	0	5	0	0	0	0	0	3	0
NCU16714	8	0	0	0	0	0	0	2	0	4	0	0	0	0	0	0	0	0	0	3	0	0
NCU16716	4	0	0	0	0	0	0	0	0	0	0	0	0	0	0	0	0	0	0	0	0	0
NCU16710	133	0	26	0	0	5	0	0	0	28	0	7	8	21	8	9	0	0	3	49	40	1
NCU16713	11	0	21	0	6	0	0	0	0	11	0	20	0	7	16	9	0	0	4	7	4	0
NCU10010	18	0	0	0	4	0	0	0	0	0	0	0	0	4	0	0	0	0	0	0	0	0
NCU10011	353	0	161	0	64	26	0	85	0	119	9	45	52	81	126	40	13	0	69	39	43	11
NCU10012	100	0	42	0	25	0	0	17	0	22	0	6	10	0	0	7	4	0	13	10	9	12
NCU10014	82	0	27	0	831	202	0	713	0	11	3	5	0	7	10	0	143	0	383	0	0	21
NCU10015	36	0	47	0	29	8	0	21	0	5	0	0	6	9	17	0	5	0	9	10	0	19
NCU10016	0	0	0	0	0	0	0	0	0	0	0	0	0	0	0	0	0	0	0	0	0	0
NCU17049	83	0	5	0	17	2	0	4	0	8	0	0	0	3	3	2	0	0	7	0	0	0
NCU10019	0	0	0	0	0	0	0	0	0	0	0	0	0	0	0	0	0	0	0	0	0	0
NCU17044	0	0	0	0	4	0	0	0	0	0	0	0	0	0	0	0	6	0	0	0	0	0
NCU17042	3	0	0	0	0	0	0	0	0	0	0	0	0	0	0	0	0	0	3	0	0	0
NCU17043	0	0	0	0	4	0	0	0	0	0	0	3	4	0	0	0	0	0	0	0	0	0
NCU17041	4	0	0	0	0	0	0	0	0	0	0	0	0	0	0	0	0	0	0	0	0	0
NCU06137	102	0	138	0	122	48	0	146	0	52	0	21	28	74	69	32	26	0	93	12	0	45
NCU10770	0	0	0	0	0	0	0	0	0	0	0	0	0	0	0	0	0	0	0	0	0	0
NCU07392	3757	22	534	0	809	251	24	713	29	1275	38	558	501	595	766	317	322	100	1488	411	196	145
NCU06138	6	0	8	0	2	0	0	0	0	10	0	0	0	0	0	0	0	0	4	7	0	0
NCU07230	13	0	9	0	4	7	0	3	0	10	0	5	9	0	0	0	0	0	0	0	0	0
NCU07231	63	0	20	0	24	3	0	27	0	2	0	0	11	0	2	2	13	0	32	5	0	8
NCU00912	95	0	23	0	11	0	0	0	0	12	0	9	17	4	17	5	0	0	12	15	3	0
NCU00913	123	0	51	0	76	11	0	50	0	27	5	19	11	12	35	11	20	0	78	24	16	36
NCU00914	439	20	258	0	200	75	17	212	9	151	10	111	87	108	174	44	42	18	198	52	30	66
NCU00915	432	153	2188	0	3109	1384	152	3333	146	147	15	100	133	117	263	95	646	90	2861	44	22	1007
NCU07588	64	2	59	0	26	5	5	20	0	20	3	13	8	13	5	6	9	0	21	8	3	20
NCU07589	30	0	26	0	14	5	0	16	0	9	6	9	4	8	5	11	0	0	20	4	14	24
NCU00918	344	17	277	0	175	60	8	121	9	39	3	20	45	46	38	21	34	3	149	31	22	49
NCU07239	0	0	0	0	0	0	0	0	0	0	0	4	0	2	0	0	0	0	0	0	0	0
NCU07584	470	6	192	0	91	34	10	77	0	207	8	75	124	136	168	56	28	11	149	68	24	58
NCU07585	1164	29	598	0	513	165	51	487	34	642	42	491	358	942	473	417	127	40	451	117	126	171
NCU07582	21	0	16	0	62	19	0	39	0	5	0	0	9	0	3	0	12	0	61	0	0	0
NCU07583	58	0	11	0	324	124	0	394	0	0	0	2	0	3	0	3	61	3	161	0	0	9
NCU07580	175	10	84	0	61	27	10	77	0	66	0	63	39	50	39	28	11	19	47	20	15	30
NCU07581	0	0	0	0	0	0	0	0	0	0	0	0	0	0	0	0	0	0	0	0	0	0
NCU06181	183	10	173	0	122	60	4	155	4	98	0	40	35	52	50	18	37	0	154	45	30	120
NCU06180	52	0	9	0	3	3	0	5	0	3	0	0	3	5	1	3	0	0	21	8	4	8
NCU06183	68	4	87	0	84	26	8	68	6	13	0	20	5	15	17	0	11	11	87	13	13	31
NCU06182	179	12	138	0	147	76	0	178	18	51	0	30	25	33	53	29	37	12	151	26	28	64
NCU06185	16349	17	529	0	21365	3647	18	15618	13	386	19	198	169	136	333	101	3426	35	12075	104	63	1119
NCU06187	49	0	108	0	84	30	6	67	0	19	0	2	6	24	20	0	18	11	66	8	16	43
NCU06186	97	0	36	0	59	11	0	55	5	37	0	12	8	0	30	12	9	0	50	16	18	16
NCU06189	881	0	174	0	14265	3636	11	13447	5	20	0	15	12	12	20	15	3019	0	9296	7	7	50
NCU05642	106	13	128	0	270	74	11	221	10	24	0	4	21	9	24	13	35	5	232	21	8	68
NCU01432	159	0	34	0	4	12	0	7	0	145	3	162	56	162	110	66	7	0	7	33	24	6
NCU07054	0	0	0	0	0	0	0	0	0	0	0	0	0	0	0	0	0	0	0	0	0	0
NCU07055	0	0	0	0	0	0	0	0	0	0	0	0	0	0	0	0	0	0	0	0	0	0
NCU07057	53	0	26	0	0	0	0	14	0	6	0	12	0	0	5	0	4	0	5	0	5	7
NCU07050	0	0	0	0	0	0	0	3	0	0	0	0	0	0	0	0	0	0	2	0	0	0
NCU07051	0	0	0	0	0	0	0	0	0	0	0	0	0	0	0	0	0	0	0	0	0	0
NCU07053	0	0	16	0	0	0	0	0	0	0	0	0	0	0	0	0	0	0	0	0	0	13
NCU07058	36	0	59	0	40	22	0	57	0	19	0	15	18	7	7	0	17	0	41	15	10	48
NCU07059	44	0	56	0	34	30	0	50	4	0	0	5	8	14	10	0	10	0	52	8	17	23
NCU03757	361	0	576	0	698	236	0	906	0	89	6	37	53	53	98	34	210	0	613	32	8	332
NCU03756	93	0	82	0	30	0	0	35	0	6	0	4	7	4	19	7	12	8	60	14	3	20
NCU03755	87	14	188	0	243	95	15	201	25	32	7	18	31	17	78	9	84	30	191	19	14	57
NCU03754	224	30	281	0	508	169	36	474	29	96	2	29	57	86	127	44	80	27	373	73	20	126
NCU03753	2366	5	625	0	98	47	0	93	0	310	45	219	209	253	332	145	50	0	169	605	344	78
NCU03752	48	0	15	0	0	0	0	0	0	15	0	18	12	9	21	9	0	0	10	19	21	6
NCU03751	111	0	51	0	20	6	0	36	0	14	0	5	0	14	17	7	5	0	34	4	8	9
NCU03750	60	0	44	0	16	0	10	29	0	19	0	7	8	36	20	15	0	0	18	16	17	13
NCU03759	56	0	27	0	27	10	4	19	0	16	6	15	12	0	10	16	0	0	47	24	5	29
NCU03758	114	0	68	0	40	9	4	27	0	36	0	18	14	27	21	22	4	0	40	13	8	19
NCU09988	0	0	0	0	0	0	0	0	0	0	0	0	0	4	0	0	0	0	0	0	0	0
NCU09986	1564	6	236	0	655	222	27	632	29	126	14	81	33	66	117	73	119	9	461	104	29	94
NCU09980	49	12	67	0	45	13	0	21	0	16	0	0	4	9	17	10	7	0	35	25	17	23
NCU09981	0	0	0	0	0	0	0	0	0	0	0	0	0	0	0	0	0	0	0	0	0	0
NCU09982	141	9	72	0	22	5	4	30	0	34	5	9	7	17	18	11	0	12	19	7	26	17
NCU09184	0	0	0	0	0	0	0	0	0	0	0	0	0	0	0	0	0	0	0	0	0	0
NCU09185	55	0	39	0	9	0	0	11	0	17	0	14	9	6	29	10	0	0	16	0	0	4
NCU09186	7	0	0	0	5	3	0	1	0	0	0	0	0	0	0	0	0	0	0	0	0	0
NCU09187	5	0	6	0	5	0	0	0	0	9	0	0	0	21	11	7	0	0	12	5	0	0
NCU11053	32	0	15	0	0	4	0	9	0	6	0	14	15	14	15	9	0	0	6	6	10	8
NCU09181	0	0	0	0	0	0	0	0	0	0	0	0	0	3	0	0	0	0	0	0	0	0
NCU09182	262	10	198	0	116	47	16	140	14	258	22	197	160	320	226	124	38	17	111	44	53	84
NCU11050	224	36	225	0	1671	559	151	1714	103	170	3	61	121	150	146	64	221	79	688	49	12	330
NCU09188	5	3	21	0	6	0	0	5	0	7	0	9	6	11	13	6	6	0	12	5	6	0
NCU09189	0	0	0	0	0	0	0	0	0	0	0	0	0	0	0	0	0	0	0	0	0	0
NCU11059	0	0	0	0	0	0	0	0	0	0	0	0	0	0	0	0	0	0	0	0	0	0
NCU08859	750	18	397	0	580	176	6	473	23	58	4	40	64	70	106	32	150	8	429	32	18	128
NCU05578	177	6	115	0	93	27	0	129	4	48	0	8	33	49	19	24	5	0	93	32	15	40
NCU08851	101	0	12	0	33	0	0	10	0	26	0	6	28	16	12	5	0	0	18	8	0	0
NCU05570	0	0	0	0	0	0	0	0	0	0	0	0	0	0	0	0	0	0	0	0	0	0
NCU08853	0	0	0	0	0	0	0	0	0	0	0	0	0	0	0	0	0	0	0	0	0	0
NCU08852	27	0	77	0	14	9	0	10	0	6	0	0	4	4	5	0	8	0	54	2	0	0
NCU05575	494	4	145	0	350	112	6	269	0	29	0	20	11	14	36	10	85	7	346	32	24	57
NCU05574	0	0	0	0	0	0	0	0	0	0	0	0	0	7	0	0	0	0	0	0	0	0
NCU08857	48	0	31	0	4	0	0	4	0	16	0	22	8	17	22	0	0	0	0	5	14	1
NCU05576	0	0	0	0	0	0	0	0	0	0	0	0	0	0	0	0	0	0	0	0	0	0
NCU06989	896	18	432	0	261	130	26	456	71	320	0	63	123	153	243	98	165	33	375	98	91	149
NCU06988	165	4	69	0	99	40	0	107	0	20	0	41	5	5	6	5	18	0	93	19	11	34
NCU05641	23	2	3	0	9	0	0	12	0	0	3	3	7	0	4	5	4	0	4	3	3	3
NCU07195	0	0	0	0	0	2	0	0	0	0	0	0	0	0	0	0	0	0	0	0	0	0
NCU16682	143	0	121	0	98	45	0	134	0	32	0	14	25	15	52	19	23	11	111	9	17	46
NCU06981	808	18	447	0	470	128	0	410	0	262	14	138	162	212	350	134	72	0	315	110	59	117
NCU06980	98	6	93	0	12	16	0	13	4	26	0	12	17	25	42	4	17	0	51	25	37	21
NCU06983	91	0	50	0	99	18	0	86	0	5	0	0	0	0	0	0	39	0	81	0	0	20
NCU06985	62	3	31	0	6	3	0	17	2	40	0	31	5	13	28	8	3	0	6	29	14	3
NCU06984	106	7	199	0	170	56	4	143	2	58	3	48	24	36	32	10	77	4	157	52	41	71
NCU06987	1308	4	105	0	689	142	0	368	0	181	6	95	115	138	126	45	123	8	379	51	57	61
NCU06986	701	0	369	0	120	69	0	184	0	339	19	201	121	180	246	87	16	0	95	227	197	30
NCU02408	410	17	282	0	193	63	29	186	21	110	10	82	79	121	123	62	22	20	184	79	43	33
NCU02409	207	12	131	0	45	26	6	32	0	103	0	69	55	69	119	40	5	0	47	66	25	7
NCU09458	14	0	16	0	22	4	0	18	0	13	0	0	0	8	11	0	0	0	4	0	0	0
NCU09459	7	0	0	0	0	0	0	0	0	0	0	0	0	0	0	0	0	0	0	0	0	0
NCU03809	123	0	51	0	26	0	0	23	0	7	0	9	16	16	9	0	8	0	4	5	0	16
NCU03808	9	6	18	0	14	6	2	20	0	7	0	0	9	7	7	4	8	0	10	6	0	20
NCU09320	70	4	114	0	116	46	4	71	0	21	0	8	8	0	4	0	29	0	85	19	0	27
NCU09453	0	0	0	0	0	0	0	0	0	0	0	0	0	0	0	0	0	0	0	0	0	0
NCU03805	76	0	22	0	4	0	0	0	0	14	0	5	4	21	13	17	0	0	0	7	4	0
NCU09451	183	0	15	0	8	0	0	9	0	13	0	4	7	8	5	6	0	0	9	12	5	10
NCU09324	211	19	152	0	196	91	14	271	14	104	0	70	68	95	113	51	23	10	224	81	33	53
NCU03802	58	0	90	0	86	40	5	94	6	29	0	5	12	14	5	26	14	4	60	11	3	27
NCU09326	42946	51	1214	0	114374	26146	60	102125	66	420	25	280	224	336	480	238	23929	89	74370	178	160	2081
NCU09455	0	0	0	0	0	0	0	0	0	0	0	0	0	0	0	0	0	0	0	0	0	0
NCU07194	10	0	0	0	0	0	0	0	0	0	0	0	0	7	0	0	0	0	5	4	0	0
NCU01669	15	0	35	0	8	0	0	9	0	10	0	4	9	2	0	0	0	0	8	7	0	7
NCU01668	393	0	64	0	123	40	0	94	0	67	0	51	31	49	101	47	18	8	101	19	28	19
NCU01665	275	0	138	0	57	12	0	58	0	152	4	119	86	150	104	46	21	0	52	47	33	24
NCU01664	141	4	83	0	28	7	0	26	0	29	0	12	24	16	35	9	4	4	40	24	9	18
NCU01667	71	0	118	0	147	71	0	114	0	4	0	0	7	0	21	0	24	0	170	0	9	67
NCU01666	74	11	269	0	244	108	0	255	0	9	0	5	7	6	22	0	65	0	279	11	9	137
NCU01660	119	0	28	0	14	0	0	10	0	53	0	24	15	33	46	30	8	0	20	21	0	0
NCU12033	5	0	0	0	0	0	0	0	0	0	0	0	0	0	0	0	0	0	0	0	0	0
NCU05759	0	0	0	0	0	0	0	0	0	0	0	0	0	0	0	0	0	0	0	0	0	0
NCU05758	5	0	11	0	6	3	0	0	0	0	0	0	0	0	7	0	3	0	9	0	0	3
NCU05755	4	0	0	0	10	19	0	11	0	0	0	0	2	4	4	0	9	0	0	0	0	0
NCU05754	0	0	0	0	0	0	0	0	0	0	0	0	0	0	0	0	0	0	0	0	0	0
NCU08585	0	0	0	0	0	0	0	0	0	0	0	0	0	0	0	0	0	0	0	0	0	0
NCU05756	5	0	0	0	17	0	0	8	0	0	0	0	0	0	0	0	0	0	11	0	0	0
NCU05751	0	0	0	0	0	0	0	0	0	0	0	0	0	0	0	0	0	0	0	0	0	0
NCU05750	63	0	47	0	41	26	0	42	0	19	3	9	8	0	18	7	5	0	35	4	0	15
NCU05753	470	4	178	0	393	88	8	389	6	24	0	22	20	19	15	6	95	5	272	22	10	64
NCU05752	37	0	105	0	153	79	5	170	10	13	0	11	11	0	34	16	27	6	144	24	24	59
NCU05812	20	0	0	0	0	0	0	0	0	0	0	0	0	0	0	0	0	0	0	0	0	0
NCU06288	0	0	0	0	0	0	0	0	0	0	0	0	0	0	0	0	0	0	0	0	0	0
NCU15820	0	0	0	0	0	0	0	0	0	0	0	0	0	0	0	0	0	0	0	0	0	0
NCU15821	0	0	0	0	0	0	0	0	0	0	0	0	0	0	0	0	0	0	0	0	0	0
NCU15826	0	0	0	0	0	0	0	0	0	0	0	0	0	0	0	0	0	0	0	0	0	0
NCU15827	0	0	0	0	0	0	0	0	0	0	0	0	0	0	0	0	0	0	0	0	0	0
NCU15288	0	0	0	0	0	0	0	0	0	0	0	0	0	0	0	0	0	0	0	0	0	0
NCU15825	0	0	0	0	0	0	0	0	0	0	0	0	0	0	0	0	0	0	0	0	0	0
NCU15286	0	0	0	0	0	0	0	0	0	0	0	0	0	0	0	0	0	0	0	0	0	0
NCU15287	1	0	0	0	0	0	0	0	0	0	0	0	0	0	0	0	0	0	0	0	0	0
NCU15284	0	0	0	0	0	0	0	0	0	0	0	0	0	0	0	0	0	0	0	0	0	0
NCU15829	88	0	44	0	45	0	0	24	0	24	0	8	15	3	8	4	8	0	14	0	0	5
NCU15282	0	0	0	0	0	0	0	0	0	4	0	0	5	4	6	0	0	0	0	0	2	0
NCU15283	0	0	0	0	0	0	0	0	0	0	0	0	0	0	0	0	0	0	0	0	0	0
NCU15280	0	0	0	0	0	0	0	0	0	0	0	0	2	0	0	0	0	0	0	0	0	0
NCU15281	0	0	0	0	0	0	0	0	0	0	0	2	0	0	0	0	0	0	0	0	0	0
NCU12085	0	0	3	0	0	0	0	0	0	0	0	0	0	0	0	0	0	0	2	0	0	0
NCU12084	136	0	16	0	4	0	0	4	0	42	0	16	15	15	12	18	0	4	0	25	9	10
NCU12087	90	0	57	0	25	6	0	22	0	9	0	8	10	7	24	4	0	0	18	5	7	5
NCU12086	0	0	0	0	0	0	0	0	0	0	0	0	0	0	0	0	0	0	0	0	0	0
NCU17275	17	0	11	0	5	0	0	0	0	4	0	0	0	6	15	7	0	0	9	0	7	0
NCU08329	86	0	62	0	29	6	0	22	0	5	0	9	4	11	11	10	3	0	39	5	5	19
NCU08328	6	3	5	0	16	5	0	8	0	6	2	5	0	3	21	5	2	2	16	6	4	1
NCU06283	56	0	66	0	64	13	0	61	0	10	0	11	0	10	22	10	0	0	59	16	16	17
NCU08323	32	0	13	0	10	0	0	17	0	35	0	17	13	20	15	0	7	0	15	0	0	8
NCU08321	0	0	0	0	0	0	0	0	0	0	0	0	0	0	0	0	0	0	0	0	0	0
NCU08326	84	0	14	0	13	5	0	13	2	24	0	8	15	7	30	4	0	0	12	3	0	0
NCU08325	0	0	0	0	0	0	0	0	0	0	0	0	0	0	0	0	0	0	0	0	0	0
NCU08324	15	0	27	0	7	9	0	11	0	0	0	0	0	5	12	0	0	0	0	15	0	7
NCU00138	314	0	4	0	107	23	0	53	0	6	0	8	5	0	4	11	5	0	58	0	6	0
NCU00136	9	0	19	0	9	9	0	18	0	5	0	0	5	5	11	4	8	0	24	7	9	11
NCU17271	0	0	0	0	0	0	0	0	0	0	0	0	0	0	0	0	0	0	0	0	0	0
NCU00134	60	9	65	0	70	19	0	57	0	20	0	15	4	7	5	0	19	0	99	14	22	26
NCU00135	277	0	65	0	188	32	0	96	0	21	0	8	7	16	19	8	29	0	90	13	6	17
NCU00132	86	0	73	0	24	16	0	18	0	22	3	12	16	28	10	5	7	0	26	22	23	7
NCU00133	118	8	105	0	13	13	4	20	0	21	0	27	13	57	50	39	4	4	53	29	8	37
NCU00130	22	0	0	0	0	0	0	7	0	0	0	3	0	0	7	0	0	0	6	0	0	0
NCU17270	0	0	0	0	0	0	0	0	0	0	0	0	0	0	0	0	0	0	0	0	0	0
NCU15755	0	0	0	0	0	0	0	0	0	0	0	0	0	0	0	0	0	0	0	0	0	0
NCU15756	0	0	0	0	0	0	0	0	0	0	0	0	0	0	0	0	0	0	0	0	0	0
NCU15757	0	0	0	0	0	0	0	0	0	0	0	3	0	0	0	0	0	0	0	0	0	0
NCU15750	0	0	0	0	0	0	0	0	0	0	0	0	0	0	0	0	0	0	0	0	0	0
NCU15752	0	0	0	0	0	0	0	0	0	0	0	0	0	0	0	0	0	0	0	0	0	0
NCU15753	0	0	0	0	0	0	0	0	0	0	0	0	0	0	0	0	0	0	0	0	0	0
NCU17272	0	0	0	0	0	0	0	0	0	0	0	0	0	0	0	0	0	0	0	0	0	0
NCU15759	0	0	0	0	0	0	0	0	0	0	0	0	0	0	0	0	0	0	0	0	0	0
NCU01984	107	8	142	0	176	57	6	193	5	33	4	13	19	14	27	6	37	8	159	26	13	69
NCU01985	79	10	280	0	247	112	8	249	0	50	0	54	46	36	56	38	71	0	297	18	9	142
NCU01987	0	0	0	0	0	0	0	0	0	0	0	0	0	0	0	0	0	0	0	0	0	0
NCU01980	184	0	69	0	48	17	0	28	0	48	5	18	27	26	49	15	8	0	41	19	10	5
NCU01981	604	31	364	0	229	79	0	199	23	161	0	95	110	138	200	97	80	31	200	146	71	94
NCU01982	77	0	34	0	27	14	0	39	0	31	0	19	12	6	3	0	13	0	21	9	5	17
NCU01983	44	0	39	0	24	6	0	35	0	0	0	0	0	0	5	0	12	0	39	9	4	15
NCU01988	0	0	0	0	0	0	0	0	0	0	0	0	0	0	0	0	0	0	0	0	0	0
NCU01989	134	0	58	0	6	0	0	0	0	56	3	46	7	44	34	27	0	0	0	29	37	0
NCU00059	0	0	9	0	11	9	0	3	0	0	0	0	0	0	0	5	0	0	4	5	0	0
NCU00051	39	5	16	0	23	4	0	33	2	5	2	0	3	5	3	6	16	0	24	3	2	23
NCU00050	178	0	106	0	292	82	6	255	0	24	4	10	13	0	18	0	50	3	226	16	16	47
NCU00052	0	0	0	0	0	0	0	0	0	0	0	0	0	0	0	0	0	0	0	0	0	0
NCU00055	0	0	0	0	0	0	0	0	0	0	0	0	0	0	0	0	0	0	0	0	0	0
NCU00054	72	0	33	0	55	21	0	49	0	36	0	11	19	20	41	17	0	0	36	12	0	8
NCU00057	87	0	51	0	50	20	0	42	0	18	0	0	0	19	0	0	12	0	35	8	4	21
NCU09088	124	0	51	0	21	19	0	30	4	40	3	20	0	22	31	15	11	0	35	22	28	14
NCU15118	1	0	0	0	0	0	0	0	0	0	0	0	0	4	0	1	0	0	0	0	0	0
NCU00737	64	0	41	0	21	13	0	23	0	9	0	7	10	9	19	5	0	0	36	3	8	3
NCU10951	0	0	0	0	0	0	0	0	0	0	0	0	0	0	0	0	0	0	0	0	0	0
NCU10954	0	0	0	0	0	0	0	0	0	0	0	0	0	0	0	0	0	0	0	0	0	0
NCU16509	0	0	0	0	0	0	0	0	0	0	0	0	0	0	0	0	0	0	0	0	0	0
NCU16500	13	0	8	0	2	8	0	3	0	4	0	12	6	16	3	5	0	0	0	4	3	0
NCU00738	161	5	26	0	22	6	0	23	0	25	0	21	17	16	26	11	7	0	31	22	16	18
NCU16502	3	0	3	0	5	0	0	3	0	0	0	0	0	0	0	0	2	0	4	0	0	0
NCU16503	51	0	54	0	43	20	0	35	0	43	0	14	28	53	64	21	11	0	46	12	15	10
NCU16506	8	0	24	0	6	11	0	0	0	0	0	0	5	6	5	0	7	0	12	0	0	0
NCU00739	0	0	0	0	0	0	0	0	0	0	0	0	0	0	0	0	0	0	0	0	0	0
NCU01259	28	0	17	0	11	0	0	0	0	10	0	6	11	5	6	0	0	0	0	17	0	0
NCU03238	57	0	47	0	75	9	3	46	5	25	3	19	26	9	28	15	14	8	58	5	4	20
NCU03239	67	0	26	0	8	4	0	0	0	30	0	21	7	34	32	12	0	0	14	19	0	4
NCU03234	188	30	331	0	413	135	26	319	18	44	6	29	31	37	90	34	51	33	350	49	42	152
NCU03235	221	0	67	0	148	26	0	122	0	94	0	71	38	54	127	44	20	0	121	34	24	13
NCU03237	171	0	63	0	43	11	0	33	0	80	0	31	37	48	44	17	14	0	41	21	16	6
NCU03230	33	0	21	0	5	4	3	21	4	6	0	3	3	5	18	5	10	0	21	9	2	5
NCU03231	4	0	13	0	0	5	0	6	0	0	0	3	3	5	0	0	5	0	5	3	0	6
NCU03232	42	3	7	0	3	3	0	10	0	16	5	9	12	13	15	18	2	0	9	8	3	5
NCU09350	88	0	17	0	19	9	0	16	0	5	0	0	0	0	3	0	3	0	11	0	0	2
NCU04249	3410	17	281	0	428	130	47	313	12	491	38	421	272	526	445	268	73	32	278	127	102	77
NCU04938	0	0	0	0	0	0	0	0	0	0	0	0	0	0	0	0	0	0	0	0	0	0
NCU04939	0	0	2	0	0	0	0	0	0	0	0	0	0	0	0	0	0	0	0	0	0	0
NCU04932	108	0	14	0	86	10	0	62	0	9	0	0	7	0	19	0	0	0	50	4	0	4
NCU04933	0	0	0	0	0	0	0	0	0	0	0	0	0	0	0	0	0	0	0	0	0	0
NCU04242	881	14	170	0	5689	1616	9	5160	4	51	0	24	35	39	39	24	1139	0	5285	36	34	109
NCU04931	31	0	81	0	3	2	0	26	0	11	0	17	14	30	16	19	0	0	10	19	15	16
NCU04936	40	0	20	0	17	0	0	19	0	9	0	6	9	0	4	4	0	4	0	3	0	10
NCU04937	0	0	0	0	0	0	0	0	0	0	0	0	0	0	0	0	0	0	0	0	0	0
NCU04934	0	0	0	0	0	0	0	0	0	0	0	0	0	0	0	0	0	0	0	0	0	0
NCU04935	0	0	0	0	0	3	0	0	0	0	0	0	0	0	0	0	0	0	0	0	0	0
NCU07919	0	0	0	0	0	0	0	0	0	0	0	0	0	0	0	0	0	0	0	0	0	0
NCU07918	0	0	0	0	0	0	0	0	0	0	0	0	0	0	0	0	0	0	0	0	0	0
NCU07915	709	0	286	0	327	68	0	244	0	70	0	42	65	85	84	21	30	0	166	53	36	52
NCU07914	1090	120	4130	0	2900	1604	103	3367	179	362	11	95	206	167	482	123	856	91	2845	149	78	1388
NCU07917	23	0	0	0	20	3	0	10	0	5	0	0	0	0	0	5	0	2	7	0	3	0
NCU07916	0	0	4	0	0	0	0	0	0	0	0	0	0	0	0	0	0	0	0	0	0	0
NCU07911	93	0	107	0	54	26	0	34	0	45	0	25	30	33	34	8	10	4	56	45	17	38
NCU07910	66	0	48	0	70	22	5	57	6	27	0	22	3	20	22	11	17	3	40	11	8	31
NCU07913	218	0	64	0	43	19	0	46	0	56	0	52	39	66	46	30	14	0	50	64	27	23
NCU07912	0	0	0	0	0	0	0	0	0	0	0	0	0	0	0	0	0	0	0	0	0	0
NCU05733	120	0	53	0	36	7	0	19	0	21	4	0	14	11	22	3	0	0	34	2	11	10
NCU05044	19	0	0	0	5	5	0	5	0	0	0	0	0	0	0	0	7	0	3	0	0	0
NCU02255	147	5	117	0	54	4	0	62	0	50	0	21	21	30	47	34	10	0	48	7	27	30
NCU08527	116	3	74	0	51	9	0	34	3	29	0	6	33	22	16	9	5	2	36	19	16	9
NCU05417	150	0	100	0	111	45	0	85	0	47	0	19	21	11	50	8	12	0	92	9	4	12
NCU03582	0	0	0	0	0	0	0	0	0	0	0	0	0	0	0	0	0	0	0	0	0	0
NCU06063	96	0	109	0	42	4	6	26	0	21	0	15	12	6	5	0	7	0	19	13	9	26
NCU03580	0	0	0	0	0	0	0	0	0	0	0	0	0	0	0	0	0	0	0	0	0	0
NCU06061	173	0	151	0	41	20	0	29	8	46	0	36	12	36	25	29	21	0	58	52	41	43
NCU06066	68	0	43	0	8	9	7	21	0	19	14	14	0	16	16	10	0	0	16	20	12	7
NCU06067	919	16	455	0	1546	442	21	1242	17	159	0	38	94	126	155	89	196	26	981	76	52	221
NCU03584	0	0	0	0	0	0	0	0	0	0	0	0	0	0	0	0	0	0	0	0	0	0
NCU06065	57	6	116	0	28	15	0	34	0	23	0	9	12	12	15	6	12	0	59	14	19	29
NCU08521	0	0	0	0	0	0	0	0	0	0	0	0	0	0	0	0	0	0	0	0	0	0
NCU06068	30	0	24	0	4	9	2	8	0	9	0	0	5	7	7	0	0	0	10	5	2	9
NCU03589	52	0	34	0	11	10	0	16	5	11	5	9	0	9	15	4	8	0	10	7	8	7
NCU09338	0	0	0	0	0	0	0	0	0	0	0	0	0	0	0	0	0	0	0	0	0	0
NCU08523	0	0	0	0	0	0	0	0	0	0	0	0	0	0	0	0	0	0	0	0	0	0
NCU05042	10	0	0	0	5	0	0	0	0	2	0	0	0	0	0	0	0	0	0	0	0	0
NCU03039	127	0	175	0	66	21	0	63	6	70	0	61	46	87	51	43	10	6	90	22	17	49
NCU02257	163	0	93	0	194	52	0	212	0	58	0	23	34	35	37	22	20	6	119	25	5	11
NCU10220	16	0	11	0	0	0	0	0	0	12	0	8	9	7	0	9	0	0	0	0	0	0
NCU10226	18	0	23	0	0	0	0	0	0	0	0	0	0	7	6	0	0	0	0	0	3	0
NCU10225	111	2	98	0	52	16	5	55	0	13	4	5	7	6	19	11	14	5	44	8	7	24
NCU11282	122	6	133	0	162	69	3	156	6	16	0	20	16	8	30	16	34	0	184	35	14	64
NCU11283	43	0	33	0	17	12	0	12	0	13	0	0	7	0	15	0	4	0	34	3	0	11
NCU11280	12	0	0	0	0	0	0	0	0	0	0	0	8	10	0	0	0	0	0	0	0	0
NCU02189	0	0	0	0	0	0	0	0	0	0	0	0	0	0	0	0	0	0	0	0	0	0
NCU11287	60	4	27	0	28	0	5	16	3	2	7	10	5	5	4	4	7	7	9	12	8	7
NCU06448	175	0	165	0	73	19	5	92	0	26	0	23	22	20	29	11	38	7	94	32	17	65
NCU02184	61	6	201	0	303	128	0	659	0	6	0	15	0	0	0	0	175	0	520	27	0	136
NCU11288	52	0	64	0	38	8	0	13	0	8	0	0	8	0	13	0	11	0	51	8	11	37
NCU11289	0	0	0	0	0	0	0	0	0	0	0	0	0	0	0	0	0	0	0	0	0	0
NCU02181	485	10	542	0	518	179	4	568	20	239	0	90	124	106	301	83	170	9	499	50	57	257
NCU02183	0	0	0	0	0	0	0	0	0	0	0	0	0	0	0	0	0	0	0	0	0	0
NCU02182	403	19	113	0	332	78	19	264	3	100	7	71	77	105	88	36	32	22	228	27	38	59
NCU06165	0	0	0	0	0	0	0	0	0	0	0	0	0	0	0	0	0	0	0	0	0	0
NCU03108	322	0	224	0	163	55	5	114	4	101	11	86	49	117	154	56	19	0	190	82	103	69
NCU06469	40	0	80	0	44	7	0	40	0	8	0	6	7	5	13	0	14	0	39	7	4	32
NCU06467	1558	4	66	0	938	163	0	499	0	101	5	38	48	70	72	30	116	6	311	15	7	14
NCU06464	269	0	224	0	127	60	8	160	7	108	14	56	49	51	134	48	71	10	157	73	32	68
NCU07279	15	0	8	0	0	0	0	5	0	5	0	8	5	8	8	9	0	0	5	5	0	0
NCU06465	1742	39	499	0	1952	424	51	1162	32	453	16	420	365	636	719	458	226	18	780	80	46	179
NCU03102	494	0	338	0	289	77	0	251	4	228	6	124	139	222	232	87	77	0	235	70	49	136
NCU03103	109	4	64	0	44	8	0	17	0	40	5	27	16	32	17	21	8	7	49	30	15	22
NCU09665	0	0	0	0	0	0	0	0	0	0	0	0	0	0	0	0	0	0	0	0	0	0
NCU09664	0	0	0	0	0	0	0	0	0	0	0	0	0	0	0	0	0	0	0	0	0	0
NCU09843	28	5	52	0	20	11	0	12	0	8	0	3	7	6	5	0	0	0	30	9	2	18
NCU02362	137	3	28	0	31	9	0	21	0	33	3	12	6	18	25	6	7	0	35	9	6	3
NCU02365	0	0	0	0	0	0	0	0	0	0	0	0	0	0	0	0	0	0	0	0	0	0
NCU02364	66	0	50	0	27	8	0	9	0	37	0	16	26	40	26	22	10	0	12	8	11	0
NCU09847	624	0	100	0	221	58	0	176	0	75	0	21	33	29	31	24	21	5	93	30	9	26
NCU02366	353	0	377	0	942	232	0	832	6	116	10	44	112	40	129	18	271	8	622	43	31	278
NCU02369	64	7	19	0	16	5	0	21	0	9	8	17	31	33	27	11	9	0	49	37	20	10
NCU09848	18	0	0	0	3	0	0	4	0	0	0	4	5	0	3	3	0	0	4	0	0	0
NCU06461	51	0	40	0	15	13	0	23	2	6	3	0	4	0	9	3	12	0	29	9	5	16
NCU09669	2	0	4	0	0	0	0	0	0	5	0	0	0	0	5	0	0	0	0	0	2	0
NCU00956	61	0	23	0	48	14	2	21	0	34	0	19	21	16	54	0	0	0	26	8	0	0
NCU08136	42	4	48	0	22	6	0	10	0	11	0	0	5	7	33	10	0	0	28	15	10	7
NCU08137	1923	0	665	0	481	125	0	364	4	115	8	51	88	39	175	55	189	0	469	74	29	281
NCU08134	109	6	73	0	128	20	0	119	0	27	0	11	3	12	9	8	22	8	91	5	12	36
NCU00957	8875	6	247	0	8310	1636	9	5310	0	287	19	211	168	175	234	121	999	5	4047	114	97	104
NCU05320	0	0	0	0	0	0	0	0	0	0	0	0	0	0	0	0	0	0	0	0	0	0
NCU08133	51	4	39	0	12	9	0	9	2	21	0	3	3	15	18	7	5	3	15	9	0	28
NCU08130	188	8	57	0	43	8	3	20	6	39	6	31	14	24	46	10	11	3	53	18	9	39
NCU02500	0	0	5	0	0	0	0	0	0	0	0	0	0	0	0	0	0	0	0	0	0	0
NCU07270	10	0	6	0	0	0	0	0	0	6	0	3	0	2	0	0	3	0	7	0	0	0
NCU02503	0	0	0	0	0	0	0	0	0	0	0	0	0	0	0	0	0	0	0	0	0	0
NCU08138	5	4	6	0	6	4	0	3	0	5	0	4	3	8	5	0	3	0	3	3	0	0
NCU07271	60	0	48	0	36	5	0	40	7	0	0	4	14	6	12	0	6	0	51	0	0	18
NCU09262	32	0	9	0	15	3	0	11	0	5	0	5	6	10	1	10	2	3	26	6	5	9
NCU07272	0	0	0	0	0	0	0	0	0	0	0	0	0	0	0	0	0	0	0	0	0	3
NCU02505	410	96	1930	0	1753	662	48	1918	48	151	13	90	138	122	274	125	359	55	1787	117	105	739
NCU00953	66	0	99	0	39	14	0	50	0	18	0	6	0	20	10	0	8	0	33	9	0	19
NCU09264	57	0	34	0	11	0	0	0	0	11	0	13	0	15	10	4	0	0	11	6	0	0
NCU09267	42	0	98	0	60	19	0	79	0	22	0	4	15	31	47	16	24	0	249	10	25	76
NCU06096	0	0	0	0	0	0	0	0	0	0	0	0	0	0	0	0	0	0	0	0	0	0
NCU06862	210	3	120	0	105	38	2	99	3	30	7	12	16	7	30	12	21	3	111	26	8	29
NCU06863	550	7	490	0	273	105	3	268	16	150	11	135	111	140	191	98	79	0	282	88	38	144
NCU06298	0	0	0	0	0	0	0	0	0	0	0	0	0	0	0	0	0	0	0	0	0	0
NCU00475	412	33	507	0	346	125	19	365	16	205	16	180	138	181	252	123	90	8	349	64	57	206
NCU06861	4	0	0	0	0	0	0	0	0	5	0	0	0	0	0	0	0	0	0	0	0	0
NCU09331	62	0	90	0	44	24	0	46	0	25	0	14	24	19	40	7	24	0	36	24	11	25
NCU00473	95	0	60	0	117	58	7	144	7	28	3	47	38	42	48	35	15	8	89	11	9	14
NCU00472	81	16	152	0	49	42	5	56	10	9	0	21	6	0	0	20	18	17	93	25	16	37
NCU00471	78	0	17	0	5	0	0	7	0	19	0	26	18	13	19	13	0	0	8	9	6	5
NCU03031	382	0	26	0	279	82	0	356	0	24	0	6	0	0	25	5	87	6	106	0	0	27
NCU08455	87	0	305	0	11	4	0	0	0	97	10	123	10	66	51	42	0	0	0	107	147	13
NCU08873	159	8	88	0	75	24	4	80	0	13	0	16	27	39	19	24	0	0	63	20	15	23
NCU09336	273	3	138	0	145	39	2	96	4	30	0	30	12	8	29	12	33	4	106	47	21	36
NCU08872	0	0	0	0	0	0	0	0	0	0	0	0	0	0	0	0	0	0	0	0	0	0
NCU00454	168	4	58	0	25	11	0	13	0	49	5	40	34	77	60	28	10	3	36	8	9	10
NCU05006	36	0	8	0	27	7	0	21	0	12	0	0	10	0	0	4	6	0	10	10	0	5
NCU00457	59	0	223	0	110	35	0	98	0	40	0	21	19	21	40	11	21	0	146	12	6	81
NCU03034	0	0	0	0	0	0	0	0	0	0	0	0	0	0	0	0	0	0	0	0	0	0
NCU04033	0	0	0	0	0	0	0	0	0	0	0	0	0	0	0	0	0	0	0	0	0	0
NCU04032	37	2	57	0	13	5	0	24	0	10	2	10	3	9	13	3	9	0	8	3	6	7
NCU04031	0	0	0	0	0	0	0	0	0	0	0	0	0	0	0	0	0	0	0	0	0	0
NCU04746	0	0	0	0	0	0	0	0	0	0	0	0	0	0	0	0	0	0	0	0	0	0
NCU04037	91	0	31	0	12	6	0	16	0	23	0	6	9	11	18	0	4	0	23	8	0	6
NCU04740	24	4	19	0	9	0	0	7	0	6	0	0	3	4	6	7	2	0	9	3	0	7
NCU04035	85	0	86	0	37	16	7	41	0	10	0	25	9	16	13	11	5	0	39	19	10	15
NCU04034	0	0	0	0	0	0	0	0	0	0	0	0	0	0	0	0	0	0	0	0	0	0
NCU01519	0	0	0	0	0	0	0	0	0	0	0	0	0	0	0	0	0	0	0	0	0	0
NCU04038	0	0	0	0	0	0	0	0	0	0	0	0	0	0	0	0	0	0	0	0	0	0
NCU04749	48	0	64	0	30	14	0	29	0	17	0	8	6	4	17	0	10	4	62	37	15	23
NCU04748	20	0	6	0	9	0	0	0	0	14	0	10	0	5	14	0	3	0	11	0	5	0
NCU00456	133	0	63	0	13	5	0	7	0	36	0	13	17	34	23	21	7	0	15	11	0	8
NCU03035	395	0	66	0	75	28	0	70	4	250	8	120	118	111	126	53	16	4	99	56	36	25
NCU08877	313	0	175	0	232	52	0	216	11	58	5	19	56	31	69	21	27	9	190	41	24	72
NCU00451	81	12	81	0	150	70	36	213	25	46	3	37	33	58	69	35	31	22	138	15	12	53
NCU02969	31	0	0	0	4	0	0	0	0	14	0	14	5	11	6	7	0	0	0	6	0	0
NCU02968	318	4	169	0	102	48	9	133	4	73	0	50	64	81	108	33	15	8	122	38	21	61
NCU02963	54	12	25	0	0	0	0	0	0	22	0	20	11	29	25	9	0	0	4	6	20	0
NCU02962	35	0	29	0	16	6	0	23	0	7	0	0	0	0	0	10	12	0	15	3	0	11
NCU02961	29	4	48	0	59	17	5	60	0	3	0	4	3	11	28	9	20	0	55	3	7	5
NCU02960	346	13	200	0	511	165	8	397	13	34	2	41	23	77	59	26	130	12	444	36	21	111
NCU02967	42	0	35	0	0	9	0	12	0	8	0	8	6	14	7	9	0	5	12	7	5	0
NCU02966	88	0	20	0	11	12	0	5	0	24	0	8	17	22	26	5	10	0	20	9	5	17
NCU00450	477	29	313	0	297	116	5	243	32	280	20	259	224	391	447	218	52	0	249	120	152	81
NCU02964	0	0	0	0	0	0	0	0	0	0	0	0	0	0	0	0	0	0	0	0	0	0
NCU10036	164	5	80	0	37	24	0	78	0	33	0	0	11	16	30	8	12	4	31	19	14	28
NCU10037	0	0	0	0	0	0	0	0	0	0	0	0	0	0	0	0	0	0	0	0	0	0
NCU17026	9	0	2	0	6	4	0	7	0	2	0	0	0	0	0	0	0	0	0	3	2	0
NCU10035	47	0	39	0	0	0	0	9	0	10	0	13	12	8	15	6	0	0	9	9	8	11
NCU10030	40	0	20	0	6	4	0	4	0	14	5	0	0	11	25	11	4	0	9	0	5	15
NCU10031	0	0	3	0	13	9	0	8	0	11	0	0	0	0	0	0	0	0	6	0	0	0
NCU17029	0	0	0	0	0	0	0	0	0	0	0	0	0	0	0	0	0	0	0	0	0	0
NCU10038	12	0	8	0	0	0	0	5	0	0	0	0	0	5	0	0	0	0	10	0	0	4
NCU10039	0	0	0	0	0	0	0	0	0	0	0	0	0	0	0	0	0	0	0	0	0	0
NCU08874	99	0	80	0	30	8	4	32	0	12	0	29	11	22	27	31	12	6	42	0	19	18
NCU00345	14	6	33	0	53	9	0	25	4	10	0	9	3	8	20	8	20	5	47	0	0	26
NCU00344	76	0	52	0	57	26	4	50	0	33	0	0	21	15	23	8	16	0	52	13	0	14
NCU07427	5	0	0	0	0	0	0	0	0	4	0	3	0	0	0	0	0	0	0	3	3	0
NCU06712	246	14	132	0	77	28	4	88	14	32	4	50	27	34	37	39	17	7	82	65	15	33
NCU07216	0	0	0	0	0	0	0	0	0	0	0	0	0	0	0	0	0	0	0	0	0	0
NCU07217	0	0	0	0	0	0	0	0	0	0	0	0	0	0	0	0	0	0	0	0	0	0
NCU07214	0	0	0	0	0	0	0	0	0	0	0	0	0	0	0	0	0	0	0	0	0	0
NCU07215	0	0	0	0	0	0	0	0	0	0	0	0	0	0	0	0	0	0	0	0	0	0
NCU00932	0	0	0	0	0	0	0	5	0	0	0	0	0	0	0	0	0	0	0	0	0	0
NCU07213	0	0	0	0	0	0	0	0	0	0	0	0	0	0	0	0	0	0	0	0	0	0
NCU07210	48	0	8	0	9	0	0	5	0	7	0	5	0	0	5	0	0	0	0	6	3	4
NCU00931	17	0	19	0	8	4	0	32	0	21	0	18	6	8	8	0	7	0	30	0	0	17
NCU07218	0	0	0	0	0	0	0	0	0	0	0	0	0	0	0	0	0	0	0	0	0	0
NCU00939	447	24	343	0	746	193	14	474	20	185	0	91	122	98	159	68	78	14	679	52	33	103
NCU00343	0	0	0	0	0	0	0	0	0	0	0	0	0	0	0	0	0	0	0	0	0	0
NCU09238	70	0	31	0	28	12	0	27	0	14	0	8	10	13	29	9	0	6	24	0	0	11
NCU07078	49	0	11	0	12	0	0	10	0	7	0	7	9	0	0	4	0	0	6	0	0	0
NCU07079	1585	27	669	0	696	283	68	793	53	947	54	422	425	782	1151	470	165	21	492	447	249	295
NCU07072	56	3	20	0	20	5	3	10	4	5	4	6	3	9	16	2	3	3	13	12	10	13
NCU07073	16	0	24	0	45	19	0	62	0	11	0	0	0	10	17	5	9	4	50	0	0	10
NCU07070	33	0	20	0	5	5	0	0	0	12	0	14	15	14	2	10	0	0	0	0	0	4
NCU07071	612	10	227	0	789	161	6	494	22	48	0	32	46	28	42	26	119	13	433	37	16	67
NCU07076	0	0	0	0	0	0	0	0	0	4	0	0	0	0	3	0	0	0	0	3	0	7
NCU07077	41	0	9	0	0	0	0	0	0	3	0	14	8	3	13	10	0	0	9	0	3	3
NCU07074	25	0	14	0	44	17	0	73	0	5	0	0	12	6	18	0	11	0	39	8	0	33
NCU07075	435	0	153	0	138	34	0	163	0	135	0	77	56	78	117	43	24	0	63	81	73	32
NCU08576	0	0	0	0	0	0	0	0	0	0	0	0	0	0	0	0	0	0	0	0	0	0
NCU08456	75	0	10	0	28	10	0	22	0	7	0	6	8	7	12	12	7	0	25	10	17	0
NCU08574	0	0	0	0	0	0	0	0	0	0	0	0	0	0	0	0	0	0	0	0	0	0
NCU07861	0	0	0	0	0	0	0	0	0	0	0	0	0	0	0	0	0	0	0	0	0	0
NCU02798	2052	48	982	0	3443	1036	107	2937	152	345	25	233	366	364	777	281	465	76	1693	61	16	319
NCU02799	227	0	118	0	45	14	0	29	0	66	5	31	45	33	109	36	5	0	44	18	4	16
NCU02790	204	0	212	0	121	60	0	121	6	27	5	26	26	29	36	24	35	6	103	24	15	76
NCU02791	41	0	20	0	7	0	0	12	0	13	0	7	12	12	9	0	5	0	19	15	12	14
NCU02793	1003	43	1163	0	2349	769	52	2139	17	549	0	183	283	223	689	163	536	57	1914	286	132	657
NCU02794	171	6	240	0	248	73	7	181	6	19	0	5	19	39	28	19	45	0	241	16	17	91
NCU02795	133	7	34	0	87	25	0	71	5	9	0	5	11	3	10	1	6	0	54	2	3	0
NCU02796	256	4	98	0	176	26	4	115	2	30	2	2	10	12	18	5	21	2	127	15	6	24
NCU02797	595	68	796	0	922	301	31	745	26	158	22	107	93	110	198	113	252	36	1086	225	158	452
NCU07860	10	0	6	0	0	0	0	0	0	0	0	8	0	0	3	0	0	0	9	0	0	0
NCU06161	0	0	0	0	0	0	0	0	0	0	0	0	0	0	0	0	0	0	0	0	0	0
NCU14133	9	0	0	0	0	0	0	6	0	0	0	0	0	7	0	0	0	0	0	0	0	0
NCU14132	166	0	37	0	16	0	0	5	0	26	3	35	19	36	57	18	0	0	0	10	15	10
NCU14131	390	0	547	0	201	71	0	207	0	215	0	216	141	224	263	184	53	0	137	43	22	87
NCU06533	5	0	26	0	12	7	0	5	0	0	0	0	0	0	0	0	0	0	8	0	0	4
NCU14137	7	0	0	0	0	0	0	1	0	0	0	0	0	0	3	0	0	0	3	0	0	0
NCU14136	0	0	0	0	0	0	0	0	0	2	0	0	0	0	0	0	0	0	0	0	0	0
NCU08839	8	0	0	0	9	5	0	9	0	0	0	0	0	0	0	0	0	0	0	0	0	0
NCU08838	0	0	0	0	0	0	0	0	0	0	0	0	0	0	0	0	0	0	0	0	0	0
NCU05517	86	7	59	0	64	0	0	37	0	43	0	25	18	29	18	10	21	3	41	29	20	20
NCU08836	0	0	0	0	0	0	0	0	0	0	0	0	0	0	0	0	0	0	0	0	0	0
NCU05515	37	7	36	0	29	15	0	35	0	10	0	6	13	12	8	10	12	0	30	21	5	15
NCU05514	134	6	82	0	64	11	0	73	0	4	0	15	25	0	21	14	15	6	61	10	4	26
NCU05513	132	20	126	0	95	51	6	79	0	71	0	24	12	32	47	32	23	7	74	17	13	54
NCU08832	0	0	0	0	0	0	0	0	0	0	0	0	0	0	0	0	0	0	0	0	0	0
NCU05511	33	0	32	0	14	5	0	12	0	12	0	5	5	0	20	0	5	0	16	3	0	8
NCU08830	0	0	0	0	0	0	0	0	0	0	0	0	0	0	0	0	0	0	0	0	0	0
NCU06309	47	0	49	0	28	17	0	29	0	14	0	9	6	14	14	0	10	0	51	9	0	24
NCU06308	133	18	84	0	42	15	6	51	8	18	3	9	18	19	26	13	15	3	77	37	27	47
NCU03779	370	18	288	0	127	40	6	97	20	32	0	21	24	43	51	13	31	6	171	53	36	123
NCU03778	90	0	50	0	13	0	0	25	0	18	0	19	11	26	38	27	0	0	19	21	13	14
NCU06303	13	0	8	0	0	7	0	10	0	0	0	0	0	4	9	0	0	0	9	0	0	8
NCU03774	123	0	66	0	17	0	0	29	0	15	7	41	30	29	36	24	8	0	29	28	19	17
NCU03777	66	0	73	0	46	22	4	85	0	21	0	11	11	15	26	5	41	4	66	33	15	41
NCU06300	46	0	24	0	26	8	0	25	0	0	0	4	11	0	16	0	16	0	5	12	0	4
NCU03771	151	6	335	0	260	91	0	298	0	122	0	73	81	91	198	89	84	10	361	76	65	182
NCU03770	738	0	102	0	463	132	0	348	0	55	0	48	35	61	97	23	84	0	334	52	32	64
NCU03773	527	0	194	0	1040	255	3	735	16	60	0	51	52	64	82	48	141	0	683	61	44	107
NCU06304	11	0	0	0	0	0	0	0	0	3	0	0	3	5	5	3	6	0	3	0	2	0
NCU03825	119	0	47	0	21	3	0	18	0	9	0	19	15	28	22	2	9	0	16	18	16	15
NCU03824	62	0	36	0	11	0	0	10	0	14	6	17	15	16	7	0	10	0	15	19	4	0
NCU03827	59	0	44	0	37	13	0	55	0	14	0	5	12	9	27	7	4	0	44	0	0	28
NCU03826	342	48	609	0	1237	332	38	1086	27	87	14	70	70	61	124	53	342	50	837	103	67	238
NCU03821	7	0	0	0	0	0	0	0	0	3	0	0	0	4	0	0	0	0	0	0	0	0
NCU03820	32	0	17	0	7	0	0	8	0	9	0	0	0	0	6	11	5	6	0	0	0	0
NCU02428	132	0	124	0	116	18	0	71	0	59	0	31	30	32	34	12	19	0	50	15	10	14
NCU02429	50	0	68	0	88	35	3	68	18	27	0	10	16	17	50	5	13	7	69	12	7	21
NCU09306	7	0	8	0	0	0	0	0	0	0	0	0	0	0	0	0	0	0	0	0	0	0
NCU09307	1177	0	72	0	1695	332	2	1185	10	89	3	55	27	87	95	45	218	10	966	35	23	32
NCU09304	36	0	11	0	12	7	0	6	0	0	0	0	0	0	3	7	0	0	7	0	0	7
NCU02425	475	0	160	0	119	42	16	131	0	72	9	63	58	46	68	30	13	14	147	54	45	24
NCU02422	194	0	145	0	106	33	0	92	0	109	0	48	60	100	116	52	23	0	95	45	50	20
NCU02423	95	6	125	0	71	27	0	86	0	44	0	55	38	42	42	3	33	0	64	28	14	20
NCU09300	131	6	107	0	42	7	0	45	0	19	0	28	17	10	32	16	27	0	81	32	21	40
NCU09301	248	9	261	0	176	95	9	123	12	53	5	42	42	28	64	25	32	6	184	59	30	75
NCU01681	0	0	0	0	0	0	0	0	0	0	0	0	0	3	0	0	0	0	0	0	0	0
NCU01680	2880	103	3035	0	2827	796	46	2496	19	1229	137	781	698	791	1234	461	814	55	2334	925	568	1436
NCU01686	0	0	0	0	0	0	0	0	0	0	0	0	0	0	0	0	0	0	0	0	0	0
NCU01684	0	0	0	0	0	0	0	0	0	0	0	0	0	0	0	0	0	0	0	0	0	0
NCU01689	391	0	235	0	273	81	0	235	0	18	0	11	33	9	37	18	84	0	310	47	20	162
NCU01688	0	0	0	0	0	0	0	0	0	0	0	0	0	0	0	0	0	0	0	0	0	0
NCU16861	11	0	0	0	0	0	0	0	0	8	0	5	0	9	0	0	0	0	4	0	0	0
NCU16860	0	0	0	0	0	0	0	0	0	0	0	0	0	0	0	0	0	0	0	0	0	0
NCU16867	51	0	52	0	18	10	0	15	4	17	0	17	14	11	35	24	0	0	13	7	4	12
NCU00488	331	3	228	0	209	66	0	185	6	81	0	32	52	52	91	27	32	0	172	67	43	69
NCU00489	258	19	403	0	622	272	10	783	17	89	0	56	48	42	111	34	199	13	686	26	25	362
NCU00486	321	0	209	0	184	56	4	106	0	298	0	125	129	154	137	50	23	0	157	81	58	90
NCU00487	7	0	14	0	0	5	0	17	0	5	0	0	0	0	11	0	4	0	10	10	13	19
NCU00484	386	0	188	0	91	63	0	93	0	109	0	87	69	99	118	59	15	0	122	48	45	54
NCU00485	0	0	0	0	0	0	0	0	0	7	0	0	5	0	6	6	0	0	0	0	0	0
NCU00483	54	4	40	0	7	0	2	6	0	60	0	39	31	18	37	20	4	0	18	5	0	5
NCU00480	235	17	270	0	270	135	13	209	0	99	0	59	31	65	98	33	52	18	270	47	34	114
NCU00481	97	20	94	0	54	25	0	78	0	42	0	14	8	34	23	5	12	8	67	36	43	16
NCU06160	0	0	0	0	0	0	0	0	0	0	0	0	0	0	0	0	0	0	0	0	0	0
NCU00961	19	0	5	0	7	0	0	0	0	0	0	0	2	0	8	0	0	0	0	0	0	0
NCU08301	28	6	33	0	19	0	0	20	0	17	0	10	9	6	11	8	0	0	12	14	8	0
NCU08300	60	6	46	0	37	8	0	24	0	25	0	16	10	15	24	20	0	4	16	27	8	12
NCU08303	175	6	101	0	56	28	8	54	0	26	3	12	19	20	54	12	8	0	69	25	12	22
NCU08302	31	0	15	0	0	0	0	24	0	13	0	0	0	0	0	4	0	0	19	0	7	6
NCU08305	0	0	0	0	0	0	0	0	0	0	0	0	0	0	0	0	0	0	0	0	0	0
NCU00960	0	0	0	0	0	0	0	0	0	0	0	0	0	0	0	0	0	0	0	0	0	0
NCU08307	109	0	55	0	51	18	0	48	4	27	0	16	16	7	37	8	0	0	28	0	8	9
NCU05833	153	0	92	0	69	27	4	101	0	23	0	12	12	33	49	8	13	0	99	44	12	33
NCU08309	37	0	33	0	41	8	0	30	0	13	0	0	8	3	19	0	0	0	40	6	4	20
NCU08308	23	0	4	0	4	0	0	5	0	3	0	9	0	5	6	3	6	0	0	4	0	0
NCU08606	2220	0	155	0	3235	513	0	1669	6	218	6	66	86	67	84	9	242	0	1144	53	24	103
NCU00154	178	14	135	0	61	23	0	69	0	55	0	26	36	26	27	25	11	0	69	21	25	37
NCU00155	140	0	79	0	100	33	0	76	4	51	0	42	24	44	36	8	12	0	53	31	27	33
NCU15778	0	0	0	0	0	0	0	0	0	0	0	0	0	0	0	0	0	0	0	0	0	0
NCU15779	0	0	0	0	0	0	0	0	0	0	0	0	0	0	0	0	0	0	0	0	0	0
NCU00150	54	0	31	0	25	0	0	26	0	8	4	11	0	28	10	13	6	0	13	8	11	0
NCU00151	24	0	15	0	8	2	0	9	0	20	0	14	14	20	18	5	0	0	0	9	3	3
NCU00152	436	20	461	0	403	193	21	421	42	189	7	86	83	83	147	59	94	33	394	71	38	118
NCU00153	69	0	41	0	30	11	0	43	0	9	0	12	9	4	7	3	12	0	38	0	4	15
NCU15772	0	0	0	0	0	0	3	0	0	0	0	0	0	0	0	0	0	0	0	0	0	0
NCU15773	0	0	0	0	0	0	0	0	0	0	0	0	0	0	0	0	0	0	0	0	0	0
NCU15770	0	0	0	0	0	0	0	0	0	0	0	0	0	0	0	0	0	0	0	0	0	0
NCU15771	0	0	0	0	0	0	0	0	0	0	0	0	0	0	0	0	0	0	0	0	0	0
NCU15776	0	0	0	0	0	0	0	0	0	0	0	0	0	0	0	0	0	0	0	0	0	0
NCU00159	85	6	22	0	18	0	0	13	0	0	0	0	0	7	9	0	0	0	21	5	9	20
NCU08601	21	4	22	0	3	8	0	20	0	50	0	27	19	42	33	14	5	0	11	13	5	0
NCU00963	42	0	61	0	44	24	0	33	0	15	0	6	0	15	12	8	7	0	63	5	13	19
NCU08602	330	11	153	0	62	34	0	65	6	39	15	73	48	99	95	79	25	16	60	57	86	42
NCU08603	54	4	171	0	87	35	0	46	4	30	0	7	10	12	20	0	12	0	118	9	5	41
NCU02888	77	0	66	0	13	7	0	15	0	11	7	17	17	14	9	0	12	0	21	19	6	15
NCU02889	0	0	0	0	0	0	0	0	0	0	0	0	0	0	0	0	0	0	0	0	0	0
NCU08432	0	0	0	0	0	0	0	0	0	0	0	0	0	0	0	0	0	0	0	0	0	0
NCU02884	2	0	41	0	30	10	0	40	0	0	0	0	4	0	6	0	13	0	37	0	0	44
NCU02885	464	24	466	0	339	107	20	281	14	158	8	104	88	150	172	69	68	8	319	114	77	134
NCU02886	1368	10	595	0	642	155	3	446	10	273	3	98	230	183	297	82	113	10	544	140	70	187
NCU02887	189	0	76	0	33	0	0	14	0	9	0	8	16	0	16	6	13	0	27	27	8	19
NCU02880	0	0	0	0	0	0	0	0	0	0	0	0	0	0	0	0	0	0	0	0	0	0
NCU02882	128	3	30	0	21	5	0	17	0	51	0	26	20	74	46	28	7	0	16	14	20	6
NCU02883	467	14	119	0	836	242	50	837	31	399	6	174	236	260	222	114	82	37	365	85	40	91
NCU00039	0	0	0	0	0	0	0	0	0	0	0	0	3	0	0	0	0	0	0	0	0	0
NCU00038	18	0	0	0	0	0	0	10	0	9	0	7	7	8	9	0	0	0	0	0	0	0
NCU00037	79	4	53	0	14	9	4	26	0	22	0	17	14	7	27	8	5	0	26	7	16	18
NCU00035	105	0	78	0	21	9	0	19	0	46	0	37	26	47	57	21	10	0	23	28	28	0
NCU00034	131	2	61	0	86	26	0	141	0	7	0	3	6	20	19	6	19	0	55	13	0	11
NCU00033	37	0	17	0	8	0	0	9	0	3	0	0	0	0	0	0	4	0	17	0	0	4
NCU00032	107	6	68	0	146	42	0	168	12	21	0	12	12	10	24	11	28	6	110	13	8	23
NCU00031	0	0	0	0	0	0	0	3	0	0	0	0	0	0	0	0	0	0	0	0	0	0
NCU00030	52	11	26	0	42	14	8	46	3	13	0	10	9	9	13	8	24	5	50	17	5	55
NCU01923	0	0	0	0	0	0	0	0	0	0	0	0	0	0	0	0	0	0	0	0	0	0
NCU08431	0	0	0	0	5	0	0	0	0	0	0	0	0	0	0	0	0	0	0	0	0	0
NCU07801	0	0	0	0	0	0	0	0	0	0	0	0	0	0	0	0	0	0	0	0	0	0
NCU16698	53	0	70	0	77	35	0	92	0	23	0	12	7	4	16	0	12	13	62	8	10	40
NCU16699	132	0	62	0	13	8	0	31	0	27	6	32	35	34	24	30	0	0	24	20	17	18
NCU16690	10	0	5	0	1	0	0	0	0	6	0	7	3	5	7	2	0	0	1	0	0	1
NCU16695	0	0	0	0	0	0	0	0	0	0	0	0	0	0	0	0	0	0	0	0	0	0
NCU07685	201	0	161	0	98	51	10	155	14	34	0	11	21	23	43	29	31	12	140	23	16	95
NCU07684	43	3	14	0	17	6	0	6	0	9	0	7	3	5	0	8	4	2	10	11	9	3
NCU07687	33	0	23	0	0	0	0	7	0	20	0	12	15	21	13	9	0	0	7	11	14	7
NCU16349	0	0	0	0	0	0	0	0	0	0	0	0	0	0	0	3	0	0	3	0	0	0
NCU07681	192	0	47	0	24	7	0	6	0	44	8	51	16	87	99	40	0	0	12	46	28	13
NCU07683	197	0	144	0	37	26	0	70	6	76	8	47	52	69	51	58	24	0	112	38	32	38
NCU07682	124	9	113	0	76	23	6	83	0	48	12	31	29	53	69	25	14	0	81	32	16	24
NCU07688	105	6	163	0	108	40	6	76	4	40	0	48	33	51	61	38	25	4	117	34	17	61
NCU08437	0	0	0	0	0	0	0	0	0	0	0	0	0	0	0	0	0	0	0	0	0	0
NCU10936	0	0	0	0	0	0	0	0	0	0	0	0	0	0	0	0	0	0	0	0	0	0
NCU10933	66	0	42	0	5	0	0	0	0	0	0	0	6	0	9	7	9	0	7	7	0	9
NCU10932	6	0	0	0	0	0	0	0	0	0	0	0	0	5	0	3	0	0	0	0	0	0
NCU04488	4	0	10	0	0	0	0	4	0	4	0	0	0	0	0	2	0	0	0	5	0	0
NCU03955	264	21	170	0	278	82	11	334	29	50	0	30	31	31	78	33	48	6	208	40	36	58
NCU04482	13	0	14	0	19	6	0	11	0	11	0	1	7	8	7	0	3	0	7	3	3	0
NCU04483	66	4	83	0	41	4	0	26	0	5	3	5	9	4	7	3	6	0	37	7	0	9
NCU04480	43	0	32	0	0	6	0	4	0	10	0	0	5	0	19	0	0	0	4	12	20	6
NCU04481	51	0	30	0	31	12	0	28	0	6	0	0	7	0	12	10	0	0	18	8	0	8
NCU04486	86	0	36	0	9	6	0	7	0	23	0	27	13	36	27	11	0	0	13	19	19	8
NCU04487	94	0	67	0	20	5	0	7	0	27	0	46	24	31	29	36	8	0	27	28	26	9
NCU04484	0	0	0	0	0	0	0	0	0	0	0	0	0	0	0	0	0	0	0	0	0	0
NCU04485	8	0	34	0	13	3	0	16	0	11	0	7	5	12	9	0	3	0	8	0	9	11
NCU16528	0	0	0	0	0	0	0	0	0	0	0	0	0	0	0	0	0	0	0	0	0	0
NCU16529	0	0	3	0	0	0	0	0	0	2	0	0	0	0	0	0	0	0	0	0	0	0
NCU16526	44	0	18	0	7	0	0	0	0	9	0	6	0	6	17	5	0	0	11	0	0	0
NCU02808	238	0	148	0	93	39	0	102	0	48	0	14	29	24	28	4	43	0	98	21	9	40
NCU16525	48	0	24	0	28	24	0	49	0	25	0	14	6	17	13	19	9	4	42	10	15	16
NCU02809	359	6	187	0	153	30	0	98	0	69	0	28	38	68	73	22	30	0	137	47	24	38
NCU09513	540	21	504	0	980	313	39	901	47	98	6	78	61	77	97	66	139	30	790	58	28	192
NCU03954	182	0	61	0	31	23	4	34	0	32	5	27	19	35	70	19	5	0	59	24	14	13
NCU02337	51	0	29	0	39	5	0	27	0	5	0	11	9	2	14	8	4	0	18	10	4	7
NCU09512	189	13	190	0	76	39	5	61	0	13	0	16	7	29	38	16	31	4	104	36	29	73
NCU01927	305	24	242	0	177	58	26	184	21	70	12	33	25	89	89	28	31	25	186	18	34	70
NCU08435	70	0	60	0	24	0	0	10	0	22	0	7	9	18	16	5	5	0	44	8	7	12
NCU03212	373	0	149	0	48	18	4	44	0	50	7	16	32	31	60	20	7	0	61	63	28	22
NCU03213	4	0	0	0	0	0	0	0	0	0	0	0	4	0	0	3	0	0	0	0	0	0
NCU03210	0	0	0	0	5	0	0	0	0	0	0	0	0	0	0	0	0	0	7	0	0	0
NCU03211	165	0	46	0	44	20	0	20	6	33	5	25	23	34	60	19	9	0	48	25	14	22
NCU03216	169	0	51	0	57	14	0	23	0	0	0	8	13	18	18	6	7	0	53	22	12	24
NCU03217	552	0	121	0	496	94	6	349	14	49	6	36	21	25	44	15	91	4	330	38	14	46
NCU03214	177	0	70	0	16	0	0	21	0	61	0	55	31	62	82	50	0	0	19	66	76	8
NCU03215	146	0	38	0	32	13	0	31	0	34	0	22	13	29	25	10	0	0	35	18	17	12
NCU03218	89	0	134	0	48	28	0	53	9	11	0	13	6	8	42	3	10	0	39	20	6	31
NCU03219	126	3	106	0	102	37	0	99	0	49	7	41	24	49	53	26	34	6	102	28	27	41
NCU03334	50	0	20	0	11	11	0	12	0	13	0	7	0	8	15	7	0	0	16	9	5	7
NCU04268	1813	33	944	0	1727	453	36	1192	41	734	26	419	607	662	592	398	294	84	1211	275	144	397
NCU04269	135	0	87	0	49	17	5	42	0	133	4	77	36	91	144	62	9	0	52	20	18	15
NCU04266	571	9	258	0	104	41	9	100	18	149	29	91	115	157	212	106	31	0	47	146	70	50
NCU01924	1342	0	672	0	347	118	9	309	0	136	14	88	71	80	165	53	90	0	380	38	29	126
NCU04264	171	10	139	0	49	18	8	62	8	37	0	20	26	14	34	17	23	12	105	32	17	82
NCU04265	861	6	142	0	331	100	6	273	7	486	11	378	778	1241	1091	469	75	12	184	50	38	38
NCU04262	1165	31	635	0	1269	364	55	1087	44	355	22	274	223	506	526	297	189	28	837	168	130	268
NCU04260	72	0	37	0	38	19	0	38	0	26	0	25	7	20	4	12	6	0	30	11	0	16
NCU04261	20	0	0	0	0	0	0	7	0	4	0	0	6	4	0	0	0	0	6	0	0	0
NCU07594	0	0	0	0	0	0	0	0	0	0	0	0	0	0	0	0	0	0	0	0	0	0
NCU04736	519	27	499	0	1252	364	48	1091	14	270	7	202	187	275	354	180	119	20	756	223	142	241
NCU04089	4	0	0	0	0	8	0	0	0	3	0	0	0	0	0	0	0	0	4	0	0	0
NCU09401	83	2	47	0	44	27	0	40	4	22	2	10	18	26	24	10	7	5	38	12	3	5
NCU04086	179	0	96	0	55	26	7	72	5	51	0	40	21	17	34	18	17	8	39	7	5	35
NCU14119	89	0	6	0	3	0	0	7	0	22	0	13	9	18	19	15	4	0	6	11	8	5
NCU01332	2388	22	394	0	858	254	33	771	20	183	55	178	133	263	257	199	129	28	752	182	257	159
NCU08453	0	0	0	0	0	0	0	0	0	0	0	0	0	0	0	0	0	0	0	0	0	0
NCU03950	180	0	191	0	116	30	7	82	8	123	0	89	93	95	55	19	6	4	150	44	43	50
NCU00619	275	6	77	0	70	20	14	52	8	25	9	27	36	20	44	5	11	7	52	29	16	10
NCU15032	0	0	0	0	0	0	0	0	0	2	0	0	0	0	0	0	0	0	0	0	0	0
NCU14113	15	0	2	0	0	0	0	3	0	13	3	14	5	11	0	13	0	0	0	5	3	1
NCU01338	16	0	23	0	22	8	0	19	0	0	0	7	5	20	0	5	11	6	19	7	0	13
NCU03359	317	13	260	0	592	205	9	540	13	87	8	72	44	79	123	72	96	12	546	108	60	112
NCU02163	70	0	20	0	20	0	0	26	0	12	0	11	9	12	23	0	8	0	22	8	0	0
NCU02162	88	0	58	0	23	4	0	27	0	29	0	23	14	19	17	10	8	0	32	9	10	18
NCU02161	56	0	32	0	11	0	0	7	0	32	0	14	17	9	6	0	8	0	14	6	6	10
NCU02160	1888	8	339	0	407	154	8	352	0	116	4	108	75	125	120	65	88	8	364	118	57	103
NCU02167	76	0	132	0	42	16	0	44	0	79	5	110	39	116	99	38	0	0	63	0	8	27
NCU02165	106	0	87	0	98	33	0	111	0	13	0	0	0	20	11	11	14	0	157	9	0	27
NCU02164	1255	12	625	0	1197	270	5	868	13	300	27	148	214	239	346	155	203	18	857	191	88	179
NCU02169	22	0	0	0	11	1	0	1	0	6	0	5	0	0	0	0	0	0	4	0	0	0
NCU02168	33	0	13	0	18	0	0	0	0	0	0	0	0	8	11	11	0	0	14	5	0	0
NCU05535	16	0	32	0	11	0	0	5	0	0	0	7	0	11	5	14	0	0	13	4	0	10
NCU16988	13	0	0	0	0	0	0	3	0	2	0	2	3	4	5	7	3	0	2	0	0	0
NCU08938	49	0	20	0	22	14	3	12	3	11	0	3	6	5	6	9	8	0	9	0	4	7
NCU05534	32	5	30	0	52	20	3	87	14	16	0	13	25	18	22	11	9	2	32	15	3	24
NCU00885	0	0	0	0	0	0	0	0	0	0	0	0	3	0	0	0	0	0	0	0	0	0
NCU05187	0	0	0	0	0	0	0	0	0	0	0	0	0	0	0	0	0	0	0	0	0	0
NCU16980	20	0	8	0	3	0	0	0	0	0	0	11	0	4	0	0	0	0	5	0	0	0
NCU05821	0	0	0	0	0	0	0	0	0	0	0	0	0	0	0	0	0	0	0	0	0	0
NCU05188	56	0	192	0	0	6	0	7	0	5	0	7	6	0	10	0	0	0	28	32	11	16
NCU05820	384	0	55	0	303	66	0	197	0	18	4	18	12	39	33	16	37	0	151	35	10	10
NCU05189	51	0	53	0	6	0	0	0	0	8	0	0	0	4	0	0	0	0	12	11	11	0
NCU05827	6	0	0	0	0	0	0	0	0	0	0	0	0	0	0	0	0	0	0	0	0	0
NCU08810	47	0	27	0	9	0	0	4	0	19	5	13	4	34	12	4	0	0	11	23	11	0
NCU09256	21	0	7	0	9	2	0	20	0	3	0	0	0	3	10	0	0	0	6	0	0	0
NCU08813	0	0	0	0	0	0	0	0	0	0	0	0	0	0	0	0	0	0	0	0	0	0
NCU16606	24	0	17	0	9	9	0	4	0	3	0	0	0	0	5	0	0	0	11	10	0	0
NCU05532	0	0	0	0	0	0	0	0	0	0	0	0	0	0	0	0	0	0	0	0	0	0
NCU02307	1647	9	464	0	646	207	20	431	10	287	28	179	205	344	312	182	145	20	555	104	50	122
NCU02306	0	0	0	0	0	0	0	0	0	0	0	0	0	0	0	0	0	0	0	0	0	0
NCU09825	50	4	42	0	5	10	5	12	0	4	0	3	6	9	4	0	10	0	39	9	3	12
NCU09824	87	6	108	0	98	45	0	104	9	28	0	5	13	12	31	8	25	6	75	9	10	38
NCU02303	19	4	3	0	0	0	0	5	0	8	0	8	9	0	3	3	0	0	0	14	0	0
NCU02302	26	0	6	0	7	0	0	7	0	5	0	0	5	0	0	0	0	0	0	0	7	4
NCU09821	295	6	237	0	126	113	23	195	33	90	0	49	29	49	107	36	28	0	65	85	46	33
NCU09820	139	0	51	0	149	53	5	232	0	22	0	0	5	6	22	6	5	0	47	19	18	12
NCU02309	0	0	0	0	0	0	0	0	0	0	0	0	0	0	0	0	0	0	0	0	0	0
NCU02308	0	0	0	0	0	0	0	0	0	0	0	0	0	0	6	2	0	0	0	0	0	0
NCU09257	199	0	47	0	123	35	0	89	0	30	0	7	20	9	23	6	19	0	67	5	0	8
NCU09811	23	0	19	0	0	0	0	0	0	15	0	9	9	7	28	0	0	0	4	0	0	0
NCU08539	0	0	0	0	0	0	0	0	0	0	0	0	0	0	0	0	0	0	0	0	0	0
NCU02336	267	0	94	0	198	30	4	192	10	40	0	14	15	28	47	18	50	12	128	17	54	20
NCU05538	0	0	0	0	0	0	0	0	0	0	0	0	0	0	0	0	0	0	0	0	0	0
NCU15185	0	0	0	0	0	0	0	0	0	0	0	0	0	0	0	0	1	0	0	0	0	0
NCU15184	0	0	0	0	0	0	0	0	0	0	0	0	0	0	0	0	0	0	0	0	0	0
NCU15187	0	0	0	0	0	0	0	0	0	0	0	0	0	0	0	0	0	0	0	0	0	0
NCU15186	0	0	0	0	0	0	0	1	0	7	0	4	0	2	5	3	0	0	0	0	0	1
NCU15181	0	0	0	0	0	0	0	0	0	0	0	0	0	0	2	0	2	0	0	0	0	0
NCU15180	0	0	0	0	0	0	0	0	0	0	0	0	0	0	2	0	0	0	0	0	0	0
NCU00531	0	0	0	0	0	0	0	0	0	0	0	0	0	0	0	0	0	0	0	0	0	0
NCU15182	0	0	4	0	0	0	0	0	0	5	0	0	1	4	4	2	0	0	0	0	2	0
NCU08452	672	3	114	0	505	130	3	405	4	23	2	10	27	15	21	17	90	2	312	19	12	57
NCU09815	58	0	38	0	16	0	0	8	0	0	0	5	0	0	7	2	0	0	10	0	9	11
NCU15189	0	0	0	0	0	0	0	0	0	0	0	0	0	0	0	0	0	0	0	0	0	0
NCU15188	0	0	0	0	0	0	0	0	0	0	0	0	0	0	0	0	0	0	0	0	0	0
NCU06321	0	0	0	0	0	0	0	0	0	0	0	0	0	0	2	0	0	0	3	0	0	0
NCU06320	16	0	27	0	7	0	0	18	0	4	0	7	5	0	11	4	0	0	5	0	0	5
NCU03790	137	0	44	0	15	5	0	11	0	18	0	8	10	5	34	0	0	0	27	7	5	6
NCU06325	0	0	0	0	0	0	0	0	0	0	0	0	0	0	0	0	0	0	0	0	0	0
NCU06324	23	0	13	0	0	0	0	0	0	0	0	6	0	5	8	0	0	0	4	0	6	0
NCU00889	419	0	146	0	65	17	4	67	16	42	0	31	45	48	100	47	16	10	99	27	13	32
NCU03795	205	6	140	0	130	18	6	138	0	38	0	15	14	18	45	34	42	6	144	22	17	28
NCU06326	18	0	4	0	0	0	0	0	0	0	0	0	0	11	4	6	0	0	0	10	3	0
NCU01148	13	0	0	0	3	0	0	0	0	11	0	4	4	10	5	0	0	0	0	3	0	0
NCU04169	0	0	0	0	2	0	0	2	0	0	0	0	0	0	0	0	0	0	0	0	0	0
NCU09309	133	8	99	0	48	21	0	103	0	51	7	15	20	28	39	22	17	0	94	35	14	42
NCU04168	3	0	0	0	0	0	0	0	0	0	0	0	0	6	12	0	0	0	0	0	0	0
NCU01140	214	0	121	0	53	14	0	42	0	65	8	58	61	70	116	45	11	0	51	61	40	35
NCU01141	10	0	17	0	7	0	0	11	0	0	0	0	0	5	3	0	8	0	7	0	0	5
NCU01142	168	0	101	0	55	23	0	22	0	56	0	69	45	85	72	30	21	0	35	19	40	15
NCU01143	23	8	109	0	74	17	0	78	0	14	0	8	6	14	15	10	10	0	64	6	14	52
NCU01144	87	0	31	0	25	11	0	30	0	23	0	10	19	20	10	0	5	0	37	12	0	14
NCU01145	124	0	23	0	19	7	0	8	0	35	0	18	8	25	41	11	11	0	24	13	24	17
NCU01146	188	5	108	0	115	35	0	100	0	76	0	46	32	63	91	25	14	0	136	28	26	39
NCU01147	10	0	51	0	38	23	0	40	0	5	0	10	0	6	0	4	5	0	34	0	0	20
NCU05658	0	0	17	0	5	2	1	5	0	0	0	0	3	0	0	3	5	0	16	0	0	7
NCU05659	0	0	0	0	0	0	0	0	0	0	0	0	0	0	0	0	3	0	0	0	0	0
NCU05308	268	0	288	0	185	40	7	224	0	49	0	0	24	21	29	14	42	7	264	23	28	75
NCU05309	290	33	1360	0	307	114	41	290	46	64	18	49	42	84	85	40	96	48	414	122	102	210
NCU08158	11	0	36	0	9	0	0	0	0	10	0	0	0	9	0	5	4	0	14	5	0	0
NCU08159	301	0	149	0	76	24	0	85	0	101	5	48	49	89	81	50	9	0	101	37	24	43
NCU05302	25	3	6	0	4	0	2	5	2	11	0	13	0	0	3	0	9	0	22	3	3	12
NCU08155	231	0	111	0	66	30	11	55	4	63	0	63	4	47	82	19	16	0	54	17	0	0
NCU05300	0	0	0	0	0	0	0	0	0	4	0	0	0	0	5	0	0	0	0	0	0	0
NCU05653	19	0	9	0	13	0	0	9	0	9	0	6	4	0	5	0	0	0	5	5	0	0
NCU08150	405	3	84	0	145	20	6	105	0	28	5	7	29	21	30	15	12	3	139	40	28	32
NCU08151	82	0	35	0	0	0	0	7	0	11	0	0	0	4	25	4	0	0	5	18	6	0
NCU05304	206	0	153	0	256	84	5	195	4	31	0	22	24	34	32	19	82	4	209	34	17	73
NCU05305	68	0	72	0	50	26	4	66	0	11	0	26	8	9	12	14	21	0	57	13	5	28
NCU09496	1079	40	1412	0	1372	457	24	1283	16	411	8	151	197	170	309	91	224	17	1104	165	85	395
NCU07606	0	0	0	0	0	0	0	0	0	0	0	0	0	0	0	0	0	0	0	0	0	0
NCU09365	19	0	12	0	0	0	0	15	0	0	0	0	9	7	0	0	0	0	5	3	0	0
NCU07601	0	0	0	0	0	0	0	0	0	0	0	0	0	0	0	0	0	0	0	0	0	0
NCU09366	129	10	98	0	46	38	10	61	10	28	6	21	19	30	46	9	16	14	60	32	10	26
NCU07352	286	18	305	0	86	95	18	236	13	47	0	71	44	93	120	54	76	23	255	49	16	71
NCU04161	146	6	89	0	175	47	0	102	6	43	0	20	47	47	53	32	16	10	147	33	27	35
NCU09495	35	0	5	0	7	0	0	0	0	8	0	0	11	0	12	6	0	0	5	19	0	0
NCU07351	1735	32	1169	0	1231	362	32	1058	28	717	16	395	434	463	1279	415	226	24	1221	216	132	282
NCU04160	2588	6	98	0	2566	403	2	1560	10	84	4	48	69	73	81	39	300	5	1286	45	37	48
NCU09492	1017	26	320	0	2310	579	31	1925	31	39	6	11	53	58	52	10	326	27	1484	46	30	227
NCU07350	0	0	0	0	0	0	0	0	0	0	0	0	0	0	0	0	0	0	0	0	0	0
NCU04163	1	0	0	0	5	2	0	0	0	3	0	0	0	1	0	0	0	0	0	0	0	0
NCU04886	10	3	16	0	38	10	3	29	0	0	0	6	0	7	0	0	7	0	29	3	3	5
NCU04162	0	0	0	0	0	0	0	0	0	0	0	0	0	0	0	0	0	0	0	0	0	0
NCU09490	0	0	0	0	0	0	0	0	0	0	0	0	0	0	0	0	0	0	0	0	0	0
NCU04887	23	2	30	0	48	21	2	52	5	24	2	13	12	33	29	20	3	0	60	21	15	4
NCU09491	0	0	0	0	0	0	0	0	0	0	0	0	0	0	0	0	0	0	0	0	0	0
NCU04884	14	0	5	0	4	0	0	0	0	3	0	0	0	0	8	0	0	0	7	0	0	0
NCU01404	5	0	7	0	13	5	0	7	0	5	0	3	0	3	6	0	0	0	6	0	6	0
NCU04885	170	3	173	0	94	47	0	108	0	32	3	10	35	22	26	7	39	2	133	38	10	56
NCU01407	0	0	0	0	0	0	0	0	0	0	0	0	0	0	0	0	0	0	0	0	0	0
NCU04550	406	3	75	0	134	41	4	102	3	30	3	21	36	9	43	13	15	0	80	22	12	14
NCU04551	0	0	0	0	0	0	0	0	0	0	0	0	1	0	0	0	0	0	0	0	0	0
NCU04552	310	5	345	0	156	48	0	171	0	248	0	186	131	145	280	92	59	9	137	77	51	97
NCU04553	431	35	371	0	184	108	22	190	45	171	24	254	152	334	399	186	83	43	146	89	116	77
NCU06886	0	0	0	0	0	0	0	0	0	0	0	0	0	0	0	0	0	0	0	0	0	0
NCU04019	830	10	318	0	241	82	16	133	0	452	10	190	353	379	266	185	51	10	176	125	83	92
NCU04018	37	0	20	0	5	0	0	12	0	13	0	0	4	0	9	0	5	0	5	0	5	3
NCU08530	0	0	0	0	0	0	0	0	0	0	0	0	0	0	0	0	0	0	0	0	0	0
NCU01531	0	0	0	0	0	0	0	0	0	0	0	0	0	0	0	0	0	0	0	0	0	0
NCU01530	0	0	0	0	0	0	0	0	0	0	0	0	0	0	0	0	0	0	0	0	0	0
NCU04013	83	7	190	0	197	85	4	251	0	29	0	23	10	10	25	7	75	6	215	14	4	101
NCU01532	0	0	0	0	0	0	0	0	0	0	0	0	0	0	0	0	0	0	0	0	0	0
NCU01535	356	9	122	0	139	74	0	172	0	36	0	10	10	36	61	35	30	8	100	42	14	24
NCU01534	297	0	119	0	73	20	8	75	12	74	11	47	30	66	77	42	16	6	91	39	33	64
NCU04017	104	0	58	0	10	17	0	13	0	38	3	24	30	23	65	11	13	0	29	22	10	11
NCU04016	84	10	62	0	59	22	18	88	8	9	0	0	10	22	9	25	31	12	44	15	8	60
NCU08531	0	0	0	0	0	0	0	0	0	0	0	0	0	0	0	0	0	0	0	0	0	0
NCU03461	237	5	133	0	90	36	4	100	8	75	0	33	31	76	48	10	20	5	83	49	18	64
NCU02941	22	0	20	0	8	0	0	4	0	10	0	5	10	0	0	0	0	0	4	7	0	14
NCU02940	46	3	29	0	51	9	3	26	0	27	3	17	5	17	25	10	14	4	40	5	6	14
NCU02943	45	0	68	0	43	11	0	54	0	21	0	10	0	5	12	11	12	0	62	23	0	28
NCU02942	1273	0	97	0	1075	306	15	734	5	36	3	25	26	39	42	7	148	10	607	43	7	37
NCU02945	260	7	147	0	106	46	8	110	4	340	12	193	191	308	190	79	16	0	92	93	52	61
NCU02944	16	0	8	0	9	0	0	0	0	5	0	0	0	0	0	0	0	0	0	0	5	6
NCU02947	11	0	0	0	0	0	0	0	0	0	0	0	0	0	0	0	0	0	0	0	0	0
NCU02946	36	0	20	0	0	1	0	0	0	18	0	9	0	33	12	13	0	0	4	5	0	0
NCU02949	22	3	9	0	6	3	0	9	0	5	0	3	0	4	6	0	3	0	11	6	5	5
NCU02948	132	0	253	0	95	55	0	73	6	42	0	52	17	25	65	11	35	5	72	31	36	47
NCU05794	0	0	0	0	0	0	0	0	0	0	0	0	0	0	0	0	0	0	0	0	0	0
NCU16207	2	0	0	0	0	0	0	0	0	1	0	1	0	0	0	0	0	0	0	0	0	1
NCU16206	6	0	0	0	2	0	0	1	0	1	0	7	0	8	1	3	1	0	2	1	0	0
NCU16205	27	1	1	0	3	0	4	1	0	2	3	27	4	17	17	14	2	3	2	2	7	0
NCU16204	9	0	2	0	1	0	0	0	0	2	1	9	9	8	2	1	0	0	0	1	1	1
NCU16203	18	0	1	0	1	0	0	0	0	6	0	8	3	5	6	4	0	0	6	1	2	2
NCU16202	2	0	0	0	0	0	0	0	0	0	0	0	0	0	0	0	0	0	0	0	0	1
NCU16201	3	0	2	0	0	0	0	0	0	1	4	11	3	3	3	1	0	0	0	1	2	0
NCU01499	142	0	199	0	244	98	8	245	12	76	0	48	46	69	61	20	33	0	227	22	4	97
NCU16209	1	0	0	0	0	0	0	3	0	3	0	5	0	0	4	3	0	0	0	0	6	0
NCU16208	1	0	0	0	0	0	0	0	0	0	0	0	1	1	2	0	0	0	0	0	0	0
NCU08534	0	0	0	0	0	0	0	0	0	0	0	0	0	0	0	0	0	0	0	0	0	0
NCU00958	55	0	56	0	97	31	0	130	8	13	3	0	7	7	20	15	14	0	73	5	0	17
NCU00959	18	0	38	0	41	0	0	16	0	11	0	0	10	16	10	0	24	0	31	0	0	11
NCU00954	121	0	63	0	28	6	0	34	0	55	0	20	29	62	51	25	4	4	25	28	26	11
NCU07275	49	0	15	0	23	20	0	43	0	16	0	10	13	11	26	20	11	0	26	4	3	15
NCU07276	1332	0	83	0	563	113	0	373	0	44	0	15	22	44	68	27	84	0	406	26	47	12
[truncated: 8,593 more rows]
