# Supplementary material for: The GUL-1 Protein Binds Multiple RNAs Involved in Cell Wall Remodeling and Affects the MAK-1 Pathway in Neurospora crassa
Source: Front Fungal Biol. 2021 Apr 16;2:672696. doi: 10.3389/ffunb.2021.672696 (PMC10512220; doi:10.3389/ffunb.2021.672696)
Supplement: Supplementary Table 5 — N. crassa proteins that interact with GUL-1 and common proteins and RNAs that interact with the RBP. [file Table_5.xlsx]

## Sheet: All
p value<0.05
Differences <-1
			Vs		No Nitrogen		NikkomycinZ
protein IDs	NCU	Protein description	GFP vs GUL-1-GFP p-value	GFP vs GUL-1-GFP Difference	GFP vs GUL-1-GFP p-value	GFP vs GUL-1-GFP Difference	GFP vs GUL-1-GFP p-value	GFP vs GUL-1-GFP Difference
Q7S9T6	NCU06370	Vesicle-associated membrane protein 712	2.36477e-08	-6.42033	0.373901	-2.26119	0.558093	-2.00944
Q7SG89	NCU02475	Glycine cleavage system P protein	2.46742e-08	-7.03257	8.74102e-05	-10.2611	0.373901	-1.77737
Q7S8G9	NCU05164	Short chain dehydrogenase/reductase SDR	5.10073e-08	-8.35076	0.373901	-2.5817	0.373901	2.47405
Q7SDH5	NCU02635	Mannan polymerase complexes MNN9 subunit	5.36597e-08	7.773	0.11613	-4.63853	0.488268	2.0598
V5IP95	NCU16844	Uncharacterized protein	3.56738e-07	-8.12601	5.32468e-06	-8.62272	0.514573	-2.85516
F5H933	NCU05452	Splicing factor 3b	3.96999e-07	-7.6712	NaN	0	0.956321	-0.193623
Q7SER5	NCU02151	WD repeat containing protein 23	4.56256e-07	8.89857	NaN	0	0.202045	3.87123
Q7RWQ3	NCU03554	Uncharacterized protein	5.42835e-07	8.32037	0.373901	-2.76069	0.404779	3.01043
Q7RZ13	NCU07191	Uncharacterized protein	6.03872e-07	7.79287	0.116356	5.12883	0.0801893	5.08164
Q7SC12	NCU09469	EF hand domain-containing protein	6.05654e-07	7.41108	0.373901	-2.13728	0.0869208	6.42247
Q7RYY5	NCU06430	Capsule-associated protein CAP1	6.11697e-07	7.39897	NaN	0	0.462389	-2.97653
Q1K5D2	NCU03543	Uncharacterized protein	6.70345e-07	10.9773	6.5679e-05	6.94241	0.00801979	9.84674
Q7S158	NCU09107	Vacuolar ATPase assembly integral membrane protein vma-21	7.79972e-07	8.30025	NaN	0	0.495731	-2.76928
Q7SE16	NCU02778	alpha-1,2-Mannosidase	8.05939e-07	9.06537	NaN	0	0.409665	2.65725
Q7RU87	NCU01768	Glyco_hydro_63 domain-containing protein	8.20831e-07	-8.53811	NaN	0	0.302125	-3.01024
Q7SFP1	NCU01990	UPF0016 domain-containing protein	1.05836e-06	7.14353	0.373901	-2.51109	0.433126	2.20672
V5IPT4	NCU05343	R3H domain-containing protein, variant;R3H domain-containing protein	1.08702e-06	-7.26141	0.322901	2.85847	6.57983e-05	-6.98475
Q7RVR4	NCU07580	Cyclin-dependent protein kinase	1.17034e-06	-7.55691	0.373901	-2.3992	0.116148	-4.8395
Q9HEG3	NCU01300	Imidazoleglycerol-phosphate dehydratase	1.33355e-06	-7.82757	NaN	0	0.55933	-2.36119
Q7S6N6	NCU04799	Polyadenylate-binding protein, cytoplasmic and nuclear	1.89571e-06	-9.97554	0.216874	-4.1225	0.0966797	-6.2902
Q7SG66	NCU02498	Cullin-3	1.95042e-06	8.4251	NaN	0	0.257034	3.65271
Q7S517	NCU05891	Arid/bright domain-containing protein	2.08047e-06	8.18226	0.373901	-2.64145	0.564183	2.42852
Q7SC58	NCU08452	Uncharacterized protein	2.19201e-06	-14.8159	1.08376e-05	-7.88047	1.34189e-05	-14.6671
Q1K6E7	NCU09192	CDP-diacylglycerol--inositol 3-phosphatidyltransferase	2.31923e-06	7.52843	0.954746	0.198109	0.25304	-3.18091
Q7SGA8	NCU02742	Uncharacterized protein	2.3763e-06	8.33115	0.373901	-2.44495	0.343035	3.04821
Q7S4C9	NCU02191	Uncharacterized protein	2.41779e-06	7.9006	0.116465	-5.31665	0.423526	2.40296
Q1K8P6	NCU08427	Activator 1 subunit 3	2.48463e-06	-8.1732	0.116747	-5.30984	0.117465	-5.49869
Q7S8H3	NCU05160	ATP-dependent Zn protease	2.67879e-06	-10.6626	0.0771135	-6.62041	0.000130425	-10.0107
Q7SFT7	NCU00794	Ribosome biogenesis protein Rsa4	2.79941e-06	-7.78824	NaN	0	0.373901	2.48921
Q7S236	NCU09878	DUF3844 domain-containing protein	3.06597e-06	8.40796	NaN	0	0.361962	3.02697
Q7S4V1	NCU02376	Metallo-beta-lactamase domain-containing protein	3.66734e-06	7.72732	NaN	0	0.394727	2.34282
Q1K8S8	NCU06762	Alpha-1,6-mannosyltransferase subunit	4.96402e-06	7.41022	0.373901	-2.23378	0.502521	1.83005
Q7SA95	NCU08290	ATP-dependent DNA helicase II subunit 1	5.28222e-06	8.71489	NaN	0	0.0840404	5.35962
Q7SGX5	NCU03194	Phosphoribosylaminoimidazole carboxylase	5.93629e-06	-7.39952	0.116347	-4.61464	0.284313	0.345854
Q7SDU4	NCU03148	Nascent polypeptide-associated complex subunit beta	8.43658e-06	-8.15139	2.23596e-05	-7.20274	0.609045	2.17253
Q7SAS0	NCU07874	Nuclear and cytoplasmic polyadenylated RNA-binding protein pub1	9.1899e-06	-9.93681	0.312367	-3.48052	0.256862	-3.41129
Q7S4I3	NCU08167	Aerobactin siderophore biosynthesis protein iucB	9.25776e-06	-6.73381	0.11886	-4.70283	0.970054	-0.126776
Q1K8C8	NCU01023	50S ribosomal protein L17	9.86896e-06	-9.25072	0.154784	-5.7052	NaN	0
U9W326	NCU06251	KH domain RNA-binding protein	1.13298e-05	-7.89761	3.78411e-05	-9.05332	0.341483	-2.59347
Q7S5W0	NCU07057	Uncharacterized protein	1.2119e-05	-11.4753	0.249727	-0.438494	0.116134	-6.39418
Q1K6W4	NCU06644	RanBD1 domain-containing protein	1.35397e-05	8.92726	0.117143	-5.21304	0.142761	4.42337
Q7RYW0	NCU06459	Differentiation regulator	1.39951e-05	-10.2084	0.25316	-4.07114	2.7428e-05	-9.04621
Q9UW15	NCU03539	Ribonucleoside-diphosphate reductase large chain	1.59331e-05	-6.95479	7.94122e-07	-10.5448	0.0773035	-1.45524
Q7SFY0	NCU03114	RNA polymerase II subunit A C-terminal domain phosphatase ssu-72	1.60708e-05	-7.21163	0.978882	0.0952778	0.11615	-5.13377
Q7SA60	NCU08329	Mitochondrial ribosomal protein subunit L23	1.69957e-05	-11.8375	0.563339	0.21892	0.000132709	-10.2698
Q1K728	NCU04303	Asparagine synthetase 2	1.92679e-05	-9.20775	0.000158855	-7.88471	0.145958	0.275096
Q7S3D8	NCU06915	Uncharacterized protein	1.97392e-05	-5.9861	9.49764e-05	-7.29432	NaN	0
P80576	NCU02785	Phospho-2-dehydro-3-deoxyheptonate aldolase	2.21567e-05	-6.60833	NaN	0	0.116818	-3.98223
Q7S300	NCU07549	Mitochondrial ribosomal protein L43	2.24072e-05	-11.9982	0.705004	-0.204568	0.000477581	-10.0088
Q7SC41	NCU08413	N-acetyltransferase domain-containing protein	2.93318e-05	-8.14743	0.000255258	-7.22744	0.0604768	-4.63815
Q7RZQ3	NCU00311	Protein VTS1	3.13947e-05	-9.86415	0.0065796	-1.31126	1.61042e-06	-9.30759
Q7RXU7	NCU01485	KOW domain-containing protein	3.24128e-05	-13.1785	0.369875	0.348717	0.000492007	-10.4356
Q9C2I5	NCU03764	Ribosome biogenesis protein ytm1	4.85303e-05	-9.1435	0.737639	1.62233	0.116544	-5.35522
Q7SEN9	NCU03304	Proteasome subunit beta	5.00876e-05	-7.70364	NaN	0	0.379453	2.72451
Q7RV01	NCU03947	E3 ubiquitin-protein ligase	7.47084e-05	-8.58849	0.349183	-2.97114	0.116393	-5.78952
Q7SEK9	NCU02804	Mitochondrial 60S ribosomal protein L25	7.625e-05	-9.07364	0.110352	-5.99903	3.06425e-05	-7.34599
Q7SG18	NCU02602	Uncharacterized protein	8.45009e-05	-8.53349	0.000285898	-8.85949	0.8911	-0.546368
Q7SH87	NCU01919	Ubiquitin carboxyl-terminal hydrolase	9.53498e-05	-7.03668	0.0409475	-7.23663	0.102311	-5.73457
Q7RXT7	NCU00421	SWI-SNF complex subunit	0.000106825	-6.44917	0.373901	2.05474	NaN	0
Q1K842	NCU01197	Cell wall biogenesis protein phosphatase Ssd1	0.000135037	-11.363	9.17336e-06	-11.3267	0.000129491	-12.0923
V5IL77	NCU09693	Uncharacterized protein	0.000181182	-10.1538	0.0200116	-9.1798	0.581285	-2.68272
P23231	NCU04245	Mitochondrial import receptor subunit tom70	0.000206928	0.925031	0.246911	-1.32382	0.466264	-0.147826
Q7RVY5	NCU06189	5-aminolevulinate synthase, mitochondrial	0.000225206	-6.91772	0.000715679	-8.30948	0.456727	-2.30585
Q7RWZ7	NCU01650	L51_S25_CI-B8 domain-containing protein	0.000228207	-10.163	6.87218e-05	-8.23615	NaN	0
Q7SD54	NCU09331	HMF1	0.000243381	-9.41071	0.117363	-5.86874	0.909085	-0.521419
Q7S8Q6	NCU07735	Grp1p	0.000321641	-8.95842	0.408586	-0.720601	0.0239106	-7.0125
Q7SCZ3	NCU03094	Uncharacterized protein	0.00039324	-9.87559	0.459162	-2.5502	0.373901	-1.99836
Q7SAN7	NCU08003	RSC complex subunit	0.000400139	2.07433	0.0262286	-2.01425	0.715952	0.376178
V5IL20	NCU09861	Ser/Thr protein phosphatase;Ser/Thr protein phosphatase, variant	0.000415301	-10.2774	0.274843	-0.505633	2.43263e-05	-8.87553
Q1K699	NCU08893	60S ribosomal protein L1	0.000469502	-9.7056	0.0367086	-7.02697	NaN	0
Q7S932	NCU07952	C2H2 type zinc finger domain-containing protein	0.000524988	-10.1543	0.0279733	-7.91103	0.0208878	-2.31748
V5INB2	NCU01440	Myosin-2	0.000583345	3.92843	0.679357	-2.16512	0.123858	2.01732
V5IL35	NCU03651	NADP-dependent malic enzyme	0.000651336	8.65113	NaN	0	0.117579	6.56745
V5IQZ6	NCU05429	1,4-alpha-glucan branching enzyme	0.000708181	-8.32536	NaN	0	0.867391	0.64949
Q7RZ60	NCU04414	Regulatory particle, ATPase-like-5 protein	0.000774266	0.539146	0.475323	-0.792242	0.0290447	-0.181472
A7UWX2	NCU11345	Uncharacterized protein	0.000779209	-10.5048	0.00861493	-1.69838	0.116384	-6.47117
Q7S744	NCU03837	Snf1 kinase complex beta-subunit Gal83	0.000856202	8.97395	NaN	0	0.475261	2.67873
Q01284	NCU03949	Nitronate monooxygenase	0.00141956	-8.42029	0.373901	-2.544	0.612181	0.386494
Q1K8T6	NCU06749	60S ribosomal protein L3	0.00144725	-11.127	0.472814	-0.309593	0.00056787	-7.77593
Q7S9R0	NCU06605	DNA damage-binding protein 1	0.00149849	2.68195	NaN	0	0.237485	4.34834
Q7RWZ6	NCU01654	Long-chain-fatty-acid-CoA ligase 1	0.00174828	0.872881	0.116131	-6.72543	0.685185	0.525571
Q7SHR0	NCU02555	Actin-related protein 4	0.00182683	1.39071	0.294859	3.24115	0.787779	0.232373
Q7SB98	NCU05714	50S ribosomal subunit protein L15	0.00183976	-10.693	0.296646	-0.90858	0.373901	-2.56782
Q7SFX0	NCU03125	NIMA-interacting protein TinC	0.00189063	0.875605	0.265215	0.545984	0.659745	0.074543
V5IPM8	NCU08500	40S ribosomal protein S8	0.00194918	-9.74623	0.0596691	-1.62897	0.32453	-3.48889
Q7SHB2	NCU01894	Uncharacterized protein	0.00199727	-10.0356	0.0149258	-2.94876	0.614323	-2.32348
V5IPG7	NCU02639	Argininosuccinate synthase;Argininosuccinate synthase, variant	0.00216046	-10.1224	0.000217445	-7.36433	0.711456	-0.838997
Q7SAY4	NCU05680	Alpha-1,2-mannosyltransferase Kre5	0.00243074	2.48248	0.958097	-0.0729294	0.498931	2.61755
Q1K7A4	NCU03777	3-hydroxyisobutyryl-CoA hydrolase, mitochondrial	0.00250569	-8.974	0.0444372	-1.87628	0.000393043	-7.15205
Q1K6K3	NCU01249	Importin subunit alpha	0.00286567	0.979363	0.689841	-0.132615	0.0410068	0.75121
Q7RW06	NCU02075	Heat shock protein 70	0.00293889	-0.850442	0.224744	-0.157056	0.0921549	-0.781683
Q86ZF9	NCU06724	Glutamine synthetase	0.00329986	-2.42005	1.70821e-06	-9.62344	0.0631214	0.4945
Q8X066	NCU03396	Nucleolar protein 58	0.00331942	-8.97232	0.664974	0.238235	0.0341603	-5.08616
Q7S0G3	NCU09450	26S proteasome regulatory subunit RPN2	0.00344083	0.876706	0.389118	-0.747662	0.0736317	0.312823
Q7RW96	NCU07232	Heat shock protein 30	0.00348574	2.38864	0.0153112	9.55768	0.00865966	1.3677
Q7SI23	NCU00629	ATP-dependent 6-phosphofructokinase	0.00373127	-0.422801	0.204448	-1.25987	0.181292	0.120019
Q7S9W2	NCU06344	Disulfide isomerase	0.00373431	1.57564	0.918228	0.429416	0.99986	0.000154495
Q1K6L7	NCU01424	DUF636 domain-containing protein	0.00383271	-0.935307	0.199143	-5.69909	0.0112516	-0.587631
V5IMJ8	NCU04640	Eukaryotic translation initiation factor 2 beta subunit	0.0038546	-1.75525	0.00836935	-1.57935	0.299921	-0.543949
Q1K5Z0	NCU03926	37S ribosomal protein S24, mitochondrial	0.00406842	-9.14182	0.0107788	-2.165	0.117402	-5.21523
P0C583	NCU11181	Small COPII coat GTPase sar1	0.00433851	0.415115	0.177345	0.864751	0.0600524	-0.572306
Q1K5P6	NCU06512	Methionine synthase	0.00469529	-0.925619	0.0462319	-3.26758	0.13219	-0.723343
Q7RXP6	NCU00162	L-type lectin-like domain-containing protein	0.00516486	1.66642	0.116523	-4.9793	0.544759	0.419038
Q7S8R8	NCU07721	26S proteasome regulatory subunit rpn-1	0.0052508	0.741372	0.560097	-0.365643	0.103739	0.17041
Q7S920	NCU07965	Dolichol-phosphate mannosyltransferase subunit 1	0.00565948	1.4509	0.738012	-0.395301	0.66975	-0.447816
Q7RZF0	NCU04068	60S ribosomal protein L6	0.00649035	-1.91621	1.28454e-07	-11.0188	7.53228e-05	-7.38102
Q1K620	NCU04003	ERP1 protein	0.00697095	1.08994	0.527286	2.33916	0.598784	-0.246198
Q7SCJ9	NCU10058	Phosphoglucomutase 2	0.00749823	-9.16285	0.373901	-3.0444	0.586643	0.791604
Q7RY56	NCU04507	GPN-loop GTPase	0.00754629	0.905195	0.496457	-2.57693	0.454812	0.350775
Q1K7H0	NCU03800	Endosomal cargo receptor	0.00764272	1.21278	0.373901	-2.88468	0.969427	-0.163558
Q9HEC9	NCU03819	COPII coat assembly protein sec16	0.00810161	1.45354	0.11648	-6.76348	0.48153	0.917355
V5IPE9	NCU01474	60S ribosomal protein L4	0.00851775	-10.4362	0.141687	-0.694624	6.80025e-05	-9.76626
V5IPL7	NCU08949	Uncharacterized protein	0.00864247	1.07255	0.233773	4.13553	0.501761	0.472776
Q1K8Y7	NCU06786	50S ribosomal protein L30	0.00954988	-10.0872	0.704814	-0.176184	1.8228e-05	-9.46139
Q7SDJ1	NCU09810	Succinyl-CoA synthetase subunit alpha	0.00983878	-0.567448	1.29955e-08	-10.5029	0.0332713	-0.653334
Q7S2T2	NCU09043	Caleosin domain-containing protein	0.00998531	0.722979	0.0549018	2.25911	0.319781	0.286264
Q7S711	NCU05552	Uncharacterized protein	0.0103125	-10.7761	0.270466	-0.497574	0.000166773	-11.0442
Q1K6P0	NCU04171	50S ribosomal protein L5	0.010747	-10.1138	0.0431136	-0.490999	1.99166e-05	-10.9716
V5IM90	NCU06922	Endosomal cargo receptor	0.0113419	1.01357	0.376319	-3.09036	0.164389	-0.514381
Q7S4N5	NCU02400	Metacaspase-1B	0.0119584	-1.5168	0.688703	-0.309204	0.0954161	-4.0996
Q7S981	NCU07286	Membrane-associated progesterone receptor component 1	0.0125011	1.08937	0.934855	0.354153	0.252653	-0.232912
Q7RYP8	NCU00414	Adenosine kinase	0.0125799	-8.01038	0.373901	-2.87362	0.340317	-3.80021
Q7S4V3	NCU02374	Proteasome regulatory particle subunit	0.0127799	0.317698	0.144785	-1.98788	0.922932	-0.0223516
Q7SA88	NCU08299	60S ribosomal protein L3	0.0129532	-11.4997	0.894399	0.0561937	2.55158e-05	-12.3899
Q01233	NCU09602	Heat shock 70 kDa protein	0.0132254	-1.28352	0.00540862	-0.776221	0.0628506	-1.36576
Q9HEH1	NCU04242	Regulator of nonsense transcripts 1 homolog	0.0135421	-5.24361	0.112917	0.66003	0.00132177	-2.87208
P10857	NCU09463	Leucine--tRNA ligase, cytoplasmic	0.0135451	0.565076	0.530071	0.306889	0.667724	0.0701427
Q7S1Y0	NCU09435	mRNA 3-end-processing protein rna-14	0.0136728	1.46592	0.116117	-4.97924	0.129242	1.45967
Q1K4R5	NCU01444	Rheb small monomeric GTPase RhbA	0.0143347	-0.796505	0.842366	-0.832039	0.0250082	-0.652177
Q01290	NCU03463	V-type proton ATPase subunit a	0.0144824	1.50867	0.334267	-4.60664	0.26166	0.901896
Q7SH71	NCU02658	GPN-loop GTPase 3	0.0144929	2.28862	0.183988	-5.06569	0.514476	2.49046
Q1K7L7	NCU04138	Uncharacterized protein	0.014855	-8.89612	0.248422	-4.15338	0.000274014	-8.32711
Q7SHS6	NCU02538	Coatomer subunit zeta	0.0150645	1.16713	0.856507	-0.158351	0.608054	0.323393
Q7SAI1	NCU06968	Uncharacterized protein	0.0150669	0.849295	0.58447	0.413012	0.553912	-0.235889
Q1K502	NCU03363	FRQ-interacting RNA helicase	0.0152622	7.71053	0.909723	0.39561	0.049817	3.6317
Q7RXS4	NCU00435	SNF7 family protein	0.0154288	10.1531	0.0108753	9.086	0.704246	-2.33746
Q7RXN8	NCU00170	DNAJ domain-containing protein	0.015867	-1.01829	0.373901	-2.68142	0.262726	-3.34978
Q7S3Y3	NCU02438	Dihydrolipoamide succinyltransferase	0.0165692	-9.61058	0.0128052	-9.17652	0.244045	-4.51501
Q7S027	NCU10067	26S proteasome non-ATPase regulatory subunit 8	0.0165713	0.431927	0.0560878	-2.44941	0.951674	-0.00565338
Q7SF29	NCU02049	Uncharacterized protein	0.0167716	8.68871	NaN	0	0.0165827	9.4813
Q7S8J9	NCU08268	TOR signaling pathway regulator	0.0167879	2.378	NaN	0	0.884461	0.10275
Q7S6U1	NCU05498	Uncharacterized protein	0.0168454	-1.92699	0.573997	0.784132	0.401326	0.569889
Q7SH36	NCU02693	C-3 sterol dehydrogenase/C-4 decarboxylase	0.0171873	0.677083	0.304698	-3.27854	0.37198	-0.373037
Q7S2Y0	NCU08989	ADP-ribosylation factor 1	0.0172091	0.514528	0.144382	0.838833	0.306493	-0.226274
Q7S910	NCU05287	54S ribosomal protein L4, mitochondrial	0.0172843	-9.64032	0.365718	-0.458664	4.75706e-05	-9.95245
Q7S2D6	NCU05942	Proteasome subunit alpha type	0.0184503	-1.54952	0.11663	-5.82042	0.97004	0.011898
V5IP38	NCU05204	Cullin 1	0.0189643	0.926383	0.713153	-0.391869	0.101951	0.828726
Q7SGE5	NCU00977	Aconitate hydratase	0.0194738	-9.04235	0.714543	-0.216811	2.14347e-05	-9.26004
Q1K8Y4	NCU06790	Uncharacterized protein	0.020277	1.42606	0.541295	2.37307	0.0183257	-0.980898
Q7SBV6	NCU07852	Ribosomal protein L13	0.0204581	-9.5276	0.782995	0.0757624	5.15656e-05	-9.86874
V5IKV9	NCU04823	NADP-dependent alcohol dehydrogenase C, variant	0.0206836	0.704029	0.271861	4.14154	0.199426	0.297997
Q7RX40	NCU04336	60S ribosomal protein L19	0.0210342	-8.59573	0.741665	-0.305606	0.116389	-5.79671
Q1K5W4	NCU07173	ADP-ribosylation factor 6	0.0210596	0.916089	0.167899	0.847382	0.235368	-0.176011
Q7S1Z3	NCU07560	50S ribosomal subunit L30	0.0213743	-9.46933	0.427715	-0.311679	1.36002e-05	-10.2755
Q1K602	NCU03901	Peroxisomal membrane anchor protein	0.0223863	1.97749	0.123233	-4.74661	0.526131	0.68497
Q1K6A2	NCU08888	Phenylalanyl-tRNA synthetase subunit beta	0.0225375	-3.16392	0.373901	-2.12682	0.125577	5.44116
A7UW49	NCU11237	PRA1 family protein	0.0228414	0.924382	0.394875	-3.19971	0.031239	0.524974
Q7S8M6	NCU06588	Uncharacterized protein	0.0229219	0.550886	0.116136	-6.06671	0.375685	-2.8938
U9W8A6	NCU16657	Tryptophanyl-tRNA synthetase	0.02315	0.785171	0.463173	3.39172	0.265719	-3.3091
Q1K8L2	NCU05363	26S protease regulatory subunit 8	0.0233676	0.307793	0.56387	-0.253929	0.24453	0.173487
Q7S7H8	NCU04101	WD domain-containing protein	0.0237392	2.37035	0.116351	4.62406	0.439601	2.44521
P25284	NCU02373	NADH-ubiquinone oxidoreductase 40 kDa subunit, mitochondrial	0.0238927	-0.31503	0.116117	-7.03671	0.0201421	-1.0748
Q1K6U7	NCU04225	60S ribosomal protein L20	0.0240186	-8.70564	0.615258	0.383472	0.000163143	-9.01189
Q7S7I2	NCU06649	Nuclear pore complex protein Nup85	0.0243902	1.43212	0.117642	-5.21679	0.414583	2.67442
Q7S4M8	NCU09572	Actin-related protein 2/3 complex subunit 3	0.0251016	0.641976	0.309146	0.800267	0.294806	0.275501
Q1K7Y7	NCU03713	Guanosine-diphosphatase	0.0254842	8.11715	0.55403	2.41535	0.228887	4.44813
V5ILJ4	NCU02404	RNP domain-containing protein	0.02568	-1.99649	0.0353397	2.0919	0.325023	-1.45706
Q1K566	NCU01589	Heat shock protein 60	0.0256834	-1.76788	0.00391182	-4.38752	0.0651136	-1.47047
Q871R7	NCU06702	Protein yop-1	0.0283543	0.581069	0.988807	-0.00899569	0.426172	-0.34729
Q1K6H7	NCU04636	Cysteine desulfurase	0.0284099	-7.92551	0.000841998	-8.74809	0.110139	-4.76289
Q8WZY4	NCU01547	26S proteasome regulatory subunit rpn-8	0.0288526	0.271257	0.242339	-0.307789	0.228813	-0.093977
Q7S753	NCU08923	Zinc knuckle domain-containing protein	0.0293861	-1.23789	0.180616	-0.629613	0.115869	-0.943543
P87252	NCU08332	Woronin body major protein	0.0294343	-1.4766	0.0241448	-2.32537	0.984633	-0.00794411
Q7S7G6	NCU01409	Ran-binding protein	0.029528	1.51766	0.000549013	9.50353	0.833994	0.187302
Q1K5Z3	NCU03922	3-hydroxy-3-methylglutaryl coenzyme A synthase	0.0302521	-2.04227	3.44301e-08	-11.201	0.462674	0.653929
V5IMC7	NCU15835	Uncharacterized protein	0.0314602	7.59118	0.125738	-5.17526	0.357622	3.77829
Q7S856	NCU08694	DUF2415 domain-containing protein	0.0316642	0.967746	0.985667	-0.0542431	0.881222	0.592849
Q7RW88	NCU03493	Glycine rich protein	0.0323871	-1.26347	0.00651145	1.42852	0.35472	-0.623454
V5IMT9	NCU07308	Fatty acid synthase alpha subunit reductase	0.0331752	-7.87707	0.000477819	-7.58532	0.118053	1.11748
Q7RZ70	NCU04404	Coatomer subunit beta	0.033192	0.723899	0.649147	-1.18038	0.304141	1.16759
Q7SBR5	NCU06242	Lectin family integral membrane protein	0.0332685	1.06062	0.978926	0.113633	0.657263	-0.306158
Q1K5B6	NCU03436	Serine/threonine-protein phosphatase	0.0335954	0.646245	0.118565	-4.70776	0.281168	0.54715
Q7S1R6	NCU09826	RNase III domain-containing protein	0.0342718	-9.11394	0.789684	-0.113142	2.44312e-05	-10.1776
Q7RXV8	NCU01473	Mitochondrial large ribosomal subunit YmL35	0.0344552	-7.77716	0.138007	-0.602398	0.011977	-8.27475
Q7S9R2	NCU06603	ThiJ/PfpI family protein	0.0344949	-8.13155	0.373901	2.35636	0.283671	-3.79818
V5IQ66	NCU06327	Benzoate 4-monooxygenase cytochrome P450	0.0346431	7.77642	0.900787	0.576833	0.915173	0.472397
P07685	NCU03139	Histidine biosynthesis trifunctional protein	0.0352495	-0.993344	0.000267416	-11.7525	0.189491	-0.889936
Q7S4E5	NCU02414	Translation initiation factor eif-2b epsilon subunit	0.0354776	2.18865	NaN	0	0.824681	-1.10146
Q7SA59	NCU08330	DJ-1_PfpI domain-containing protein	0.0360278	-1.67423	5.89278e-07	-9.61492	0.407978	-0.62179
P23704	NCU05430	ATP synthase subunit beta, mitochondrial	0.0361971	0.787326	0.164081	-0.928474	0.725462	0.0930951
Q7S405	NCU05900	Uncharacterized protein	0.036396	7.51342	0.649122	-2.22046	0.474796	3.10429
Q7S709	NCU05554	60S ribosomal protein L13	0.0371181	-9.99779	0.00753829	1.65319	0.0255325	-7.18519
Q7SF04	NCU07451	Methionyl-tRNA synthetase	0.0376249	1.1294	0.347909	-2.44646	0.14312	0.912055
V5IKJ0	NCU06081	Uncharacterized protein	0.037813	1.96629	0.177375	4.49517	0.0367587	0.718887
Q7SG21	NCU02599	BAP31 domain-containing protein	0.0383868	0.837852	0.54671	0.609762	0.64028	-0.255657
Q7SA43	NCU07319	Coatomer subunit beta	0.0386942	0.561228	0.425162	-3.93611	0.475819	0.547279
Q7SBC4	NCU06199	RNA binding protein Jsn1	0.0388591	-3.86028	0.0354723	0.620678	0.0562624	-2.47901
V5ILT0	NCU05800	Zinc knuckle domain-containing protein	0.0395888	-3.04903	0.0214191	-1.54211	0.0165583	-2.70532
Q7S092	NCU09982	Cytoplasmic dynein 1 light intermediate chain	0.0406908	0.849374	0.96738	-0.168572	0.93017	0.0353718
Q1K7N3	NCU04115	Clathrin light chain	0.0410337	-1.40839	0.000113679	-9.77729	0.0336306	-1.40906
Q9P6U9	NCU01369	ATP-dependent RNA helicase ded1	0.0414827	-0.938014	0.68129	0.0575523	0.021915	-0.333608
P07038	NCU01680	Plasma membrane ATPase	0.0419586	-0.83474	0.239993	-0.65968	0.0480666	-0.703235
Q7S4G5	NCU02228	Geranylgeranyl transferase type I beta subunit	0.0433599	0.811871	5.5642e-06	-7.81028	0.650464	0.493408
Q7RZD9	NCU03888	DUF500 and SH3 domain-containing protein	0.0435731	1.8936	0.665739	0.872447	0.633186	0.53126
Q1K8P1	NCU08434	5-methyltetrahydropteroyltriglutamate-homocysteine methyltransferase	0.0436995	2.48175	0.608212	-2.63097	0.581244	0.895447
P48466	NCU02657	S-adenosylmethionine synthase	0.0441743	1.22038	0.948729	0.0439612	0.0491883	1.25454
Q7SFT2	NCU00799	Homocysteine S-methyltransferase	0.0447179	0.824481	0.117668	-5.85885	0.852995	0.0962664
Q9HE25	NCU03703	60S ribosomal protein L17	0.0447234	-4.32306	0.0298791	1.39823	0.0135525	-3.3374
O59953	NCU04331	60S ribosomal protein L5	0.0449447	-3.53186	0.00942931	2.05763	0.041548	-3.17096
Q7RWS2	NCU00050	Pyruvate dehydrogenase X component	0.0452017	0.762866	0.373901	-3.59319	0.313244	4.13845
V5IPL0	NCU04323	Dihydroorotase, variant;Dihydroorotase	0.0456507	0.879361	0.222439	-3.82765	0.52438	0.266141
U9W4Q2	NCU00018	Cell division control protein Cdc48	0.04637	0.286493	0.152062	-1.01083	0.00477864	0.970882
Q7S1F9	NCU07414	DnaJ family protein	0.0466455	-3.50812	0.000698914	0.655137	0.14017	-1.59244
Q7SCF2	NCU08743	Inorganic phosphate transporter	0.0468523	0.571954	0.965221	-0.0410366	0.352762	-0.575808
Q7SFC7	NCU00920	Isoleucyl-tRNA synthetase	0.0481486	-1.40198	NaN	0	0.0700993	-1.38388
Q7SC94	NCU08507	Zinc finger protein zpr1	0.0481679	1.38253	0.373901	-2.62672	0.402946	0.953285
Q7SCQ0	NCU09817	Phospho-2-dehydro-3-deoxyheptonate aldolase	0.0489447	-7.00666	8.45884e-09	-10.1187	0.236542	-0.523252
P54118	NCU01528	Glyceraldehyde-3-phosphate dehydrogenase	0.0493275	-1.19384	0.00658245	-2.01817	0.134687	-0.494186
Q7RZ97	NCU03972	Proteasome regulatory particle	0.0493467	0.365206	0.0672464	-1.10208	0.508601	0.109147
Q7RXA5	NCU00182	Integral membrane protein	0.0498455	7.93997	NaN	0	0.104761	6.27095
Q7S503	NCU06047	40S ribosomal protein S2	0.0500988	-3.35338	0.0545187	-0.998224	0.17281	-1.82234
U9WGE0	NCU07868	MIF4G domain-containing protein	0.0506397	-7.44973	9.49924e-07	-10.4733	0.339362	-3.24892
Q7SH22	NCU02707	60S ribosomal protein L6	0.050787	-4.12747	0.00224507	1.80263	0.028549	-2.69101
Q1K5V9	NCU07182	40S ribosomal protein S24	0.0509793	-9.30665	0.111018	-1.08076	0.200042	-4.57569
Q7S0H4	NCU06942	Vacuolar protein sorting-associated protein VPS4	0.0513296	0.619521	0.659725	-0.582673	0.97676	-0.0206413
Q7RZH6	NCU04039	GNAT family N-acetyltransferase	0.0517877	2.03192	0.427021	-3.94369	0.523456	0.907242
Q7S789	NCU08878	TEM1	0.052916	0.424748	0.486835	-2.50851	0.690999	0.266675
Q7SBJ8	NCU08552	50S ribosomal protein L14	0.0538346	-6.38411	0.430093	-2.80204	NaN	0
Q1K946	NCU02982	26S proteasome regulatory subunit S5A	0.0545823	0.370948	0.11663	-5.84683	0.184552	-0.181763
Q7S028	NCU10066	Coatomer subunit alpha	0.0548535	0.528922	0.116117	-7.04835	0.395151	0.402839
Q7SAC9	NCU06301	GFA domain-containing protein	0.0564875	0.953787	0.091566	-5.99746	0.0767589	0.732153
Q7RZG9	NCU04047	SRP40_C domain-containing protein	0.0578069	6.27972	0.0313463	2.32821	0.373901	2.90953
Q1K910	NCU03166	Phosphoribosylaminoimidazole-succinocarboxamide synthase	0.0594524	-6.17697	0.116342	-5.24349	0.430532	2.26315
Q7SDJ8	NCU09803	Thioredoxin	0.0595591	-1.67247	5.05594e-07	-9.76228	0.63232	-0.0624695
P78706	NCU06205	Transcriptional repressor rco-1	0.0595835	0.561724	0.0721389	-5.15471	0.0861071	0.60861
P05220	NCU04054	Tubulin beta chain	0.0600764	0.364565	0.462273	0.447907	0.316739	-0.205385
U9W553	NCU00443	Ran-specific GTPase-activating protein 1	0.0602961	-6.34974	0.373901	-2.61346	0.949049	0.245655
Q1K4M0	NCU03548	Uncharacterized protein	0.0609444	0.770877	0.308117	-4.39429	0.950277	0.0583223
Q7SFM5	NCU02007	Iron-sulfur cluster biosynthesis protein Isd11	0.0614153	-6.41842	4.78755e-05	-8.06757	2.05024e-07	-7.66549
A7UWT5	NCU08336	Succinate dehydrogenase [ubiquinone] flavoprotein subunit, mitochondrial	0.0616294	-0.808519	0.0319234	-1.29	0.00677963	-0.386302
Q7S7F0	NCU08964	60S ribosomal protein L10	0.0621039	-4.93357	0.0233998	1.27111	0.0512127	-3.85369
Q1K8F1	NCU06558	D-amino-acid oxidase	0.0623219	-0.668576	0.0774614	-5.95499	0.146307	-0.362644
Q1K5B2	NCU03440	AP-2 complex subunit alpha	0.0623707	5.01363	0.612477	-1.83901	0.891522	-0.112068
Q7SBD5	NCU07829	60S ribosomal protein L7	0.0626331	-4.11063	0.00259426	1.50955	0.0475281	-3.53852
Q7S4D8	NCU02421	Conserved oligomeric Golgi complex subunit 6	0.0626959	2.58155	0.974956	-0.146829	0.981385	-0.0309391
Q1K580	NCU01827	60S ribosomal protein L27	0.0631982	-3.85608	0.0117131	1.35841	0.0485913	-2.79976
Q7SAJ6	NCU08045	Phosphatidylethanolamine N-methyltransferase	0.0632578	-0.735893	0.356712	-4.25299	0.44211	-0.511211
V5IRK3	NCU03087	Diploid state maintenance protein chpA	0.063264	-5.76868	4.76879e-06	-8.49261	0.379272	-2.50326
Q7RYM7	NCU00101	Protein pbn1	0.063541	5.11026	0.373901	-2.47915	0.410695	-3.17881
Q7SF83	NCU00566	Synaptobrevin	0.0636438	0.679611	0.300022	-3.93229	0.229519	0.393262
V5IN52	NCU06783	ATP citrate lyase	0.0636492	1.68245	0.18464	-1.77846	0.240415	1.03647
Q7S1W2	NCU05959	Vesicle transport V-SNARE protein VTI1	0.0648284	0.82557	0.116252	-5.51786	0.808416	0.115478
Q7S2Z6	NCU08973	SNARE protein Ykt6	0.0650916	1.15823	0.691451	0.363464	0.787454	0.242931
Q7RYC6	NCU04481	Mitochondrial ATPase	0.0651231	1.68274	0.791651	1.14047	0.844158	-0.291068
Q7SBS9	NCU06226	60S ribosomal protein L25	0.0658369	-2.81503	0.00454755	1.22946	0.0345702	-3.00885
Q7RY50	NCU04513	Ubiquitin conjugating enzyme Ubc14	0.0658952	-5.57832	0.116856	-5.3627	0.468113	1.98015
Q7SFW1	NCU00768	mRNA binding post-transcriptional regulator	0.0664009	-6.8041	0.724353	-0.155989	0.000178829	-8.7768
Q7RZ85	NCU04388	Phosphatidylglycerol/phosphatidylinositol transfer protein	0.066868	-1.11656	0.495452	-0.292398	0.412195	-3.07043
Q7RYQ5	NCU00405	Glycyl-tRNA synthetase 1	0.0669476	-1.11836	0.0783163	-6.15959	0.973787	-0.0224412
Q7S3M6	NCU08217	SRP receptor beta subunit	0.0675025	0.764957	0.401291	-3.41809	0.529587	2.20947
P0C224	NCU05275	Ubiquitin-60S ribosomal protein L40;Polyubiquitin	0.0675728	-7.34171	0.00247704	-4.55704	0.373901	-3.05729
Q1K4V7	NCU03565	Ribosomal protein L26	0.0676555	-4.59905	0.00150584	1.98142	0.0567334	-2.91942
Q7RVP6	NCU04352	Chitin synthase C	0.0681577	-6.0204	0.116835	-5.5411	0.746579	-1.50286
Q7SB66	NCU06275	Uncharacterized protein	0.0685827	1.46127	0.848042	-0.762373	0.738273	0.379809
Q7S8J4	NCU08273	Plasma membrane channel protein	0.0686356	0.869436	0.839511	0.765427	0.39876	-2.45854
Q7SCS3	NCU03068	Glycerol-3-phosphate phosphatase 1	0.068958	2.46524	0.761907	1.03739	0.709034	0.478535
Q8TG12	NCU05485	Casein kinase II subunit beta-1	0.0690449	-0.966464	0.373901	-2.70369	0.643994	-0.16553
Q7SF34	NCU02044	Obg-like ATPase 1	0.0692675	-6.05816	0.000589414	-7.45203	0.468585	2.6689
Q7S8I3	NCU05224	Uridine kinase	0.0695542	-6.69834	1.57892e-06	-8.70922	0.812657	0.102858
P27770	NCU07014	40S ribosomal protein S17	0.0696946	-1.7009	0.00799556	-1.28045	0.308382	-0.699829
Q7SCN0	NCU03241	FK506-binding protein 4	0.0697644	-7.23906	0.956833	0.047032	0.00199943	-1.27557
Q7S5K6	NCU05837	Vacuolar protein sorting-associated protein	0.070597	7.12123	0.351997	4.79955	0.700139	1.79138
Q871N9	NCU01452	40S ribosomal protein S1	0.0713531	-3.71004	0.0291921	-1.26609	0.175138	-1.77075
U9W2S4	NCU06454	Rho-type GTPase;Rho-type GTPase, variant	0.0715303	0.665643	0.392428	-2.73695	0.172356	-0.581707
Q1K8E3	NCU01002	Coatomer subunit epsilon	0.0716907	0.612279	0.443432	-3.40578	0.462577	-0.278627
Q7S2M9	NCU09119	ATP synthase subunit gamma	0.0733526	0.79859	0.0662558	-2.58419	0.130414	-0.568617
V5IPC4	NCU06839	Rhomboid family protein	0.0734924	5.65284	NaN	0	0.422476	2.58706
Q7S9P8	NCU06617	Myosin regulatory light chain cdc4	0.0736529	0.681527	0.262504	-0.979038	0.0477416	-0.435811
Q7SH88	NCU01918	Actin-related protein 2/3 complex subunit 4	0.0738196	-1.06461	0.116679	-5.15216	0.691743	-0.208247
Q7SD02	NCU03061	Translation initiation factor RLI1	0.0739025	-7.24155	0.254329	-4.27479	0.0580633	-6.62541
Q1K7B7	NCU03757	60S ribosomal protein L4-A	0.0742297	-4.87868	0.00616524	1.83925	0.0298215	-3.1982
O93869	NCU06687	Glycogen [starch] synthase	0.0749147	-0.862947	0.582933	-1.66119	0.0558977	1.40653
P31540	NCU00104	Heat shock protein hsp98	0.0752473	-0.619666	0.105387	-0.893084	0.551415	-0.208454
Q7SC06	NCU09476	40S ribosomal protein S25	0.0755147	-1.43653	0.234163	-0.69304	0.238391	-0.891433
Q7RZ64	NCU04410	tRNA ligase	0.0756532	-1.83752	0.127072	0.961821	0.250197	-3.58547
Q7S232	NCU09882	Metacaspase-1A	0.0757248	-2.17098	0.258759	-0.616209	0.257159	-4.17971
Q9C284	NCU01318	Protein transport protein sec23	0.0762782	-1.3029	0.0870405	-6.23293	0.0605706	-1.22008
Q7S0Q8	NCU09291	Sulfhydryl oxidase	0.0764662	6.20947	0.927828	-0.363681	0.303189	-0.788244
V5IPW5	NCU03219	Kex2	0.0766833	6.26641	NaN	0	0.0975228	5.42399
Q7RWC0	NCU01822	Vacuolar protein sorting-associated protein 29	0.0769574	-5.3913	0.373901	-2.46367	0.373901	-2.44404
V5ILI1	NCU03857	Isocitrate dehydrogenase [NADP]	0.0774057	-3.2165	0.11629	-6.99597	0.351403	-0.786034
Q6MFP4	NCU08046	Eukaryotic translation initiation factor 3 subunit G	0.0782349	-8.10944	0.00201385	-2.27158	0.00789266	-3.28013
Q7SF45	NCU09265	Calreticulin	0.0789806	0.532565	0.365022	-3.64326	0.985258	-0.0095768
Q7S7N3	NCU06679	Histone acetyltransferase type B subunit 2	0.0793213	-6.10344	0.373901	2.57063	0.993604	-0.0327651
Q7SHF3	NCU02951	40S ribosomal protein S8	0.079514	-2.407	0.0123889	-1.58658	0.000119624	-7.80535
Q7RWT5	NCU00493	Coatomer subunit delta	0.0797766	0.755023	0.216163	-0.97785	0.596827	0.39494
V5IRJ1	NCU09377	Protein phosphatase PP2A regulatory subunit B	0.0805263	-6.24938	0.116504	-5.43303	0.888154	-0.0308806
Q7SGS3	NCU08339	Endosomal P24B protein	0.0809551	5.8679	0.46785	-2.83044	0.327361	-0.36019
Q7SDQ8	NCU02840	26S protease regulatory subunit 7	0.0810348	0.219738	0.24264	-1.08953	0.845583	0.0195618
Q1K6A0	NCU08892	COG2 domain-containing protein	0.0811208	5.96012	0.928336	-0.360423	0.926521	-0.427416
Q1K5E9	NCU03415	Aldehyde dehydrogenase	0.0815943	-0.881534	0.00029972	-6.724	0.16742	1.54957
Q7SH78	NCU02650	26S proteasome non-ATPase regulatory subunit 12	0.0819845	0.287001	0.0460505	-1.21676	0.488343	0.094806
P53377	NCU03954	Tubulin gamma chain	0.082303	-0.839284	0.964516	-0.190783	0.142282	-6.06344
Q1K555	NCU01791	SNF7 family protein	0.0829427	8.72876	7.10545e-06	13.6927	0.945988	-0.447752
V5IM50	NCU03897	RNA binding effector protein Scp160	0.0837249	-3.15693	0.844087	-0.0581137	0.000483983	-3.66732
Q7S4F4	NCU06031	Mitochondrial peroxiredoxin PRX1	0.0843542	-1.50332	2.39437e-07	-11.2124	0.55262	0.141177
P51599	NCU07774	GTP cyclohydrolase 1	0.0848522	-8.85834	0.0770168	-6.39688	0.101545	-6.17637
Q7S754	NCU08882	NAD binding Rossmann fold oxidoreductase	0.0848559	-6.46158	0.11668	-5.5529	0.553854	-2.68843
Q7SHQ2	NCU02563	Transcription elongation factor S-II	0.0857094	-6.26658	0.00508393	-3.76573	0.0144761	-2.44057
Q7SBC6	NCU07839	ATP-dependent RNA helicase dbp2	0.0859687	-5.95207	0.230331	-4.13144	0.687828	1.33746
Q7RVN0	NCU02509	60S ribosomal protein L11	0.0862725	-2.35644	0.016023	1.13141	0.0581915	-2.55583
Q7SG86	NCU02478	Alpha-1,3-glucan synthase Ags2	0.0863155	-5.48154	0.11851	-4.67482	0.492438	2.25042
Q7S950	NCU07265	zf-C2H2_jaz domain-containing protein	0.0863622	-1.80483	0.699656	-1.38841	0.160363	1.13963
Q7RXX0	NCU00475	40S ribosomal protein S18	0.0865252	-1.84263	0.0168959	-1.46057	0.230722	-1.13042
Q7S2Z9	NCU07550	Triosephosphate isomerase	0.0866794	-7.92897	0.000692368	-9.31108	0.954565	-0.088213
Q7S1T2	NCU07746	F-box domain-containing protein	0.0872967	5.42296	0.373901	-2.43391	0.141216	-0.666023
Q7SGY1	NCU03188	Putative D-arabinono-1,4-lactone oxidase	0.0878628	4.9543	0.899206	0.463438	0.394932	2.92504
Q7SBC5	NCU06198	GDP-mannose transporter	0.0882091	5.84817	0.11623	-5.64451	0.928291	0.0544122
Q7S6V1	NCU05488	RNA-binding protein Vip1	0.0893999	0.247297	0.0152047	1.27342	0.631571	-0.0759487
Q7RZW8	NCU00243	Microtubule-associated protein RP/EB family member 1	0.0903517	-6.14317	0.116259	-5.89542	0.976554	0.112587
Q1K7I9	NCU04252	SNARE docking complex subunit	0.0903651	6.21167	0.116496	-6.31465	0.585604	2.09653
Q7RYI9	NCU06485	Uncharacterized protein	0.0913086	-6.77618	0.0399229	-7.65012	0.350792	-3.7296
V5IKX8	NCU05526	Homocitrate synthase;Homocitrate synthase, variant 2	0.0922615	0.208961	0.0825025	-1.15768	0.938133	0.0191835
Q1K5K4	NCU01511	Urease accessory protein ureG	0.0927049	-6.01195	0.00600704	-1.09836	0.512185	-2.76124
Q1K5S6	NCU00410	Eukaryotic release factor 1	0.0929282	-6.01916	3.51326e-05	-8.44084	0.118435	-5.03423
V5ILJ9	NCU01471	Nuclear protein SNF4	0.0932787	5.01433	0.365647	-3.59355	0.469554	2.74852
Q1K5W6	NCU07171	Actin-related protein 2	0.0933093	-0.413925	0.32501	-3.71496	0.324503	-0.482435
Q7S8H4	NCU05234	GTP-binding protein ryh1	0.0935513	0.645295	0.734423	-0.265126	0.770683	0.112707
Q9P5L0	NCU03910	Probable cytochrome b5	0.0941739	0.671367	0.111635	-5.6974	0.73961	-0.112591
V5IQT8	NCU08389	60S ribosomal protein L20	0.0943549	-6.86186	0.00690899	2.02232	0.140876	-6.4489
Q7RZS0	NCU00294	60S ribosomal protein L10a	0.0947374	-2.56111	0.00529634	1.40516	0.0459285	-2.16885
F5HCG6	NCU01224	26S protease regulatory subunit 4	0.0947495	-0.547515	0.516089	-0.23291	0.0351644	-0.189996
P37210	NCU02435	Histone H2B	0.0959278	-5.60362	0.00211582	2.11871	0.292589	-3.38758
Q7SFJ9	NCU08620	40S ribosomal protein S16	0.0960688	-1.2514	0.0265784	-1.18108	0.157191	-1.54929
Q7SEM5	NCU03319	COPII-coated vesicle protein SurF4/Erv29	0.0961615	6.44047	0.983158	-0.0885296	0.935873	0.0462341
Q1K6I4	NCU06110	Thiamine thiazole synthase	0.0962989	-0.708747	0.0715013	-0.900584	0.621217	-0.120793
Q7S8M1	NCU05313	Mitochondrial fission 1 protein	0.0964036	4.05272	0.116117	-3.81488	0.116288	-4.09545
Q7RX34	NCU04342	Uncharacterized protein	0.0968157	-5.86661	NaN	0	0.342419	2.92697
P38673	NCU04247	Actin-like protein	0.0970315	0.467044	0.505659	-2.37282	0.317752	-0.612932
Q7SEI0	NCU09745	GPN-loop GTPase 2	0.0972806	0.50106	0.116228	-5.20423	0.540042	0.236044
Q7SAN0	NCU08011	Aminotransferase	0.0979281	-4.80514	0.000192599	-9.40581	0.116737	-5.38143
Q7SCR9	NCU02829	Phosphomannomutase	0.0979883	-6.07956	NaN	0	0.373901	-2.38293
Q7RVI1	NCU09475	40S ribosomal protein S5	0.0981166	-1.14022	0.024318	-1.15708	0.121141	-1.05317
Q7S630	NCU04779	60S ribosomal protein L8	0.098558	-7.82099	0.00753636	1.7894	0.0536965	-8.81444
Q7SBB3	NCU06210	Ribosomal_L28e domain-containing protein	0.0989662	-4.25139	0.00663615	1.95443	0.0712771	-3.514
Q7S465	NCU02207	T-complex protein 1 subunit beta	0.0991378	-0.382408	0.0478192	-7.0591	0.457813	-0.142867
Q7RYU2	NCU00366	Eukaryotic translation initiation factor 5	0.0995906	-4.46638	2.56647e-05	-8.64983	0.157295	-1.28488
Q7S565	NCU02305	Probable hexaprenyl pyrophosphate synthase, mitochondrial	0.0996241	5.50959	0.476028	-3.01969	0.447768	-2.9922
Q7SI18	NCU00634	Ribosomal protein L14	0.0996373	-2.11226	0.00138376	1.46885	0.0317038	-2.73886
P53444	NCU07807	Fructose-bisphosphate aldolase	0.100235	-3.2624	0.00845105	-3.3627	0.549633	-0.71437
Q7RYU9	NCU06470	CID domain-containing protein	0.100499	-4.73473	0.509957	-1.79608	0.0560959	-0.355134
Q7SE75	NCU01985	Sulfate adenylyltransferase	0.100563	-2.16648	0.00303738	-7.99269	0.172884	0.984562
Q7S527	NCU05881	DUF500 and UBA/TS-N domain-containing protein	0.100886	-6.19474	0.346843	-4.33164	0.078101	-6.45206
O43105	NCU00258	40S ribosomal protein S7	0.100982	-1.81882	0.744366	-0.0778255	0.309072	-0.819471
Q7S4G9	NCU02224	26S proteasome non-ATPase regulatory subunit 3	0.101661	0.229345	0.0690345	-1.17297	0.0772904	0.293197
Q7SHX3	NCU00680	2-methylcitrate dehydratase	0.101984	-5.86347	0.11717	-4.88949	0.394856	-2.70136
Q7S4P3	NCU02391	Protein transport protein sec24	0.102476	-5.26179	1.37167e-05	-7.74468	0.567966	0.272728
Q7S2J5	NCU07367	Proteasome 26S subunit	0.102665	0.263359	0.356747	-0.441167	0.353688	0.14209
Q7SA33	NCU07330	Transmembrane 9 superfamily member	0.102817	1.71685	0.468409	-2.97111	0.410814	3.21188
Q7S0R9	NCU09014	Cleavage and polyadenylation specificity factor subunit 5	0.102933	-3.41677	0.16996	1.41565	0.0134147	-4.28741
Q7SH99	NCU01907	Syntaxin 5	0.103883	0.536778	0.991233	0.0421899	0.73295	0.202447
Q1K6R7	NCU08946	Prohibitin	0.104008	-0.728624	0.121343	-5.57108	0.348533	-0.60528
F5HHQ6	NCU05454	Glycerol-3-phosphate dehydrogenase	0.104082	-4.2043	0.117342	-3.81642	0.686391	1.16989
V5IQT6	NCU09123	Ca/CaM-dependent kinase-1	0.104145	1.37843	0.833316	-0.647747	0.629912	0.787949
Q7RZL3	NCU00352	Phospholipid-transporting ATPase	0.10427	0.385084	0.373901	-2.25448	0.781325	-0.13925
Q1K5V2	NCU07192	Uncharacterized protein	0.105223	0.763177	0.13118	-6.65452	0.103902	-1.17559
V5IQU7	NCU02634	RPN13_C domain-containing protein;Uncharacterized protein	0.105518	0.569606	0.526772	-0.240237	0.186747	0.204522
Q7S1Y6	NCU07567	T-complex protein 1 subunit theta	0.105534	-0.333426	0.0785808	-2.99433	0.752628	-0.0821349
Q7S9B5	NCU07020	Vacuolar protein sorting-associated protein vps17	0.10566	-1.89358	0.127903	-5.59973	0.0914705	-1.05922
Q1K7H5	NCU03795	Cell division control protein 12	0.106734	-5.74931	0.122731	-5.18465	0.384028	-0.382992
Q7RYV5	NCU06464	Translationally-controlled tumor protein homolog	0.106825	-6.71563	0.116668	-6.19086	0.327382	3.6678
Q7SGC6	NCU02723	Protein transport protein SFT2	0.106872	6.10271	0.116198	-5.53216	0.484784	0.36714
Q7S6S5	NCU05514	Golgi membrane protein	0.107956	5.32707	3.63576e-05	-7.20193	0.529032	-2.6211
Q7S7J8	NCU06673	Deoxycytidylate deaminase	0.108448	-5.92396	NaN	0	0.0463263	-0.595982
Q7S937	NCU07947	Glycolipid transfer protein HET-C2	0.108544	0.888809	0.229796	-1.84596	0.997254	-0.00154686
Q7RWM2	NCU04087	Aha1 domain-containing protein	0.108662	-0.46263	0.0958981	-1.31245	0.45866	-0.270774
Q7RYK7	NCU00122	Aspartyl aminopeptidase	0.108905	-4.82738	NaN	0	0.245966	3.23724
F5HE85	NCU06743	S10_plectin domain-containing protein	0.110361	-1.08949	0.106184	-0.953578	0.176315	-0.906036
Q7SFZ2	NCU03102	40S ribosomal protein S11	0.110619	-4.97404	0.299257	-0.823976	0.443408	-1.78708
Q7SE03	NCU02181	40S ribosomal protein S4	0.111685	-4.38325	0.12214	-0.958867	0.150083	-2.47854
Q7S156	NCU09109	60S ribosomal protein L33	0.111836	-4.16559	0.00370801	1.57184	0.123477	-2.47378
Q7S8C6	NCU05259	Acyl-CoA desaturase	0.112259	-6.12637	0.770008	-1.37208	0.755035	-1.40719
V5IQW8	NCU07379	BZIP-type transcription factor	0.113016	-4.82194	NaN	0	0.0389926	-1.71883
V5IKK3	NCU07117	Ornithine-N5-oxygenase	0.11345	1.55265	0.000107354	3.60713	0.0162891	2.27169
V5INR7	NCU04612	Mitogen activated protein kinase kinase 2, variant	0.113811	3.18091	0.898995	-0.284634	0.527247	2.95261
P20285	NCU07659	Dihydrolipoyllysine-residue acetyltransferase component of pyruvate dehydrogenase complex, mitochondrial	0.114026	2.24889	0.636491	-1.79543	0.0122496	3.41136
Q7S2I2	NCU07380	Eukaryotic translation initiation factor 3 subunit D	0.114374	-8.07815	0.0771925	0.759605	0.104991	-5.76603
A7UW39	NCU10498	60S ribosomal protein L35	0.11439	-8.92408	0.00264722	1.68486	0.0341361	-9.19133
Q7SGF1	NCU00971	Ribosomal protein S12	0.114642	-1.4912	0.0308051	-1.37871	0.287072	-0.773911
V5IQ40	NCU00685	Casein kinase I isoform delta;Casein kinase I isoform delta, variant 2	0.114676	-0.967695	0.184337	-5.42326	0.0913611	0.844241
V5INM7	NCU04856	Glutamine synthetase	0.115721	-5.44474	0.373901	-2.44312	0.36483	-3.19418
V5IQ48	NCU01966	Ribosomal protein L37	0.116117	-7.009	0.324548	0.848778	0.116122	-4.63639
Q7S687	NCU04766	Ccr4-Not transcription complex subunit	0.116117	-5.09828	0.116604	-5.68683	0.116332	-4.87955
Q7RXX8	NCU00467	COP9 signalosome complex subunit 5	0.116117	-5.30672	NaN	0	0.142393	-4.63614
Q7SFP6	NCU09104	Uncharacterized protein	0.116118	-5.4936	0.997487	-0.0119197	0.373901	-2.34975
A7UW80	NCU11246	Golgi transport complex subunit Cog4	0.116118	6.11961	0.602212	-2.30621	0.956171	-0.284433
Q9HE26	NCU03702	rRNA 2-O-methyltransferase fibrillarin	0.116118	-4.20299	0.73056	0.30939	NaN	0
Q7S601	NCU09792	UDP-galactose transporter Gms1	0.116118	5.25775	NaN	0	0.376982	2.49603
P08580	NCU08071	Ribosomal protein S16, mitochondrial	0.116118	-6.45396	0.00452044	-1.98763	0.117453	-5.18324
Q7SER3	NCU02153	UBX domain-containing protein	0.116119	-4.97002	NaN	0	0.116492	-5.00278
V5INI4	NCU01766	Uncharacterized protein	0.116121	6.48203	0.373901	-2.86611	0.964045	0.215703
A3RNI2	NCU01460	Replication protein A-3	0.116121	4.7595	NaN	0	NaN	0
Q1K891	NCU01081	F-box domain-containing protein	0.116125	4.15719	NaN	0	0.964996	0.153763
Q1K545	NCU01803	Arginine-tRNA-protein transferase 1	0.116125	-4.7394	NaN	0	0.116473	-4.53
Q1K7G1	NCU03811	Uncharacterized protein	0.116125	4.5702	NaN	0	0.825363	-0.832184
Q7S8A3	NCU06524	Protease inhibitor	0.116128	5.21037	NaN	0	0.923881	0.413877
V5IKU0	NCU04730	Post-transcriptional silencing protein QDE-2, variant	0.116132	-4.3583	0.392151	3.71073	NaN	0
Q7RZV2	NCU00261	CTP synthase	0.116134	-5.81483	3.13964e-07	-9.26616	0.532412	-2.15746
Q7S8P0	NCU08663	60S ribosomal export protein NMD3	0.116135	-4.80283	0.164443	-0.931592	0.373901	-2.3453
Q7SFL1	NCU08607	Endoplasmic reticulum-Golgi intermediate compartment protein 3	0.116136	-5.12649	0.373901	-2.59718	0.994032	-0.0297375
Q7SA85	NCU08303	Lon protease homolog 2, peroxisomal	0.116145	5.24368	0.6306	-1.74863	0.927162	-0.366812
Q1K6Y2	NCU06708	Protein transporter sec22	0.116145	4.80252	NaN	0	0.524358	1.60841
Q8NIW7	NCU04110	Branchpoint-bridging protein	0.116147	-5.29138	0.17646	-4.46977	NaN	0
Q7S7R6	NCU03827	37S ribosomal protein S9, mitochondrial	0.116151	-6.98758	0.027759	-1.32408	0.373901	-2.44766
Q7S0H3	NCU06943	SIK1	0.116151	-7.25402	0.759791	0.132146	0.686012	-1.36993
Q7S389	NCU04855	C2HC5 finger protein	0.116156	-5.15996	0.502198	-0.641681	NaN	0
Q7RYJ8	NCU01782	Ras guanyl-nucleotide exchange factor RasGEF	0.116157	4.09623	0.373901	-2.2678	0.964176	0.156263
Q7RVQ8	NCU00090	pH-response transcription factor pacc-1	0.11616	-5.49193	0.331701	-3.03952	NaN	0
Q7S7P2	NCU03786	Serine/threonine-protein phosphatase 2A 56 kDa regulatory subunit	0.116161	-4.82948	0.496682	-2.93443	0.974179	0.136826
Q7S5N0	NCU05813	Mitochondrial large ribosomal subunit	0.116162	-8.50747	0.474844	-0.364199	NaN	0
U9W3H6	NCU09006	NEDD8-activating enzyme E1 regulatory subunit	0.116168	5.4233	NaN	0	0.750568	1.52692
Q1K617	NCU04009	Exosome complex exonuclease Rrp4	0.11617	-6.30692	0.373901	2.71936	NaN	0
Q7SEM3	NCU03321	Ribosome biogenesis protein erb1	0.11617	-5.0615	8.34269e-05	9.42786	0.373901	-2.04649
Q7SE13	NCU02781	Actin-related protein 2/3 complex subunit	0.116177	-5.05897	NaN	0	0.373901	-2.34975
Q7S4R9	NCU05753	ESCRT-I component	0.116181	5.02559	0.373901	-2.38086	0.96098	0.172579
U9W8J7	NCU00333	ADP-ribosylation factor family protein	0.116185	5.4407	NaN	0	0.993701	0.0306842
Q7RYW8	NCU06450	Mitochondrial ribosomal protein	0.116185	-7.07142	0.0181803	-1.13833	NaN	0
Q7S4Y9	NCU06061	Oxidoreductase	0.116187	5.28695	NaN	0	0.103459	5.44976
V5IQK3	NCU00587	Mitogen activated protein kinase kinase	0.116196	6.29092	0.901811	-0.548596	0.977535	-0.150187
V5INR8	NCU09089	40S ribosomal protein S30	0.116204	-6.91639	0.27545	-4.19642	0.373901	2.77003
Q35128	NCU16013	Cytochrome b;Probable intron-encoded endonuclease bI1	0.116213	-4.05052	0.373901	-2.07478	0.373901	-2.139
V5IMY0	NCU03526	Ubiquitin-activating enzyme E1 3;Ubiquitin-activating enzyme E1-like	0.116219	4.79833	NaN	0	0.544719	2.74658
Q7SG49	NCU07493	Uncharacterized protein	0.116224	-8.07182	0.00895101	-1.45871	0.118404	-5.95438
V5IQL9	NCU03064	RSC complex subunit Rsc7, variant;RSC complex subunit Rsc7	0.116229	5.37569	NaN	0	0.116147	5.11324
Q7S4M1	NCU09579	Retinol dehydrogenase 12	0.116235	5.99575	NaN	0	0.849118	-0.789894
Q7SG69	NCU02495	CwfJ domain-containing protein	0.116238	4.30383	NaN	0	0.12286	4.41342
Q1K578	NCU01831	General transcription and DNA repair factor IIH	0.116239	3.98493	NaN	0	0.373901	-2.10521
Q1K681	NCU07784	SAM binding domain-containing protein	0.116247	4.44711	0.373901	-2.1107	0.949292	-0.206194
U9WGN9	NCU16656	Uncharacterized protein	0.116249	6.09535	0.482998	-3.08092	0.961685	0.241552
Q1K557	NCU01612	Pre-mRNA splicing factor ATP-dependent RNA helicase PRP43	0.116254	-5.3915	1.68607e-05	8.36255	NaN	0
Q1K7H1	NCU03799	Pre-mRNA splicing factor prp45	0.116259	-4.89717	0.373901	2.57758	0.373901	-2.2077
V5IRH1	NCU02578	Paired amphipathic helix protein Sin3a	0.116267	-4.12638	NaN	0	NaN	0
Q7SBI0	NCU06192	Vacuolar protein sorting-associated protein 45	0.116276	5.22187	NaN	0	0.816423	0.97714
Q7SGQ2	NCU08363	MPU1p	0.116286	4.43602	0.51722	-2.40255	0.116492	-4.72448
Q7RXY9	NCU00455	Mapkkk cascade protein kinase regulator ste50	0.116287	4.25314	0.373901	-2.3992	0.271284	3.39392
Q7S8M5	NCU05309	Cut9 interacting protein Scn1	0.116303	-5.04715	NaN	0	0.962959	-0.172012
Q7SCG2	NCU08729	Transcription initiation factor TFIID subunit 10	0.116308	-4.0332	0.373901	-2.08064	NaN	0
Q7SAI3	NCU06966	Rhodanese domain-containing protein	0.116323	-5.80998	1.46215e-06	-7.94584	1.5955e-05	-8.94062
Q7SEN3	NCU03311	Polyadenylation factor subunit CstF64	0.116323	-4.09468	0.373901	-1.83239	0.391275	2.08451
V5IRR9	NCU16466	Nucleic acid-binding protein	0.11633	-5.6317	0.373901	-2.84283	NaN	0
Q7S598	NCU02268	Uncharacterized protein	0.11634	6.39454	0.955051	0.271283	0.551737	2.27075
Q7S3L2	NCU08231	Acyltransferase	0.116341	4.78165	NaN	0	0.988028	-0.0516376
Q7S7P1	NCU04288	Poly(A)+ RNA export protein	0.116343	6.14816	NaN	0	NaN	0
Q7SGG7	NCU00955	Monooxygenase	0.116359	-5.24536	NaN	0	0.236978	-3.67199
Q7S895	NCU06532	Dihydroorotate reductase PyrE	0.11637	-4.52358	0.373901	-2.23659	0.497686	-2.46459
Q7S795	NCU08869	Uncharacterized protein	0.116372	5.59789	0.120012	-5.59928	0.934037	0.412657
Q7RXJ4	NCU03988	60S ribosomal protein L18	0.116378	-6.90343	0.0349848	2.46288	0.11627	-5.16554
Q1K6L4	NCU08951	H/ACA ribonucleoprotein complex subunit 2	0.116383	-5.60937	0.278832	-3.89818	NaN	0
Q7SGB6	NCU02733	Golgi apparatus membrane protein tvp23;Golgi apparatus membrane protein TVP23	0.116389	6.15077	NaN	0	7.89093e-05	9.27887
Q7RZU8	NCU00265	Uncharacterized protein	0.116391	5.33303	0.373901	-2.59652	0.811406	0.968302
Q7RZM8	NCU00336	U3 small nucleolar RNA-associated protein 10	0.116394	-3.96302	4.21606e-07	-6.41099	0.373901	-1.97478
V5IQE0	NCU16833	Uncharacterized protein	0.116395	-6.41743	0.447881	-0.34923	NaN	0
Q1K8V2	NCU08728	Mitochondrial ribosomal protein S19	0.116404	-6.2461	0.050451	-1.18182	NaN	0
Q7SA65	NCU08323	Bystin	0.116405	-5.1869	0.134459	-5.72848	5.43824e-05	-7.08445
Q7RYL4	NCU00114	37S ribosomal protein S10, mitochondrial	0.116407	-6.98256	0.0112865	-1.62982	0.373901	-2.81418
U9W4M3	NCU06201	Cell wall biogenesis protein Ecm15;Cell wall biogenesis protein Ecm15, variant	0.116413	4.5959	NaN	0	0.524981	2.34367
V5IQU5	NCU08345	Ubiquitin-conjugating enzyme E	0.116416	5.67709	0.373901	-2.9198	0.995944	-0.021644
A7UWL1	NCU11050	DUF455 domain-containing protein	0.116425	-5.53921	0.0419489	6.90869	0.00031621	-7.09835
V5IMP4	NCU03727	Hyphal anastamosis protein 2, variant;Hyphal anastamosis protein 2	0.116432	5.29171	0.11742	-4.70556	0.400437	2.46231
Q7SFM6	NCU02006	Uncharacterized protein	0.11645	5.4782	0.373901	-2.37669	0.930904	0.319016
Q1K7M7	NCU04124	Golgi membrane protein	0.116456	4.60201	0.373901	2.00521	0.740644	-1.27024
Q7RYD3	NCU04474	Sulfite oxidase	0.116467	4.20965	NaN	0	0.373901	1.94998
U9WGR5	NCU00152	GTP binding protein, variant;GTP binding protein	0.116481	-6.43801	NaN	0	NaN	0
Q7SAE8	NCU07003	Uncharacterized protein	0.116482	5.17098	0.116118	-5.18699	0.950454	-0.25527
Q7S6S7	NCU05512	Copper resistance protein Crd2	0.116482	-4.89115	0.310897	-3.17218	0.982586	0.0786476
F5HEQ0	NCU08720	AltA1 domain-containing protein	0.116505	-5.75626	NaN	0	0.082973	-5.80767
V5IQ94	NCU03050	Arp2/3 complex 34 kDa subunit	0.116531	-4.78506	0.373901	-2.15255	NaN	0
Q7SH63	NCU02666	NSDC	0.116534	-4.42828	0.392479	-2.37673	NaN	0
Q7RZM9	NCU00335	Pre-mRNA-splicing factor cwc15	0.116534	-4.54773	NaN	0	0.373901	-2.01197
Q7SDP4	NCU01929	PAN2-PAN3 deadenylation complex subunit pan3	0.116536	-5.70684	0.138829	1.84927	NaN	0
Q7SD81	NCU09313	Exocyst complex component Sec10	0.116587	6.57038	0.511031	-2.99553	0.7373	1.32543
Q7SFA8	NCU00939	Development and carotenogenesis control-1 protein	0.116608	5.50017	NaN	0	0.132672	6.01711
Q1K7C0	NCU03754	Telo_bind domain-containing protein	0.116611	5.1146	NaN	0	0.00039289	8.68347
Q7S6F4	NCU07069	Pre-mRNA splicing factor	0.116622	-5.69568	0.52208	0.995005	0.373901	-2.24078
V5INE8	NCU05941	PAP2 domain-containing protein, variant;PAP2 domain-containing protein	0.116635	5.28323	NaN	0	0.373901	2.64446
Q7RWA8	NCU07238	Uncharacterized protein	0.116641	-7.31195	0.11672	-7.04562	NaN	0
Q7S906	NCU05292	DNA damage-inducible protein 1	0.116649	4.38555	NaN	0	0.48288	2.99334
Q1K4Q5	NCU01491	Uncharacterized protein	0.116716	4.74315	NaN	0	0.11674	5.05094
Q1K904	NCU03071	MAP kinase kinase kinase	0.116723	-4.16866	2.83149e-05	-6.7471	NaN	0
Q7SD05	NCU08121	Ribosome biogenesis regulatory protein	0.116725	-6.13216	0.788069	-0.132868	NaN	0
Q7S0U9	NCU07405	Uncharacterized protein	0.116743	4.98837	NaN	0	0.16831	3.90527
Q7SDB0	NCU02636	Ubiquitin conjugating enzyme	0.116751	-4.8622	NaN	0	0.536555	2.40287
Q1K722	NCU04316	Pheromone-processing carboxypeptidase kex1	0.116765	5.84745	NaN	0	0.00147971	10.0992
Q7SEF9	NCU03269	Serine/threonine-protein phosphatase 2A activator 2	0.116798	5.82644	0.373901	-2.59051	0.967126	0.191991
Q1K534	NCU01817	DIL and Ankyrin domain-containing protein	0.116799	1.69453	0.995385	-0.0263042	0.567362	2.31319
Q7S5I2	NCU06105	ADP-ribosylation factor-binding protein GGA1	0.116801	4.00294	NaN	0	0.116129	4.28113
Q7SGS9	NCU08333	Bleomycin hydrolase	0.116845	-5.52548	NaN	0	0.373901	-2.77463
Q7SE93	NCU01967	Uncharacterized protein	0.116883	5.63211	0.373901	-2.46367	0.896366	0.545246
Q1K6P6	NCU03662	Uncharacterized protein	0.116887	-4.00785	0.373901	-2.07869	NaN	0
Q9HE88	NCU04190	Probable exocyst complex component sec8	0.116897	5.26331	0.373901	-2.86988	0.989213	-0.0580571
V5INQ2	NCU08502	40S ribosomal protein S6	0.116909	-8.88519	0.22041	-0.896191	0.00136847	-10.0939
Q7RVG3	NCU06404	GTP-binding protein	0.116928	0.583055	0.471329	0.446968	0.0741505	-0.701389
P87253	NCU06544	Protein kinase C-like	0.116985	-5.81181	0.000110176	-7.90842	0.0435062	-6.34492
Q7RVN5	NCU03517	Ski8	0.116997	-4.00335	NaN	0	NaN	0
Q7SHX2	NCU00681	GTPase activating protein	0.117004	4.74105	0.116156	-4.9854	0.999349	0.00328382
Q7S2C2	NCU09539	40S ribosomal protein S13	0.11705	-4.58232	0.0105437	-1.88468	NaN	0
Q1K7F2	NCU03823	ABC1 protein	0.11705	5.24243	0.373901	-2.32823	0.373901	-2.35526
P48503	NCU08947	Cytochrome b-c1 complex subunit 8	0.11711	5.07181	7.98415e-06	-7.88896	0.1418	4.57615
V5IN47	NCU05195	Uncharacterized protein	0.11714	5.26362	0.373901	2.90605	0.373901	-3.17418
Q7S1Q3	NCU09512	U6 snRNA-associated Sm-like protein LSm3	0.117236	-5.2868	0.373901	-2.70792	1.68033e-06	-8.17435
Q1K8E0	NCU01007	Mito ribosomal protein S18	0.117262	-5.43293	0.0550259	-1.56589	NaN	0
Q1K7J4	NCU04243	U3 small nucleolar ribonucleoprotein IMP4	0.117279	-4.3226	0.373901	2.20471	NaN	0
Q7S8B6	NCU06631	Exocyst complex component exo84	0.117287	4.69982	0.957884	0.190456	0.84628	-0.739358
Q1K724	NCU04309	Phosphoribulokinase/uridine kinase	0.117291	6.1314	0.373901	-2.43018	0.932766	0.41616
V5IQ11	NCU16397	Nuclear polyadenylated RNA-binding protein Nab2	0.117304	-6.64565	0.736743	-0.23809	0.124439	-5.07502
Q7RU49	NCU01615	Uncharacterized protein	0.117354	5.53727	0.944228	-0.258219	0.368445	3.03143
Q7RV75	NCU06431	40S ribosomal protein S22	0.117392	-1.44855	0.148708	-0.659242	0.364003	-4.09924
Q7S6M9	NCU04806	Ribosomal_S7 domain-containing protein	0.117521	-6.9805	0.0111987	-1.47378	0.117717	-4.57896
A7UW84	NCU11248	Dolichyl-diphosphooligosaccharide--protein glycosyltransferase subunit 2	0.117548	-5.92818	0.44766	-3.00499	0.120879	-4.77282
Q1K6C9	NCU09216	Dolichyl-diphosphooligosaccharide--protein glycosyltransferase subunit OST2	0.117552	5.40714	NaN	0	0.116521	-5.51753
Q7RYE4	NCU04463	Non-repetitive nucleoporin	0.117624	4.98653	0.373901	-2.49251	0.461277	-2.89803
V5ILR3	NCU05796	Trafficking protein particle complex subunit BET3	0.117674	5.3355	NaN	0	0.389387	2.6747
Q7RWT6	NCU00492	Uncharacterized protein	0.117688	5.21224	NaN	0	0.0539431	7.05498
V5IL53	NCU03749	Hydroxyacylglutathione hydrolase	0.11772	-5.21775	NaN	0	0.373901	-2.41783
F5H9D4	NCU01546	Coproporphyrinogen III oxidase	0.117765	-5.40631	NaN	0	NaN	0
U9W2U0	NCU06511	PUM-HD domain-containing protein	0.117772	-4.5167	NaN	0	NaN	0
V5IL03	NCU03894	Non-specific serine/threonine protein kinase;Serine/threonine-protein kinase ste20	0.117784	4.9591	0.373901	-2.22524	0.894586	-0.549101
Q7SFH5	NCU00856	Uncharacterized protein	0.117799	5.51401	NaN	0	8.75022e-05	10.456
F5HEM8	NCU04137	Vacuolar protein sorting-associated protein Vps5	0.117865	-0.848776	0.282261	-3.96522	0.115595	-0.433963
Q1K6P9	NCU03658	Secretion pathway protein Sls2/Rcy1	0.117889	6.47898	0.523919	3.14073	0.547111	2.35705
V5IMR2	NCU04164	RRM domain-containing protein	0.117894	-5.30652	0.84081	0.280846	0.990046	-0.0492865
Q7S0V3	NCU07739	YTP1	0.117911	5.69546	NaN	0	0.0215543	7.82527
Q7SGA6	NCU02744	60S ribosomal protein L9	0.118056	-1.34954	0.125131	-0.332287	0.203693	-1.9904
Q7SEG8	NCU03260	Uncharacterized protein	0.118061	3.57569	0.705656	1.47195	0.842415	-0.925579
Q1K548	NCU01800	37S ribosomal protein S5	0.118075	-6.5087	0.0137974	-1.57177	NaN	0
F5H9K1	NCU09931	Oxidoreductase	0.118191	0.549145	0.0623043	-6.58368	0.357587	-1.51572
U9W8F2	NCU00211	54S ribosomal protein L31, mitochondrial	0.118212	-5.24716	0.664521	0.358168	NaN	0
Q1K6Q3	NCU03653	IGR domain-containing protein	0.118321	-6.25728	0.0209735	-1.83148	0.373901	-2.07282
Q7RYX1	NCU06446	Uncharacterized protein	0.118405	-5.55618	NaN	0	NaN	0
Q7RV52	NCU00489	Cytoplasmic ribosomal protein 10	0.118487	-0.942803	0.0571379	-0.931489	0.231983	-0.753171
Q7S9V9	NCU06347	Actin cytoskeleton-regulatory complex protein end-3	0.118494	5.02679	NaN	0	0.406611	3.81792
P42114	NCU00418	NADH-ubiquinone oxidoreductase 14.8 kDa subunit	0.118513	5.09303	NaN	0	0.373901	-2.26252
Q1K7R9	NCU03606	Replication protein A subunit	0.118533	4.12566	NaN	0	0.373901	2.17696
Q7RZT4	NCU00280	Uncharacterized protein	0.118717	5.77548	0.651288	-1.73697	0.643475	1.81422
V5IM67	NCU16972	Uncharacterized protein	0.118743	5.28677	0.373901	-2.41783	0.912074	-0.472142
Q7RYZ7	NCU06418	ATP-dependent RNA helicase dbp-8	0.118996	-5.42378	0.373901	-2.6935	0.726349	0.111426
Q7S1L5	NCU07399	Serine/threonine protein kinase-9	0.119	3.60521	0.373901	-1.58019	0.0205328	7.40193
Q7SGG8	NCU00954	Protein phosphatase methylesterase 1	0.119249	5.81536	NaN	0	0.481682	2.62331
Q7SAC3	NCU06307	Multisynthetase complex auxiliary component p43	0.119264	-5.14441	0.373901	-2.59452	0.532337	2.35921
Q1K5G1	NCU03394	Ribosomal protein S15	0.119604	-6.88922	0.177899	-1.04713	NaN	0
Q7SHR9	NCU02545	Uncharacterized protein	0.119687	-6.39036	0.00443987	-2.40237	0.373901	-2.56852
P22572	NCU07732	Carbamoyl-phosphate synthase arginine-specific small chain, mitochondrial	0.119759	-0.709187	0.125924	-0.843531	0.0154984	-1.32606
Q1K5J6	NCU01524	Ribosome biogenesis protein BRX1	0.119793	-5.65296	0.0410354	1.10475	NaN	0
Q873E4	NCU03343	37S ribosomal protein S25, mitochondrial	0.119828	-5.97731	0.00441126	-2.43001	NaN	0
Q7RV74	NCU06432	40S ribosomal protein S12	0.119875	-0.797981	0.0433492	-1.19217	0.170186	-0.871608
Q9C2L8	NCU03711	Probable Ras-related protein Rab7	0.120016	0.575328	0.444509	0.575472	0.225534	-0.472661
Q7SBV3	NCU07855	Uncharacterized protein	0.120125	-5.98821	0.953483	0.0407753	0.117773	-4.65113
Q7SD06	NCU08120	Mitochondrial ribosomal protein DAP3	0.120333	-6.21788	0.00546777	-2.10915	0.373901	-2.47831
Q07335	NCU00431	Mitochondrial import receptor subunit tom22	0.120506	5.04073	0.503257	-2.72776	0.987244	-0.0612907
Q7SF75	NCU00575	Glucokinase	0.120611	-6.71511	0.119306	-5.3895	0.791348	-0.332256
Q7SAP9	NCU07991	DUF292 domain-containing protein	0.120709	5.15419	NaN	0	0.900691	0.539855
V5ILE0	NCU12023	Mito ribosomal protein S2	0.120783	-5.11401	0.00839786	-1.84156	0.116201	-6.08994
Q7RX26	NCU04350	Chitin synthase 6	0.120993	-0.791563	0.116153	-5.22819	0.67077	-0.571105
Q7RVT3	NCU09688	AP-1 complex subunit mu	0.121112	-4.94442	0.070046	-6.24567	0.888734	-0.559343
Q7SGC0	NCU02729	Transducin family protein	0.121243	-5.23066	0.388514	-0.819679	NaN	0
Q7RVZ1	NCU08468	Actin-interacting protein	0.121268	5.95639	0.373901	-2.85847	0.945482	0.328234
V5IKM1	NCU02335	Short chain dehydrogenase	0.121398	5.66551	0.373901	3.17617	0.87338	0.734079
Q1K4Z6	NCU01644	Intracellular protein transporter UsoA	0.121422	5.66973	0.686409	-1.74051	0.743344	0.690569
Q7S716	NCU05547	Uncharacterized protein	0.121685	5.26738	NaN	0	0.0613536	5.89937
Q7SEL5	NCU02797	UTP--glucose-1-phosphate uridylyltransferase	0.122132	-0.437938	0.000125253	-1.09219	0.820868	0.15764
P21772	NCU04552	40S ribosomal protein S26E	0.122462	-5.95547	0.714799	-0.278912	NaN	0
Q7S8Q7	NCU07734	Zinc finger protein gcs1	0.122464	0.889443	0.122034	-6.0772	0.796652	0.191805
V5IML6	NCU06970	Ribose-phosphate pyrophosphokinase II	0.122531	-1.13153	2.00003e-05	-8.17864	0.39907	-0.686363
Q7S0B7	NCU07366	Glucosamine-fructose-6-phosphate aminotransferase	0.122566	0.388234	0.341595	0.680807	0.0106295	0.631714
Q7SHP9	NCU02566	Alanine--tRNA ligase	0.122697	-5.867	NaN	0	0.297177	3.27979
Q1K953	NCU02966	Pre-mRNA splicing factor prp46	0.12307	-6.67788	0.000530969	9.4304	0.82392	0.315179
Q1K4S3	NCU01633	Hexose transporter HXT13	0.123543	1.7531	NaN	0	0.439074	2.89927
Q7S3G1	NCU06892	40S ribosomal protein S20	0.123788	-1.07916	0.0252646	-1.10579	0.197986	-0.804453
Q7SGU0	NCU03230	Mitochondrial ribosomal protein subunit S18	0.124194	-5.44194	0.0146055	-2.30985	NaN	0
Q1K6M3	NCU06659	GTP-binding protein	0.124294	0.376888	0.382957	-2.99159	0.167272	-0.818867
Q7RWT1	NCU00040	Eukaryotic translation initiation factor 3 subunit A	0.124397	-8.37428	0.000116307	1.47292	0.0141594	-4.2423
Q7S9T9	NCU06367	Protein YIP	0.124424	5.19224	NaN	0	0.0759603	2.37643
V5IRL2	NCU03223	sn-1,2-diacylglycerol cholinephosphotransferase, variant	0.124658	5.73147	NaN	0	0.962394	-0.188221
Q7S797	NCU08959	Uncharacterized protein	0.124765	-4.64013	0.373901	-2.36287	0.489841	2.39619
Q7RVR8	NCU06003	Mannose-1-phosphate guanyltransferase	0.124901	-0.477411	0.0484624	-0.665314	0.370122	-0.231308
Q871Z4	NCU01258	Cyanate hydratase	0.125114	-0.955544	0.509541	-2.52039	0.981339	-0.0124594
Q7S306	NCU07542	Rad23-like protein	0.125273	-5.06731	0.373901	-1.94229	0.214464	-4.123
V5IN83	NCU03882	Uncharacterized protein	0.12537	-4.92334	0.116697	-4.98904	0.959956	0.177046
Q7S3V9	NCU04908	Uncharacterized protein	0.125634	5.42372	NaN	0	0.461392	2.14198
A3RNI5	NCU03423	Secretory pathway protein Ssp120	0.126084	4.48341	NaN	0	0.908442	-0.387362
Q7SAN3	NCU08008	Adenylyl cyclase-associated protein	0.126456	0.639949	0.12857	-1.53466	0.690454	0.214793
Q7S8I2	NCU05226	ABC transporter	0.126553	-1.21813	0.253632	-3.64057	0.0558732	-0.868188
Q8X097	NCU06785	Probable ATP-citrate synthase subunit 1	0.127381	1.72077	0.326155	-1.72765	0.213693	1.22439
F5HDY3	NCU03748	Saccharopine dehydrogenase	0.12786	-6.21888	NaN	0	0.269111	3.62368
Q7S6M4	NCU04811	Uncharacterized protein	0.128118	4.26246	0.121432	-4.25023	0.451722	-2.4001
Q7S9Z2	NCU07926	Glutaminyl-tRNA synthetase	0.128198	-4.24696	NaN	0	0.373901	-1.95252
Q7S0R5	NCU09018	Peptide hydrolase	0.128783	4.3934	NaN	0	0.000188985	7.95401
Q7SD84	NCU09309	Proteasome subunit beta	0.129738	-5.12364	NaN	0	0.373901	-2.20621
Q7RWH3	NCU01439	D-3-phosphoglycerate dehydrogenase	0.129882	-7.13449	0.130752	-5.50215	0.477327	-2.77183
P38675	NCU02430	Cystathionine gamma-synthase	0.130446	-1.15916	0.373901	-2.79261	0.256508	0.884656
P04914	#N/A	Histone H4	0.132212	-5.0247	0.0228392	1.09567	0.123383	-4.24916
Q96TJ5	NCU07408	60S acidic ribosomal protein P0	0.132312	-1.5346	0.00322688	1.47846	0.0398293	-1.93615
Q7S2T4	NCU09041	L-xylulose reductase	0.132337	-6.47306	NaN	0	0.389514	3.12058
Q7SAK7	NCU08034	Small nuclear ribonucleoprotein U	0.13327	-0.687966	0.850775	0.10338	0.475552	-2.4523
Q7SGY2	NCU03186	Ankyrin repeat and BTB/POZ domain-containing protein	0.133334	4.24255	NaN	0	0.262819	1.15921
Q9P6U7	NCU01368	Probable proteasome subunit beta type-4	0.134046	-0.783606	4.76647e-05	-7.85114	0.0890031	-0.767611
Q7SFD4	NCU00898	Uncharacterized protein	0.134209	-1.2297	0.975584	0.112048	0.600503	-0.342855
Q7RW10	NCU09076	ATP-dependent RNA helicase	0.134501	-0.432577	0.0130715	-1.52717	0.845797	0.103378
Q1K909	NCU03305	Calcium-transporting ATPase	0.134633	0.460425	0.641677	1.85163	0.50044	-0.393472
Q7S9Y9	NCU07929	Eukaryotic translation initiation factor 3 subunit H	0.135291	-3.60012	0.0970873	0.866238	0.047892	-3.2884
Q7SGN0	NCU08053	ADF-H domain-containing protein	0.135733	-6.44279	0.116185	-6.44858	0.285899	0.805454
Q7S1D7	NCU04898	Cation-transporting ATPase	0.136603	-4.59682	0.11675	-4.91098	0.91196	-0.4263
Q7SFI0	NCU08641	AAA domain-containing protein	0.136864	-5.628	0.00340421	-9.82717	0.288894	-0.77184
A3RNH6	NCU01454	Mitochondrial hydrolase	0.137079	0.76572	0.000599222	-8.03688	0.187619	-0.692705
Q05681	NCU03804	Serine/threonine-protein phosphatase 2B catalytic subunit	0.137957	-5.43056	1.39767e-05	-9.12635	0.405775	-2.50373
Q1K8D3	NCU01016	Uncharacterized protein	0.139023	0.493206	0.116117	5.75096	0.531663	-2.03387
V5IQ03	NCU02152	RRM domain-containing protein	0.140682	-5.16602	0.857619	-0.717271	0.377561	-4.27327
Q7SDY2	NCU01955	Autophagy-related protein 3	0.140933	5.20629	0.173676	-5.0593	0.434237	3.39494
Q1K820	NCU01235	Splicing factor 3a subunit 3	0.141056	1.06375	0.645651	-1.48102	0.253395	0.977933
Q7SDY8	NCU01948	Ribosomal protein Srp1	0.141298	-7.19348	0.00931348	1.89434	0.110633	-6.17218
Q9UW86	NCU00043	Serine/threonine-protein phosphatase PP1	0.141426	-0.700602	0.21979	-4.77225	0.573616	-0.364354
Q7S7F1	NCU08963	60S ribosomal protein L30	0.142486	-1.52661	0.0159048	1.51739	0.0550958	-1.81852
Q7SEB1	NCU00823	26S proteasome regulatory subunit RPN11	0.142742	0.250854	0.00239842	-2.19324	0.0220195	-0.261416
Q7S8N6	NCU06578	KapG protein	0.14286	0.820196	0.241255	-4.77676	0.660521	0.340728
Q7RYR3	NCU00397	SGNH_hydro domain-containing protein	0.143212	-5.81833	NaN	0	0.434402	-2.45015
Q7SFZ3	NCU03101	Uncharacterized protein	0.143827	4.78445	0.000675857	-7.47554	0.457571	-2.48844
Q7SBN2	NCU05706	Glutathione S-transferase	0.144332	0.600636	NaN	0	0.439887	-0.308628
Q1K4U8	NCU08772	Cyclin-dependent protein kinase complex component	0.144994	-5.35394	0.0117908	1.44115	0.156453	-4.41131
Q9P6A5	NCU01674	Probable vesicular-fusion protein sec17 homolog	0.145003	0.688914	0.17981	-4.8735	0.582949	0.378527
Q7SF84	NCU00565	Lipoyl synthase, mitochondrial	0.145586	-4.51311	0.116284	-4.74215	0.53533	2.27983
Q7S1C0	NCU07808	ABM domain-containing protein	0.146722	-4.93003	0.373901	-2.81418	0.540619	-2.68798
Q7RXB7	NCU05067	Golgi transport complex component Cog5	0.147158	4.62168	0.582013	-2.51039	0.911241	-0.160184
Q7SFM1	NCU02011	Importin subunit beta-1	0.147182	1.0402	0.537908	-0.82389	0.453926	0.922927
Q7S9Z6	NCU07922	Elongation factor 3	0.147495	-5.86601	0.0237983	-10.2463	0.354886	-0.347955
Q7S9I5	NCU06541	Alpha-1,2 mannosyltransferase KTR1	0.148541	4.94102	0.970728	-0.173875	0.376643	3.56184
Q7RWZ8	NCU01642	Ras-GAP domain-containing protein	0.149814	-4.65376	0.000630475	-8.54506	0.521883	2.40668
P11593	NCU08515	V-type proton ATPase subunit B	0.149916	0.4503	0.151299	-1.91542	0.0750101	0.741616
Q7SGN7	NCU08379	Protein transport protein Sec61 subunit beta	0.149929	0.525796	0.116408	-6.4437	0.22685	-0.553329
Q7RY52	NCU04511	Bud site selection protein 7	0.149989	4.93874	NaN	0	0.413767	2.72112
Q7RXJ0	NCU03993	ANK_REP_REGION domain-containing protein	0.150176	0.877738	NaN	0	0.199946	0.591842
Q7SHL7	NCU02887	Voltage-gated potassium channel beta-2 subunit	0.150458	-5.49131	0.116151	-3.63113	0.721759	1.13257
Q1K937	NCU03004	Pyruvate dehydrogenase E1 component subunit beta	0.152243	1.5181	0.71141	1.87383	0.0778465	1.73594
V5IKQ3	NCU03877	C-1-tetrahydrofolate synthase;C-1-tetrahydrofolate synthase, variant	0.153858	0.558245	0.314145	-5.21938	0.213839	0.475449
Q871Y8	NCU01282	Vacuolar-sorting protein snf7	0.154087	2.05841	0.344248	1.00731	0.970436	-0.130823
Q7SFZ4	NCU03100	6-phosphogluconate dehydrogenase, decarboxylating	0.154124	-2.14662	0.196938	-4.68862	0.933674	-0.0787392
Q1K582	NCU01824	UDP-galactopyranose mutase	0.154313	-5.92512	NaN	0	0.779284	1.12426
Q7SFX6	NCU03118	Saccharopine dehydrogenase [NAD(+), L-lysine-forming]	0.155795	-6.26531	0.373901	-2.74633	0.311996	-4.09558
Q7RYJ2	NCU06482	Pyruvate dehydrogenase E1 component subunit alpha	0.157001	2.31674	0.524743	-2.0809	0.102453	2.31512
Q7S8I6	NCU05220	ATP synthase subunit F	0.157096	-4.98501	7.29301e-07	-8.3317	0.32767	-3.00606
Q7S234	NCU09880	Small nuclear ribonucleoprotein G	0.159801	0.342044	0.563167	-2.09476	0.841236	0.992763
Q7S721	NCU05542	Xanthine phosphoribosyltransferase 1	0.160032	4.51345	0.118035	-5.58954	0.393951	3.5777
Q7RWH9	NCU01429	Phosphoserine aminotransferase	0.16059	-5.76134	0.373901	-2.7021	0.909529	0.515054
Q7RVP7	NCU03992	Fimbrin	0.160705	-5.42335	0.373901	-1.72345	0.991953	0.0386683
Q7S2E1	NCU05937	GDP-mannose pyrophosphorylase	0.160822	-0.895202	2.87082e-06	-11.5643	0.847479	0.0984217
Q7SHP3	NCU02572	U5 small nuclear ribonucleoprotein component	0.160941	0.744573	0.0204692	3.04838	0.7674	0.362109
V5IQK6	NCU09995	HMG box domain-containing protein;Non-histone chromosomal protein 6	0.16226	-1.14251	0.484112	-2.17824	0.903676	0.531217
Q1K6Y9	NCU06666	Inositol-3-phosphate synthase	0.163689	-5.63214	0.373901	-3.05729	0.628495	0.940605
A7UXC1	NCU09345	Thiamine biosynthesis protein NMT-1	0.165354	-0.954215	0.0212745	0.976095	0.916948	0.0755577
Q7RZR9	NCU00295	Uncharacterized protein	0.165986	4.80087	0.116391	-4.49087	0.360966	3.67815
Q1K6L0	NCU08956	MSP domain-containing protein	0.167081	0.435211	0.802732	0.148009	0.0586754	-0.557905
A7UWZ9	NCU11357	Cell cycle control protein	0.167787	0.54505	0.0631362	6.73378	0.742503	-0.598303
Q7S7Z6	NCU01200	Peptidyl-prolyl cis-trans isomerase B	0.167788	5.89812	0.373901	2.83884	0.344691	3.33742
Q7SEK1	NCU02813	Eukaryotic translation initiation factor 3 subunit M	0.168769	-1.41006	0.0245462	0.564918	0.0108917	-1.13755
Q7S9V7	NCU06349	Uncharacterized protein	0.169323	1.021	0.948819	-0.23231	0.208512	1.05273
Q9P748	NCU01021	Eukaryotic translation initiation factor 3 subunit F	0.169575	-1.30667	0.247016	0.324561	0.0153861	-1.45602
Q9Y8H7	NCU06727	Spermidine synthase	0.170522	-4.28073	0.000585529	-8.62237	0.432395	-0.666591
P37211	NCU02514	ATP synthase subunit alpha, mitochondrial	0.171351	0.425814	0.435502	-0.533447	0.609924	0.156312
Q7SDH0	NCU03038	40S ribosomal protein S13	0.172131	-1.3119	0.0124736	-1.37671	0.437424	-0.843716
P23710	NCU04074	NADH-ubiquinone oxidoreductase 30.4 kDa subunit, mitochondrial	0.1726	0.394684	0.910122	0.0275904	0.00311134	-0.697577
Q7S8C4	NCU05261	Lon protease homolog, mitochondrial	0.17574	1.94698	0.0733339	-6.45379	0.524185	1.47065
Q7SDY7	NCU01949	40S ribosomal protein S9	0.176328	-3.32722	0.0643766	-1.20265	0.0445647	-2.66513
Q1K7U2	NCU01331	Ribonucloprotein	0.176341	-1.15981	0.935869	-0.0538584	0.0715643	-0.938192
F5HH30	NCU00440	Guanine nucleotide-binding protein beta subunit	0.176934	-0.302863	0.0904402	-5.45061	0.407566	-2.53198
Q7S8X5	NCU08840	Chromatin remodeling complex subunit	0.177099	4.14728	0.373901	-2.83076	0.992127	-0.0396379
Q7RXW3	NCU01468	Translation initiation factor eIF-2B subunit delta	0.17773	-1.29766	0.131727	-5.21866	0.86651	-0.395114
Q7RVP4	NCU01647	GTP-binding protein ypt4	0.178257	0.288322	0.52557	-1.95013	0.0164106	-0.614363
V5INY4	NCU06402	C-4 methylsterol oxidase;C-4 methylsterol oxidase, variant	0.178763	-0.582959	0.491663	-0.439713	0.0226185	-0.962502
P10255	NCU00726	Peptidyl-prolyl cis-trans isomerase, mitochondrial	0.179465	-1.98876	0.262155	-4.35375	0.479455	-1.24069
Q7RV38	NCU02839	T-complex protein 1 subunit delta	0.179658	-0.879405	0.0833673	-2.11882	0.991096	0.00447273
Q7SFF1	NCU00880	Phospholipase A-2-activating protein	0.179853	-6.09962	0.116647	-6.36725	0.370692	-2.77113
V5ING7	NCU06361	Reticulon-like protein	0.180002	0.256454	0.861805	0.195091	0.435688	-0.359388
Q7S4Z6	NCU06054	Probable squalene synthase;Squalene synthetase	0.180631	0.435865	0.941423	-0.294906	0.113315	-1.05339
Q9C285	NCU01317	60S ribosomal protein L12	0.183394	-1.36937	0.00446311	1.47557	0.0190821	-1.86202
Q7RWI8	NCU03572	SWI-SNF complex subunit	0.184588	0.652086	0.116625	-6.28159	0.493902	-2.52309
V5INS7	NCU04569	5-oxoprolinase	0.185068	4.76389	NaN	0	0.0510559	2.78736
U9W4I4	NCU07849	Thiamine-4;Thiamine-4, variant	0.18525	0.362799	0.224204	1.03337	0.238731	-0.321405
Q7S016	NCU10073	Actin binding protein	0.185921	2.70693	0.724412	-1.93577	0.554613	1.10671
A7UWD5	NCU10468	Arginine biosynthesis bifunctional protein ArgJ, mitochondrial	0.186229	-3.78319	1.73507e-05	-6.30385	0.255337	0.56063
Q1K6Z3	NCU06661	60S ribosomal protein L22	0.187028	-1.17903	0.0153753	0.690638	0.790218	0.3982
Q1K7N1	NCU04118	Aspartokinase	0.187125	-0.566586	0.464453	-0.155375	0.0550784	-0.944573
Q1K7L5	NCU04142	Heat shock protein 80	0.187871	-0.994102	0.053078	-7.88604	0.270565	0.523683
Q9P5X6	NCU09610	Protein sey1	0.188078	0.931183	0.516571	-0.869775	0.432151	3.41946
P31413	NCU01332	V-type proton ATPase 16 kDa proteolipid subunit	0.188841	3.75109	0.116164	-5.04176	0.205618	0.717744
Q7SAL5	NCU08026	3 exoribonuclease	0.190137	-4.33192	0.373901	-2.11252	0.552192	-2.54903
Q7S3D2	NCU06921	mRNA splicing factor	0.19106	-1.40682	0.116767	6.89076	0.905043	0.575952
Q7S519	NCU05889	Eukaryotic translation initiation factor 3 subunit E	0.191874	-2.11657	0.00693162	0.923532	0.0332761	-1.88608
P11592	NCU01207	V-type proton ATPase catalytic subunit A	0.19244	-0.543618	0.0455616	-8.32811	0.613548	0.137889
Q1K4W8	NCU01575	SNARE complex subunit	0.192645	3.34442	0.953176	0.208384	0.376245	2.67602
Q7SAC0	NCU06311	GMP synthase	0.192665	-0.619171	0.000851015	-10.4033	0.922392	-0.0784575
Q7SF02	NCU07453	Uncharacterized protein	0.193834	-3.80719	0.116564	-4.03001	NaN	0
Q7S3M7	NCU08216	Cystathionine beta-synthase	0.194018	-3.9185	0.116248	-4.67673	0.904206	0.118706
U9W8M3	NCU00409	Chorismate mutase/prephenate dehydratase	0.195189	-4.57235	0.373901	-2.68142	0.15225	0.845197
P19115	NCU07830	40S ribosomal protein S14	0.195391	-0.952663	0.0417034	-1.05171	0.290636	-0.74714
Q1K6G0	NCU04655	Abhydrolase_2 domain-containing protein	0.197202	-3.84491	0.117502	-3.55363	0.262787	-2.97762
Q7RZV3	NCU00260	Oxidoreductase	0.200971	0.980143	NaN	0	0.163681	1.90872
Q7SHV6	NCU02505	Pyruvate carboxylase	0.202324	-4.3166	0.119277	-5.77522	0.311688	1.28332
V5INR2	NCU07930	Adenosylhomocysteinase	0.203056	-4.89888	0.130022	-6.15544	0.53473	-2.57987
V5IMG4	NCU08297	Cell division control protein 3;Cell division control protein 3, variant	0.203992	-1.47478	0.534657	-2.45821	0.173151	0.735659
P78695	NCU03982	Endoplasmic reticulum chaperone BiP	0.205189	-0.374164	0.644009	-0.239797	0.152685	-0.537906
Q7S3H8	NCU06875	Uncharacterized protein	0.205508	-1.01935	0.116196	-4.92221	0.192589	-0.823373
P53659	NCU03395	V-type proton ATPase subunit d	0.206886	0.470868	0.116408	-6.02953	0.461618	0.497738
Q1K7L8	NCU04136	Transcription initiation factor TFIID subunit	0.207105	3.54294	0.116134	-4.87377	0.485321	2.00256
Q1K8S9	NCU06761	Sphingosine-1-phosphate lyase	0.207549	0.581516	0.479304	-3.02265	0.373477	3.47639
Q1K6G4	NCU04651	Tetratricopeptide repeat domain-containing protein	0.207614	-4.05565	0.116801	-4.00294	0.0749695	-5.39284
Q7S0Y3	NCU05921	BTB domain-containing protein	0.211481	0.301317	0.60141	-1.76335	0.336472	-0.38452
Q7RYF4	NCU05120	DNA-directed RNA polymerase subunit beta	0.212851	2.49373	0.0471871	5.27819	0.000304384	6.09285
Q9P4Z1	NCU08501	E3 ubiquitin-protein ligase TOM1-like	0.213327	-0.408353	0.0938276	-9.36973	0.0881053	1.29651
Q7RYW2	NCU06457	Asparaginyl-tRNA synthetase	0.213976	-0.34815	0.320746	-0.433057	0.481875	0.547008
Q7S8Q9	NCU07731	SAP domain-containing protein	0.215541	-2.53398	0.0366492	1.34361	0.438402	-1.34797
Q7SEG0	NCU03268	RNase_PH domain-containing protein	0.215944	-1.18551	0.164734	-4.59344	0.225079	0.719162
Q7RZE3	NCU04077	Assimilatory sulfite reductase	0.216751	-4.33464	0.120097	-4.62047	0.446263	2.58196
P08978	NCU03806	60S ribosomal protein L28	0.218808	-7.02314	0.0559329	1.70877	0.126324	-4.12689
Q7SGE3	NCU00979	60S acidic ribosomal protein P2	0.219489	-1.05754	0.260129	1.17004	0.0232477	-2.44646
Q7RWE8	NCU06410	GTP-binding protein YPT52	0.220577	0.648618	0.391721	2.95481	0.901939	0.0541617
Q7S2K7	NCU09142	Cytoplasmic dynein 1 intermediate chain 2	0.221009	0.800943	0.373901	-2.65865	0.426151	2.87045
Q7SAK5	NCU08036	Pre-mRNA-splicing factor syf1	0.222547	0.479753	0.000161261	10.9157	0.991768	-0.0150903
Q01291	NCU03393	40S ribosomal protein S0	0.223345	-0.815392	0.0120559	-1.29036	0.240288	-0.633162
Q7RYP5	NCU00417	Cell cycle control protein cwf14	0.223574	0.858714	0.851619	0.753706	0.847675	0.87292
Q7RV85	NCU10042	Enolase	0.22421	-2.07614	0.21558	-5.5226	0.857052	-0.210203
Q7S1D6	NCU04899	Malate dehydrogenase	0.224502	-5.61253	0.373901	-3.55225	0.515067	-2.75641
Q7RXR0	NCU00148	Short chain dehydrogenase/reductase	0.225089	0.48761	0.50653	2.83939	0.593177	1.83132
Q1K853	NCU01183	GTP-binding protein 1	0.225625	0.466851	0.169934	-4.38345	0.928879	0.0537682
V5IL05	NCU02409	Uncharacterized protein	0.226124	4.14127	1.81242e-06	-9.2058	0.0541074	1.57919
Q7SBR0	NCU06247	Uncharacterized protein	0.22794	0.418866	0.284243	-4.16846	0.147437	-0.38324
Q7RYW7	NCU06451	Uncharacterized protein	0.230172	3.66348	0.00142913	-9.75444	0.785193	-1.08816
Q1K7K5	NCU04155	Exosome component 1	0.230899	-4.10307	0.918683	0.399078	0.565538	-2.60546
Q7SE40	NCU02136	Transaldolase	0.231402	-3.22606	0.151667	-6.02387	0.842525	-0.362137
Q7SCM0	NCU02090	Adenine phosphoribosyltransferase	0.233651	0.800049	0.146464	-4.39096	0.865629	0.232292
Q7RXP2	NCU00166	Isochorismatase domain-containing protein 2A	0.234057	-3.47293	NaN	0	0.373901	2.01863
Q1K609	NCU04020	Lysine--tRNA ligase	0.235073	-0.407841	0.00397117	-10.1886	0.628992	-0.202916
Q1K543	NCU01805	Uncharacterized protein	0.235241	3.15601	0.119244	-4.22855	0.879558	-0.659784
Q7SHW1	NCU00693	Exosome complex exonuclease RRP40	0.2359	-3.91921	0.9441	0.257382	0.581321	-2.4078
Q7S5B2	NCU02252	Phosphoglycerate mutase	0.236736	-5.71113	0.373901	-3.186	0.546873	-2.49751
Q7S2R1	NCU09715	Trehalose-6-phosphate synthase	0.237023	-3.58282	0.11812	-4.82727	0.276453	0.741837
Q7S233	NCU09881	WW domain-containing protein	0.237322	-4.24859	0.100159	-6.13813	0.973717	-0.163628
Q7RYQ4	NCU00406	Non-specific serine/threonine protein kinase	0.238925	1.78267	0.819276	0.511061	0.782997	0.425393
Q7S3L5	NCU08228	UDP-glucose dehydrogenase	0.239437	5.11289	2.16599e-05	11.7223	0.0352836	7.84892
Q1K825	NCU01229	Elongator complex protein 3	0.239879	-3.76403	NaN	0	0.636051	0.221443
Q7S384	NCU04861	Uncharacterized protein	0.24053	3.68163	0.373901	2.76538	6.45152e-05	9.11121
Q7SEQ9	NCU02157	Ubiquinone biosynthesis protein coq-4, mitochondrial	0.240738	-2.67642	0.373901	-1.755	0.955574	-0.176216
Q7S693	NCU04760	Golgi apparatus membrane protein tvp-18	0.240807	4.38068	0.973891	-0.130931	0.15934	0.790285
Q7SHP4	NCU02571	Acetyl-CoA acetyltransferase	0.241149	-1.74647	5.10685e-06	-10.6467	0.112202	0.685432
Q873C7	NCU06854	RuvB-like helicase 2	0.241566	0.536635	0.863411	-0.786877	0.494518	0.265169
Q7SH42	NCU02687	Activator 1 41 kDa subunit	0.244264	-3.50857	1.12055e-05	-9.2798	0.330789	-3.29474
P33723	NCU08477	GTP-binding protein ypt1	0.244347	0.346375	0.585337	0.303117	0.353979	-0.228173
Q7SGD2	NCU02717	Pre-mRNA-splicing factor clf-1	0.24463	0.575246	0.116896	7.58037	0.358202	1.34344
Q7SDV9	NCU03297	Cytochrome c peroxidase, mitochondrial	0.244822	-0.525479	0.162272	-4.43549	0.0585562	-1.12375
Q7SEX2	NCU03159	3 exoribonuclease	0.25033	-1.52079	0.137839	-5.25568	0.466541	-2.51724
Q7RVA8	NCU06075	Pyruvate kinase	0.250895	-2.53039	0.0379061	-8.23259	0.89375	0.220814
Q7S2R9	NCU09707	Eukaryotic translation initiation factor 3 subunit K	0.251901	-5.07909	0.13997	0.487698	0.0189652	-2.0551
V5IQB3	NCU00984	von Willebrand domain-containing protein, variant	0.252431	-3.06424	1.62992e-06	-7.44172	0.131988	-1.35795
Q7SHY8	NCU00664	Pre-mRNA-splicing factor isy1	0.252809	0.473324	0.356519	3.9691	0.50653	-2.43455
Q7SFD2	NCU00915	Aspartyl-tRNA synthetase	0.252818	2.35386	0.0727204	-2.55502	0.544155	1.01962
Q7S2R7	NCU09709	T-complex protein 1 subunit zeta	0.25482	0.937453	0.338248	-2.14031	0.563601	0.611104
Q1K564	NCU01596	26S proteasome non-ATPase regulatory subunit 11	0.255991	0.201949	0.120646	-5.95147	0.945685	0.0102679
Q7S8K9	NCU05276	Protein YIP	0.256321	3.8968	0.373901	-2.70687	0.0708066	7.66329
Q7RVY2	NCU08004	Electron transfer flavoprotein alpha-subunit	0.256904	0.985218	NaN	0	0.590749	0.26158
Q7S903	NCU05295	Proteasome subunit alpha type	0.259072	0.638508	0.116182	-6.4104	0.171312	0.793592
Q7SDN4	NCU01939	Nonsense-mediated mRNA decay protein	0.26085	0.992315	0.385784	-3.65547	0.728521	0.40127
Q7SBD8	NCU07826	40S ribosomal protein S19	0.26688	-0.76705	0.0297989	-1.34649	0.424206	-0.581703
Q7SB62	NCU06279	Eukaryotic translation initiation factor 3 subunit L	0.26798	-1.64326	0.0121822	0.842754	0.11202	-2.21338
Q9C1K6	NCU06550	Probable pyridoxal 5-phosphate synthase subunit pdx-1	0.268863	-0.596958	0.278055	-4.45115	0.823815	0.129353
Q7S4F0	NCU06035	Elongation factor 1-beta	0.269278	-3.77086	0.118841	-5.55256	0.722393	0.338638
Q7RUX3	NCU03007	Pre-mRNA-splicing factor slt-11	0.270768	-0.943143	0.0251348	2.12153	0.543473	-1.11856
Q7RXR5	NCU00444	Transcription initiation factor TFIID subunit 14	0.271081	-0.387082	0.0744692	-6.63842	0.29367	-0.857815
Q7SBV0	NCU07859	Cyclopropane-fatty-acyl-phospholipid synthase	0.271508	0.266088	0.559808	-0.452912	0.206259	-0.571949
Q1K6Z7	NCU01388	Alpha-1,2-mannosyltransferase	0.272718	3.28683	0.117495	-5.02153	0.827542	0.137718
Q7SFW5	NCU03130	Uncharacterized protein	0.273014	-0.367589	0.603873	-0.520988	0.582181	-0.155077
Q7S8S4	NCU08811	Arf GTPase-activating protein	0.273463	-1.16312	0.000199155	-9.54791	0.00351897	-0.677324
V5INB1	NCU04013	Aldehyde dehydrogenase;Beta-apo-4-carotenal oxygenase	0.273815	2.85379	0.966314	0.140802	0.317584	-2.68145
Q1K4Y5	NCU01549	Uncharacterized protein	0.274355	2.83633	0.280166	-4.06319	0.767095	0.673529
Q7RYE6	NCU04461	Transmembrane domain-containing protein	0.274914	3.43712	0.373901	-2.65161	0.530475	1.93128
Q7S6Q1	NCU04784	Peptidase S59 domain-containing protein	0.2753	3.56146	0.000215646	-7.75426	0.365731	3.22411
Q1K7Z3	NCU03704	Ubiquitin carboxyl-terminal hydrolase	0.277074	0.415116	0.106617	-5.25929	0.697684	-0.0963033
Q1K5L1	NCU01499	Uncharacterized protein	0.278273	1.24166	0.994785	-0.0274315	0.794691	0.275118
Q7SBC3	NCU06200	DUF1682 domain-containing protein	0.278359	-3.59481	0.446345	-2.46138	0.30666	-3.45293
P30588	NCU04251	Chitin synthase 3	0.27846	1.1142	0.116492	-4.50175	0.433502	0.869288
Q7S0D2	NCU06932	F-box domain-containing protein	0.279169	3.43677	0.119028	5.19191	0.373901	2.87362
Q7SH17	NCU02712	Probable acetate kinase	0.280545	3.29382	NaN	0	0.608026	-1.97711
Q7SH23	NCU02706	Golgi SNAP receptor complex member 1	0.282153	3.1554	0.833149	-0.762526	0.89724	-0.0986176
Q7S7Y2	NCU03717	Translation initiation factor 4E	0.284037	1.51348	0.116521	-5.53269	0.959398	-0.0427519
Q7SEI4	NCU09741	NADPH--cytochrome P450 reductase	0.286528	0.463608	0.0683647	-6.94973	0.0848316	-1.15597
Q7S4P7	NCU02387	Nuclear import and export protein Msn5	0.286735	-3.70566	0.121413	-5.67563	0.631141	-1.8887
V5IQM7	NCU03115	Spa2-like protein	0.286926	-0.604457	0.236561	-4.13754	0.482961	-0.47174
Q7RYE5	NCU04462	Very-long-chain 3-oxoacyl-CoA reductase	0.287285	-0.638429	0.458309	-3.50697	0.921156	-0.46714
Q7RXH4	NCU03876	Eukaryotic translation initiation factor 3 subunit I	0.287466	-4.58087	0.0134424	0.905321	0.057266	-7.24497
Q7RYR1	NCU00399	Cell wall protein PhiA	0.288079	3.35422	0.119125	5.34643	0.306536	3.2135
P48467	NCU09730	Kinesin heavy chain	0.288264	-1.00034	7.09369e-05	-10.8494	0.365402	-0.33319
F5HH09	NCU02979	AMP deaminase	0.289383	3.93199	0.373901	-1.92115	0.19877	2.12696
Q7RVV7	NCU03637	CAAX prenyl protease	0.289462	3.02638	0.676588	-1.66773	0.857324	-0.776051
Q7S464	NCU02208	Eukaryotic translation initiation factor 3 subunit B	0.291963	-1.48291	0.11414	0.707162	0.0925697	-1.5774
Q1K6U2	NCU01412	Gamma-glutamyl phosphate reductase	0.292548	-3.80062	0.12177	-5.82652	0.40842	0.731015
P16929	NCU06836	Acetyl-coenzyme A synthetase	0.293851	0.331675	0.0481284	-7.90991	0.231888	0.462402
Q7S8B3	NCU08280	Squalene epoxidase	0.293921	-3.61557	0.225428	-1.95338	0.332744	-3.68332
Q7RZ05	NCU07221	Two-component system protein A	0.293946	5.25754	0.667611	-2.12946	0.764709	0.808922
O60044	NCU03559	Cytochrome b-c1 complex subunit 2, mitochondrial	0.294874	-0.318647	0.149012	-0.900749	0.870018	-0.0521781
V5IQ04	NCU00879	WD domain-containing protein	0.295127	0.297979	1.60361e-08	-9.52528	0.0135535	-0.442219
Q7RVY8	NCU07857	60S ribosomal protein L34	0.29703	-6.62566	0.0711514	0.933313	0.0934514	-6.10734
V5IL80	NCU12058	Oxidoreductase	0.298425	-3.20821	0.116185	-5.45888	0.296121	-3.39274
Q7SDI1	NCU02629	Bifunctional purine biosynthesis protein	0.30008	-3.73115	0.370277	3.21996	0.240906	2.19246
Q7RXK2	NCU03979	Biotin synthase	0.300097	-1.22616	0.108781	-1.76763	0.0521657	1.38028
V5IP60	NCU01283	Uncharacterized protein	0.300798	-0.712174	0.302173	-1.55449	0.290158	-0.659129
Q07103	NCU03813	Formate dehydrogenase	0.300984	3.73758	NaN	0	0.389443	3.03854
Q9C2D4	NCU04127	Probable protein transport protein Sec61 subunit gamma	0.301358	0.279715	0.391663	0.407371	0.0266752	-1.00642
Q7S051	NCU10061	Proteasome endopeptidase complex	0.301597	-3.42962	0.116497	-5.22422	0.58452	1.94384
Q7S923	NCU07962	CFEM domain-containing protein	0.302851	-0.602891	0.373901	-2.25041	0.903802	-0.487942
Q7SEB0	NCU00824	Histone deacetylase RPD3	0.30303	0.238442	0.373901	-2.43018	0.392325	0.270526
F5HFP2	NCU04216	Amidophosphoribosyltransferase	0.303227	-0.486164	1.18281e-07	-10.7804	0.12439	0.259143
V5IQY5	NCU00959	Succinate dehydrogenase [ubiquinone] iron-sulfur subunit, mitochondrial	0.305131	-3.30689	6.09146e-06	-9.73567	0.00309099	-0.942989
Q7RX33	NCU04343	Ergothioneine biosynthesis protein 1	0.307656	0.568125	0.258196	-4.40267	0.695083	0.422475
Q7SCL5	NCU00522	Cystathionine beta-lyase	0.307818	1.03868	0.373901	-2.44766	0.0645473	1.5686
Q7S9P4	NCU06622	U2 small nuclear ribonucleoprotein A	0.307845	0.442243	0.396728	1.29008	0.800629	-0.315392
Q7S909	NCU05288	Rab GDP dissociation inhibitor	0.308514	-3.66907	0.118564	-5.93298	0.648794	-0.682672
U9WGI5	NCU06211	Malate dehydrogenase	0.309566	-2.2836	0.162103	-4.66692	0.930729	-0.0860793
Q01386	NCU01166	cAMP-dependent protein kinase regulatory subunit	0.309901	-2.58218	NaN	0	0.381796	2.26737
Q1K508	NCU03480	TAF4 domain-containing protein	0.310677	0.751921	NaN	0	0.26885	0.477022
Q7SEC2	NCU00812	Exosome complex exonuclease RRP41	0.31254	-3.33868	0.554693	-1.59517	0.541186	-2.60597
O59941	NCU08035	V-type proton ATPase subunit D	0.313651	-3.22759	0.116691	-5.85067	0.419344	2.66101
Q7S0Q9	NCU09290	Proteasome subunit beta	0.313718	-3.35376	0.116294	-5.11109	0.684332	-0.174997
Q870U4	NCU06717	ATPase get3	0.314148	0.32706	0.658952	-0.0997798	0.228622	0.358845
F5HES1	NCU03500	Aminotransferase	0.3158	-1.29324	0.0449986	-8.42658	0.112941	-0.474013
Q7RYY6	NCU06429	Alpha-actinin	0.316483	-0.58432	0.0606142	-5.66832	0.868696	-0.0863578
Q7RXP9	NCU00159	Sin3-associated polypeptide Sap18	0.316902	-0.918424	0.315817	0.591562	0.894309	-0.147209
Q7RVX2	NCU08693	Hsp70-like protein	0.317632	-0.252855	0.126291	-0.410478	0.722176	-0.164538
Q8TG13	NCU03124	Casein kinase II subunit alpha	0.317738	-0.808211	0.138261	-4.85505	0.919987	0.0743529
Q7RWB8	NCU04448	T-complex protein 1 subunit alpha	0.318731	-0.273209	0.0913596	-6.24071	0.266468	0.180439
Q1K5B4	NCU03438	Actin-related protein 2/3 complex subunit 5	0.319197	-2.45314	NaN	0	0.452186	-1.90639
A7UXI1	NCU11424	Carotenoid oxygenase 2	0.320292	2.70325	NaN	0	0.958694	-0.203321
Q7RXY1	NCU00464	60S ribosomal protein L32	0.321891	-5.27877	0.0235376	2.13038	0.373901	-2.70475
V5IR30	NCU03314	MOB-2A, variant 1;MOB-2A	0.322009	1.3073	0.400249	-2.87327	0.730173	0.311899
P59671	NCU06843	60S ribosomal protein L3	0.322552	-5.41227	0.085554	1.28463	0.259819	-4.09513
U9W5F4	NCU16698	Twinfilin-1	0.32304	3.61872	0.116364	-6.29689	0.394784	3.57534
Q7S4N2	NCU02403	Ubiquinone biosynthesis protein	0.324174	2.92218	NaN	0	0.952308	0.21977
Q7S8Q8	NCU07733	Electron transfer flavoprotein beta-subunit	0.324454	-3.44578	0.373901	-2.77463	0.00698195	-1.29781
P00411	NCU16028	Cytochrome c oxidase subunit 2	0.324603	-3.26853	1.1448e-05	-8.64618	0.274774	-3.48406
Q7SCP4	NCU07471	F-actin-capping protein subunit beta	0.324838	-2.88289	0.373901	-2.49824	0.487538	2.15593
Q7SHS3	NCU02541	Dolichyl-diphosphooligosaccharide--protein glycosyltransferase subunit 1	0.325482	-3.03663	0.373901	-2.6372	0.410937	-3.82678
F5HG24	NCU01737	Uncharacterized protein	0.327152	0.40601	0.0239686	2.32056	0.875185	-0.180524
Q1K503	NCU03362	Steroid alpha reductase	0.327155	-2.98108	0.952489	-0.245268	0.22446	-0.831123
P38667	NCU07914	Phosphoglycerate kinase	0.328274	-2.31586	0.0477169	-7.53208	0.853488	0.300691
V5IRL0	NCU03200	Non-specific serine/threonine protein kinase	0.328351	2.0983	0.251819	-4.48567	0.515039	3.16471
Q1K677	NCU08909	1,3-beta-glucanosyltransferase	0.329032	-0.496021	0.116788	-5.00821	0.118376	-0.966974
V5IP73	NCU01854	Uncharacterized protein	0.329581	5.43249	0.0239599	9.27455	0.902534	-0.69443
V5IMK0	NCU07299	Splicing factor 3a subunit 2	0.330622	2.91424	0.429324	3.1878	0.981992	-0.00659815
Q7S024	NCU07554	Structural maintenance of chromosomes protein	0.330745	2.803	2.88813e-06	-7.74353	0.116163	-5.45323
Q7SBL5	NCU08535	Acetyl-CoA carboxylase	0.334278	0.369607	0.00690304	-9.88186	0.114146	1.70279
Q7S340	NCU09175	GPI-anchored cell wall beta-1,3-endoglucanase EglC	0.335016	1.08851	0.373901	-2.18639	0.607516	0.379281
Q7RVS7	NCU02289	Ubiquitin-conjugating enzyme E2	0.33627	-0.417946	0.0381497	-1.34252	0.195926	-0.468004
V5IPX9	NCU03261	Splicing factor U2AF 23 kDa subunit	0.33774	-2.70841	0.413137	-2.53499	0.818512	0.130693
P00369	NCU01195	NADP-specific glutamate dehydrogenase	0.338107	-0.668163	0.0546087	-1.67209	0.607507	0.185474
P24918	NCU01765	NADH-ubiquinone oxidoreductase 78 kDa subunit, mitochondrial	0.339198	0.498077	0.50194	-3.10898	0.0445305	0.888596
Q7RZD6	NCU03891	Peptide-methionine (R)-S-oxide reductase	0.339748	2.89317	NaN	0	0.658654	-0.0960363
A7UXE7	NCU10311	Mitochondrial ribosomal protein subunit S4	0.339899	-2.81624	0.393826	-2.65324	0.910127	-0.460445
Q7S3H3	NCU06880	Peroxiredoxin	0.342569	-0.430122	2.8028e-07	-10.9071	0.0851331	-0.450792
Q7SCU3	NCU09237	KH domain RNA binding protein	0.343034	-3.10916	0.00638136	-3.49959	0.563568	-0.651744
Q7S1Z1	NCU07562	60S ribosomal protein L43	0.343213	-4.69337	0.0755218	1.50117	0.875474	0.639256
U9W4P8	NCU06278	Elongation factor 2	0.345703	-2.84414	0.116909	-6.28174	0.984433	0.0956033
Q7S1U3	NCU09056	Uncharacterized protein	0.347833	2.53763	0.373901	-2.34975	0.40188	2.32681
Q8WZS3	NCU03482	RuvB-like helicase 1	0.347908	0.202129	0.399279	-3.13659	0.06277	-0.591829
Q7SHS8	NCU02536	Ubiquinone biosynthesis monooxygenase COQ6, mitochondrial	0.348024	3.11873	0.373901	-2.65982	0.133532	-0.429662
Q7RYZ6	NCU06419	MAP kinase kinase	0.349325	0.875573	0.998082	-0.00410589	0.67277	0.578443
Q7RWF9	NCU01443	Seryl-tRNA synthetase	0.349419	-0.628455	0.000103952	-6.14226	0.31026	0.300943
Q7SF95	NCU00554	Aspartate-semialdehyde dehydrogenase	0.350523	-2.91562	0.117581	-5.06732	0.397216	2.99142
Q7RXK1	NCU03980	T-complex protein 1 subunit epsilon	0.351816	0.71095	0.198266	-4.512	0.536279	0.796605
Q7S4Y3	NCU06067	Rho guanyl nucleotide exchange factor	0.352285	4.27346	0.690686	-1.88118	0.946094	-0.360772
Q1K6S6	NCU08936	Clock-controlled gene-15	0.353752	-0.393408	0.340507	-4.05728	0.696071	-0.134176
Q7SE71	NCU00502	ATP synthase subunit 4, mitochondrial	0.354112	3.88379	0.284346	-3.75442	0.881273	0.0917047
Q7S796	NCU08960	Uncharacterized protein	0.355673	-1.07997	0.120451	1.41042	0.0643851	-8.2173
Q7SAL7	NCU08024	Mannan polymerase II complex ANP1 subunit	0.356131	3.87372	0.118534	-5.42304	0.863359	-0.212241
Q1K791	NCU04277	Homoserine kinase	0.356427	1.31003	0.132284	-5.30799	0.437326	0.87085
Q7RZN0	NCU00334	3 exoribonuclease	0.357384	-2.94165	0.116808	-4.48547	0.926316	0.364311
Q7RY33	NCU04531	Uncharacterized protein	0.359159	-3.13286	NaN	0	0.570234	2.00753
Q7SDU2	NCU03150	60S ribosomal protein L24	0.360087	-4.65462	0.496054	0.822572	0.128299	-4.38511
Q7S0P8	NCU07361	COP9 signalosome complex subunit 4	0.361128	2.66631	0.373901	-2.59252	0.266036	0.310485
Q6MFS1	NCU08012	Exocyst complex protein exo70	0.36236	3.91692	0.125654	-5.11005	0.887246	-0.667198
O74225	NCU05269	Heat shock protein hsp88	0.362451	-4.38158	0.122587	-5.31546	0.5056	-2.42884
Q1K558	NCU01611	Carnitine acetyl transferase	0.362821	3.27142	0.871812	-0.713956	9.73464e-06	10.5772
Q7SBD4	NCU07831	Eukaryotic translation initiation factor 3 subunit C	0.363587	-1.84711	0.0025921	1.96694	0.115333	-1.65089
V5INP1	NCU08091	Uncharacterized protein	0.364034	-2.6135	NaN	0	0.419677	2.32109
P61859	NCU04120	Calmodulin	0.364127	3.7909	0.369881	3.85257	0.17161	-4.32439
V5INE2	NCU06842	RCM-1	0.364516	0.225423	0.116122	-5.25388	0.496175	2.57483
V5IKW1	NCU04843	Uncharacterized protein	0.365238	0.470549	0.373901	2.98019	0.51425	0.138994
Q7SFG8	NCU00863	Transcriptional regulator	0.366633	2.84014	NaN	0	0.910658	0.476698
Q7SDN0	NCU02103	DNA-directed RNA polymerase subunit	0.366776	1.78081	0.162657	-4.90505	0.000429135	4.81693
Q7S2P1	NCU09347	Fructose-2,6-bisphosphatase	0.36809	-0.195012	0.910166	0.499839	0.991029	-0.00297292
Q01387	NCU03616	Protein ras-2	0.368979	-0.197267	0.599222	-0.477432	0.210318	-0.284573
V5IRH6	NCU02610	Dynein light chain	0.370897	2.84213	0.373901	-2.83884	5.8609e-06	-8.71649
Q7RYC8	NCU04479	Leucine aminopeptidase 1	0.370929	0.347675	0.123519	4.75221	0.357141	1.04405
Q7SH09	NCU02960	Peroxisomal targeting signal receptor	0.372317	2.67035	0.373901	-2.37773	1.32189e-05	8.37273
Q7S986	NCU07281	Glucose-6-phosphate isomerase	0.372899	-1.17457	0.595863	-0.553254	0.832857	-0.181411
P07142	NCU09816	Cytochrome c1, heme protein, mitochondrial	0.373152	2.78977	0.116162	-5.86096	0.937408	-0.332434
A7UX90	NCU10777	GMF family protein	0.373427	-2.52664	0.000413582	-7.34884	0.0761024	-5.58178
Q7RYX0	NCU06447	Protein RER1	0.373901	2.84679	0.116215	-5.73551	0.542112	-0.207823
Q7SCS5	NCU03066	GTP-binding protein	0.373901	-2.52437	0.110187	-1.01165	0.132601	-4.82797
P38672	NCU05274	Eukaryotic translation initiation factor 5A	0.373901	-2.64265	0.010701	-10.2009	0.996648	-0.0132275
Q7SAJ1	NCU06958	Mito ribosomal protein S21	0.373901	-2.53429	9.7578e-08	-9.61084	NaN	0
Q1K5R0	NCU01761	Uncharacterized protein	0.373901	-2.60114	0.0068341	-2.54219	NaN	0
Q7RYJ0	NCU06484	Uncharacterized protein	0.373901	2.06084	NaN	0	1.44919e-06	8.79399
Q7SDY4	NCU01953	AMI1 protein	0.373901	2.41879	NaN	0	5.37746e-06	8.18354
V5IRS5	NCU02793	Uncharacterized protein	0.373901	3.0365	NaN	0	3.31655e-05	9.42617
Q1K8G8	NCU08484	Chromosome segregation protein	0.373901	-2.00294	NaN	0	0.000128508	8.66548
Q8X071	NCU01632	Pentafunctional AROM polypeptide	0.373901	-2.71523	NaN	0	0.00184716	8.90167
Q7SGM9	NCU08054	Beta-glucosidase	0.373901	2.21509	NaN	0	0.00576143	8.40895
Q7S5G5	NCU06123	Phosphoketolase	0.373901	2.44404	NaN	0	0.0474112	7.11454
Q7SHA2	NCU01904	2-deoxy-D-gluconate 3-dehydrogenase	0.373901	2.66732	NaN	0	0.0619697	6.65163
Q7SI17	NCU00635	Nascent polypeptide-associated complex subunit alpha	0.373901	-2.2678	9.70645e-05	-6.77708	0.0769666	-4.78571
Q7S518	NCU05890	Uncharacterized protein	0.373901	-2.93316	0.397939	0.57859	0.116277	-5.22503
V5IRH4	NCU02606	Uncharacterized protein	0.373901	2.21362	NaN	0	0.208111	3.66883
Q7S2C1	NCU09540	Methyltranfer_dom domain-containing protein	0.373901	2.37248	NaN	0	0.212715	3.49263
Q7SHS5	NCU02539	DNA helicase	0.373901	-2.37036	NaN	0	0.321056	-2.48322
F5HDH6	NCU03909	Transcription initiation factor IIE subunit beta	0.373901	2.52897	1.59258e-11	8.81901	0.373901	2.42924
V5IKY9	NCU03846	Pseudouridine synthase	0.373901	-2.33513	4.29045e-07	-7.2416	0.373901	-2.23378
Q1K552	NCU01795	Zinc finger containing protein	0.373901	-2.797	0.0891618	-0.954309	0.373901	-2.51895
Q7S5Z9	NCU09794	NAD-binding Rossmann fold oxidoreductase	0.373901	3.05729	NaN	0	0.415794	2.92844
Q1K8F5	NCU06549	Pyridoxine 2	0.373901	-2.73503	1.50921e-06	-7.76449	0.49654	1.99079
Q7RXC0	NCU05064	C2H2 transcription factor	0.373901	-2.54474	9.12531e-06	9.92407	NaN	0
Q7S469	NCU02203	C2H2 finger domain-containing protein	0.373901	-2.59452	7.31494e-05	-9.38993	NaN	0
Q7SB95	NCU05717	Mito ribosomal protein S6	0.373901	-3.47661	0.0233671	-1.39104	NaN	0
V5ILY8	NCU16757	H/ACA ribonucleoprotein complex subunit	0.373901	-2.43391	0.64963	-0.25376	NaN	0
Q7SCN3	NCU08595	Ribosome biogenesis protein	0.373901	-2.84679	0.407336	0.439761	NaN	0
Q1K8R9	NCU05400	LsmAD domain-containing protein	0.373901	-2.14919	0.0965047	-5.55423	NaN	0
Q7SHR8	NCU02546	Nucleolar GTP-binding protein 2	0.373901	-2.72396	0.399502	-0.235464	NaN	0
Q7SF97	NCU00551	Myosin type-2 heavy chain 2	0.373901	-2.75595	0.373901	-3.11252	5.26516e-06	8.85706
Q7SFT8	NCU00793	Trehalose phosphate synthase	0.373901	-2.3982	NaN	0	0.101242	4.70751
Q7SFB2	NCU00935	PH domain-containing protein	0.373901	-3.45927	NaN	0	0.328025	3.30558
Q8X182	NCU05770	Catalase-peroxidase	0.373901	-2.72902	NaN	0	0.376562	2.21028
Q7RYW9	NCU06448	Enoyl-CoA hydratase	0.373901	-3.30447	NaN	0	0.444565	2.33811
Q7S333	NCU09182	Stress responsive A/B barrel domain-containing protein	0.373901	2.57411	NaN	0	0.698482	1.22664
Q7S7R8	NCU03825	FCP1 homology domain-containing protein	0.373901	-1.97478	0.253129	-3.40296	NaN	0
Q7S2X7	NCU08993	HEAT repeat containing protein	0.373901	2.61474	1.13735e-05	-9.72684	0.950794	-0.296057
Q1K679	NCU07787	Clock controlled protein CCG-14	0.373901	-2.78818	0.373901	2.65161	0.0917277	5.59289
V5ILV7	NCU04924	HAD-superfamily hydrolase, variant;HAD-superfamily hydrolase	0.373901	-2.36823	0.373901	-2.31172	0.116122	4.36327
Q7S7B2	NCU03661	GTPase-activating protein GYP7	0.373901	1.93447	0.373901	1.6853	0.116133	-4.11524
Q7SGA4	NCU02746	V-type proton ATPase subunit H	0.373901	-2.27562	0.373901	-2.29214	0.116147	-4.16637
Q7SHP6	NCU10789	Ubiquitin-protein ligase Sel1/Ubx2	0.373901	1.78818	NaN	0	0.116161	-3.67047
Q7S211	NCU05985	Glycerol-3-phosphate O-acyltransferase	0.373901	2.59585	0.970325	0.13704	0.116241	4.90489
V5ILA6	NCU04600	Protein phosphatase 2C isoform gamma, variant;Protein phosphatase 2C isoform gamma	0.373901	-3.17815	NaN	0	0.116247	4.7794
U9W2Q7	NCU16624	Cytoplasmic tRNA 2-thiolation protein 2	0.373901	2.48921	NaN	0	0.116436	5.23642
Q7SHW2	NCU00692	Chaperone dnaK	0.373901	-2.48671	NaN	0	0.116865	-4.59689
Q7SFZ9	NCU02621	C2H2 transcription factor	0.373901	-1.99373	0.117282	3.9475	0.117203	-3.98349
V5ILM4	NCU10476	F-box domain-containing protein	0.373901	-2.37248	0.518136	2.29546	0.117253	-4.40454
Q7SCP6	NCU09821	Oxidoreductase	0.373901	2.36071	NaN	0	0.117268	4.63142
Q7RUD6	NCU01361	Sec39 domain-containing protein	0.373901	2.25986	0.373901	2.44221	0.117719	-4.51553
Q7S8J5	NCU08272	Cytochrome b2;L-lactate ferricytochrome c oxidoreductase	0.373901	-3.3165	0.116124	-5.77266	0.119274	-5.8919
Q1K4W3	NCU03556	Peroxisomal membrane protein Pmp47	0.373901	1.73153	NaN	0	0.147613	4.72179
Q7S2R5	NCU09711	Uncharacterized protein	0.373901	2.17855	0.11691	-4.07169	0.223226	3.67204
Q7S8U6	NCU05238	Sulfite reductase beta subunit	0.373901	-3.58477	0.11616	-5.38643	0.258637	3.53134
V5IQZ3	NCU03116	Ras GTPase activating protein	0.373901	-2.29214	NaN	0	0.371375	-3.3803
V5IP41	NCU05196	Mitochondrial DnaJ chaperone	0.373901	2.42071	0.773831	-1.12467	0.373901	-2.27691
Q7S8K7	NCU05278	Cytochrome P450 61	0.373901	2.67919	0.12023	-5.14534	0.373901	-2.53954
Q7SEG5	NCU03263	Transmembrane protein	0.373901	2.7837	0.373901	-2.14242	0.373901	-2.50631
Q7S4U6	NCU02381	CDP-diacylglycerol--serine O-phosphatidyltransferase	0.373901	2.76538	0.373901	-2.44404	0.373901	-2.88831
V5ILS1	NCU07240	Aflatoxin B1 aldehyde reductase member 2	0.373901	-3.14114	NaN	0	0.373901	2.3982
Q871W6	NCU01422	Multiprotein-bridging factor 1	0.373901	-2.83076	NaN	0	0.373901	2.26649
Q1K873	NCU01107	Short-chain dehydrogenase	0.373901	-2.28204	NaN	0	0.373901	1.82913
Q7RXW8	NCU00477	Carboxypeptidase Y homolog A	0.373901	-3.14327	NaN	0	0.373901	2.53353
Q7RYP0	NCU00087	6-phosphogluconolactonase	0.373901	-3.09871	NaN	0	0.373901	2.6236
Q7SBV5	NCU07853	Uricase	0.373901	-3.17815	NaN	0	0.373901	2.76069
Q7RY95	NCU00010	Heavy metal tolerance protein	0.373901	-3.0845	NaN	0	0.373901	2.69512
Q7SB53	NCU06260	mRNA-capping enzyme subunit alpha	0.373901	-2.67414	NaN	0	0.373901	2.3453
Q7RZ32	NCU04442	UDP-glucose 4-epimerase	0.373901	-2.85461	NaN	0	0.373901	2.55858
Q7S4I8	NCU08162	Argininosuccinate lyase	0.373901	-3.20133	NaN	0	0.373901	2.89903
Q7S8R4	NCU07725	Chorismate mutase	0.373901	-3.868	NaN	0	0.373901	3.67583
Q7SFM2	NCU02010	2-isopropylmalate synthase	0.373901	-2.61982	NaN	0	0.373901	2.49004
Q870Y1	NCU07165	Mannose-6-phosphate isomerase	0.373901	-2.32707	NaN	0	0.373901	2.39619
Q1K7D9	NCU04192	Vacuolar aspartyl aminopeptidase Lap4	0.373901	-1.77371	NaN	0	0.373901	1.79173
Q05425	NCU06493	Guanine nucleotide-binding protein alpha-1 subunit	0.373901	-1.7846	0.116198	-3.6065	0.373901	1.92919
Q1K7M6	NCU04125	TGF beta receptor associated protein 1	0.373901	1.91022	0.373901	1.77737	0.373901	-1.94229
Q7S2G4	NCU05991	3-keto-steroid reductase	0.373901	1.89903	NaN	0	0.373901	-2.09024
Q1K4V0	NCU08768	PKS_ER domain-containing protein	0.373901	2.16572	NaN	0	0.373901	-2.36716
Q1K5Y1	NCU07153	Glutamate carboxypeptidase	0.373901	-3.35224	NaN	0	0.373901	-2.21655
Q7SAJ7	NCU08044	Oxidoreductase	0.373901	-3.11252	NaN	0	0.373901	-2.22811
Q7S8Z6	NCU05304	Nuclear segregation protein	0.373901	-3.02028	NaN	0	0.373901	-2.22381
Q7SFB8	NCU00929	Uncharacterized protein	0.373901	-4.03383	NaN	0	0.373901	-3.13033
Q7S880	NCU07896	Uncharacterized protein	0.373901	-3.58221	0.120366	-5.61999	0.373901	-2.80567
Q1K658	NCU04579	Dihydroxy-acid dehydratase	0.373901	-2.93316	0.373901	-2.61665	0.373901	-2.50068
Q12640	NCU05420	Chorismate synthase	0.373901	-2.98316	NaN	0	0.373901	-2.57758
V5INV6	NCU11369	BAR domain-containing protein, variant;BAR domain-containing protein	0.373901	-3.11025	0.116973	-4.98265	0.373901	-2.71107
V5IP63	NCU03486	C3H1-type domain-containing protein	0.373901	-2.71002	0.071091	-5.84196	0.373901	-2.53805
Q1K848	NCU01189	Uncharacterized protein	0.373901	-2.51346	NaN	0	0.373901	-2.67414
Q7RZX1	NCU00240	Amidase domain-containing protein	0.373901	-2.42357	NaN	0	0.373901	-2.28586
P40915	NCU01169	NADH-ubiquinone oxidoreductase 24 kDa subunit, mitochondrial	0.373901	-2.88468	0.373901	-2.74827	0.373901	-2.7385
Q7S2A8	NCU09553	3-hydroxybutyryl CoA dehydrogenase	0.373901	-2.21215	NaN	0	0.373901	-2.10888
Q1K4L9	NCU03549	Uncharacterized protein	0.373901	-2.29587	0.373901	-2.19104	0.373901	-2.21509
Q9C2R2	NCU07779	Glucose-repressible alcohol dehydrogenase transcriptional effector	0.373901	-2.20919	0.116357	-4.61436	0.373901	-2.14412
Q7RZL5	NCU00350	Epoxide hydrolase	0.373901	-2.44221	0.373901	-2.17696	0.373901	-2.3992
Q7SEK2	NCU02812	Uridylate kinase	0.373901	2.18639	0.116202	-4.21941	0.373901	2.0252
Q7SBI8	NCU06183	Vacuolar protein sorting protein DigA	0.373901	3.53842	0.373901	3.37773	0.373901	3.10336
V5IL25	NCU05994	Transcription factor TamA, variant;Transcription factor TamA	0.373901	2.61089	0.373901	2.70581	0.373901	2.6864
Q7SFV9	NCU00770	Uncharacterized protein	0.373901	2.40417	NaN	0	0.373901	1.95505
Q7RWK7	NCU05077	Metal homeostatis protein bsd2	0.373901	2.56072	NaN	0	0.373901	2.89903
V5IL21	NCU04606	Pre-mRNA splicing factor, variant;Pre-mRNA splicing factor	0.373901	2.02083	NaN	0	0.373901	1.88758
Q7SF44	NCU09266	Methylmalonate-semialdehyde dehydrogenase	0.373901	3.52993	NaN	0	0.373901	3.58392
Q7RWG8	NCU04540	F-box/WD-40 domain-containing protein 1	0.373901	2.42924	NaN	0	0.373901	2.46628
Q7RXG4	NCU01585	Ubiquitin-like domain-containing protein	0.373901	2.22668	NaN	0	0.373901	2.25041
Q1K4Z5	NCU01645	WW domain-containing protein	0.373901	1.63708	0.373901	-1.95756	0.373901	-1.70263
V5IMQ2	NCU02235	alpha-1,2-Mannosidase	0.373901	2.22811	0.373901	-2.22811	0.373901	2.04649
Q7S8W6	NCU08669	Betaine aldehyde dehydrogenase 2	0.373901	-2.49498	NaN	0	0.437295	3.25884
P15181	NCU03814	Leucine--tRNA ligase, mitochondrial	0.373901	-2.35962	NaN	0	0.437842	3.17173
Q7S203	NCU09896	Adenylyl-sulfate kinase	0.373901	-3.24973	2.46706e-05	-7.08311	0.439732	-2.75913
Q7S2Y4	NCU08985	Very-long-chain (3R)-3-hydroxyacyl-CoA dehydratase	0.373901	-2.14071	0.619781	-1.81685	0.440656	-2.83231
Q1K5Y9	NCU03929	Acyl-CoA synthetase	0.373901	-2.21362	NaN	0	0.462978	-2.65622
Q7RZC2	NCU03935	Homoserine dehydrogenase	0.373901	-3.75714	NaN	0	0.46549	2.60271
V5IPT2	NCU04930	COesterase domain-containing protein	0.373901	-2.97114	NaN	0	0.466567	2.74872
Q7SGF6	NCU00966	ER membrane protein complex subunit 3	0.373901	-2.86231	NaN	0	0.472637	-2.86893
Q7SA06	NCU07911	Inclusion body clearance protein iml2	0.373901	2.19411	NaN	0	0.491034	-2.4726
Q1K6Y0	NCU06711	Uncharacterized protein	0.373901	-2.51109	0.373901	-2.14751	0.491693	-2.43494
Q7S094	NCU09980	DUF255 domain-containing protein	0.373901	2.28332	0.373901	-2.27691	0.495967	2.4578
Q7S4G8	NCU02225	Uncharacterized protein	0.373901	2.11252	NaN	0	0.501229	2.74804
Q7SAH5	NCU06974	Histidinol-phosphatase	0.373901	-2.37669	NaN	0	0.508822	2.6302
Q7SD74	NCU02788	RIC8	0.373901	3.12373	NaN	0	0.522933	3.16667
V5IKG5	NCU06877	CRAL/TRIO domain-containing protein, variant;CRAL/TRIO domain-containing protein	0.373901	2.46802	0.373901	-2.19868	0.528334	2.97016
Q7RY64	NCU01525	Histone deacetylase	0.373901	2.64386	NaN	0	0.529679	2.54297
Q7SGV3	NCU03216	GTP:AMP phosphotransferase, mitochondrial	0.373901	2.68695	NaN	0	0.536828	2.56217
Q1K612	NCU04017	Heterochromatin protein 1	0.373901	-2.10336	NaN	0	0.536943	1.9213
V5IQA2	NCU08411	Aspartate aminotransferase	0.373901	-4.05983	0.373901	-2.87362	0.541325	2.77981
Q873A1	NCU06738	Protein transport protein sec31	0.373901	-2.52514	NaN	0	0.542972	2.50083
Q7RZ31	NCU04443	Quinone oxidoreductase	0.373901	-3.32093	NaN	0	0.577394	2.28402
U9W548	NCU00422	Curved DNA-binding protein	0.373901	-3.45817	0.12504	-5.31057	0.58175	-2.47305
Q7S3U4	NCU04923	Gld1	0.373901	-3.77975	NaN	0	0.587328	-2.22069
Q7RX70	NCU00080	DUF1295 domain-containing protein	0.373901	-2.47233	0.885878	0.427382	0.597992	1.67243
Q1K6Q9	NCU09674	O-methyltransferase family 3	0.373901	-3.6416	NaN	0	0.606368	2.23678
P20080	NCU04140	FK506-binding protein 1A	0.373901	-3.96192	0.373901	-3.04701	0.620677	-2.65021
V5IQ14	NCU02124	Dienelactone hydrolase, variant;Dienelactone hydrolase	0.373901	-3.74206	NaN	0	0.627983	1.98693
Q1K5N8	NCU05095	Phenylalanyl-tRNA synthetase subunit alpha	0.373901	-3.32093	0.116478	-4.52465	0.676505	1.67716
Q7SF12	NCU07442	Betaine aldehyde dehydrogenase	0.373901	-2.21947	0.116613	-4.88533	0.69759	1.43847
Q7S869	NCU08687	Galactokinase	0.373901	3.13685	0.373901	-2.85072	0.764448	1.42154
Q7SAT8	NCU06171	Actin cytoskeleton-regulatory complex protein pan-1	0.373901	2.68309	NaN	0	0.788184	1.1996
Q1K742	NCU06696	Chromo domain-containing protein	0.373901	2.35526	NaN	0	0.835939	0.866016
Q1K7Q2	NCU03632	Farnesyltransferase/geranylgeranyltransferase type I alpha subunit	0.373901	-2.30203	NaN	0	0.864227	0.665705
Q7S9S2	NCU06593	MAP kinase activator	0.373901	2.56358	0.373901	-2.37669	0.872755	-0.620494
Q7S5S4	NCU05634	Uncharacterized protein	0.373901	-2.11793	0.116863	-3.95821	0.881397	-0.541326
Q7RXI8	NCU03995	Oligosaccharyl transferase subunit	0.373901	2.27303	0.373901	-2.35086	0.891512	-0.45722
Q7RY53	NCU04510	Aldose reductase	0.373901	-3.89992	NaN	0	0.893864	0.658303
Q7SCR7	NCU09366	Proteasome component C5	0.373901	-2.97417	NaN	0	0.898803	0.503785
V5IP39	NCU02542	Phosphotransferase	0.373901	-3.48713	0.373901	-2.6261	0.905464	0.465091
P28350	NCU01965	Valine--tRNA ligase, mitochondrial	0.373901	-3.13685	NaN	0	0.912278	0.490477
Q7SDM4	NCU02109	UDP-N-acetylglucosamine pyrophosphorylase	0.373901	-3.54122	NaN	0	0.918597	0.451259
A7UXA0	NCU11395	S-(Hydroxymethyl)glutathione dehydrogenase	0.373901	2.36179	NaN	0	0.918663	-0.373234
V5INN0	NCU16822	Inhibitor I9 domain-containing protein	0.373901	-3.19564	NaN	0	0.922114	0.377221
V5ILB6	NCU10518	General stress response protein Whi2	0.373901	2.70634	0.373901	-2.43205	0.926829	0.399623
Q1K527	NCU03341	Exocyst complex component Sec6	0.373901	2.58781	0.373901	-2.33741	0.92761	-0.327111
Q7SH64	NCU02665	Diacylglycerol O-acyltransferase	0.373901	-1.56964	NaN	0	0.934831	-0.197762
V5IR18	NCU01833	Two-component histidine kinase CHK-1	0.373901	-2.18327	NaN	0	0.935976	0.305949
Q7RVF7	NCU05290	Orotate phosphoribosyltransferase	0.373901	-3.25482	0.373901	-2.75117	0.939694	0.333333
Q7S394	NCU09228	Aminopeptidase	0.373901	-3.65279	NaN	0	0.940147	0.357926
Q7SGW2	NCU03207	Ran GTPase activating protein 1	0.373901	-2.92652	NaN	0	0.940401	0.269766
Q7S009	NCU09496	C2H2 transcription factor	0.373901	-2.49824	0.373901	-2.27562	0.942292	-0.236579
V5ILA3	NCU01204	Tropomyosin;Tropomyosin, variant	0.373901	-3.42499	0.373901	-2.66387	0.944337	0.300532
Q1K668	NCU08922	Uncharacterized protein	0.373901	2.44495	NaN	0	0.945087	-0.241519
Q1K905	NCU03292	Calcium-transporting ATPase	0.373901	2.41783	0.373901	-2.25718	0.945279	-0.259336
Q7RXM4	NCU00202	Coronin	0.373901	-2.7837	NaN	0	0.946219	0.24757
Q7RV86	NCU09111	Glucose-6-phosphate 1-dehydrogenase	0.373901	-3.81206	NaN	0	0.953657	0.291842
Q7S9W0	NCU06346	ACB domain-containing protein	0.373901	-3.49436	NaN	0	0.953704	0.241391
Q7RZP8	NCU00316	Peroxisomal adenine nucleotide transporter 1	0.373901	1.94487	NaN	0	0.953892	0.200483
Q7SHT2	NCU02531	Telomere_reg-2 domain-containing protein	0.373901	2.00973	NaN	0	0.954383	-0.17626
Q7S4W0	NCU02366	Aconitate hydratase, mitochondrial	0.373901	-4.26731	0.373901	-3.16409	0.954455	0.286922
Q7SG71	NCU02493	Proteasome subunit alpha type	0.373901	-2.46279	NaN	0	0.958357	0.176325
P00365	NCU00461	NAD-specific glutamate dehydrogenase	0.373901	-2.45484	0.373901	-2.26517	0.964219	-0.152857
Q7S3S1	NCU04946	DUF5353 domain-containing protein	0.373901	-2.92652	0.138596	-5.48452	0.965351	0.200656
Q7SCX9	NCU02755	PAP2 domain-containing protein	0.373901	-2.78818	NaN	0	0.969356	-0.173244
V5IPJ8	NCU01587	Cofilin	0.373901	-3.3467	0.373901	-2.64506	0.969359	0.162315
Q7SFT9	NCU00792	Branched-chain-amino-acid aminotransferase	0.373901	-3.15587	NaN	0	0.972758	0.143244
Q7RYH5	NCU06500	Cell division control protein 25	0.373901	2.63963	0.373901	-2.47061	0.973092	0.129854
Q7SHE5	NCU01861	Short chain dehydrogenase/reductase family protein	0.373901	1.68087	NaN	0	0.975887	0.0835654
Q7S9L9	NCU07683	U6 snRNA-associated Sm-like protein LSm4	0.373901	-2.50711	NaN	0	0.975997	-0.118803
Q7SF74	NCU00576	N-acetyltransferase domain-containing protein	0.373901	2.43111	0.373901	-2.32474	0.976232	-0.114623
Q7SD48	NCU07458	Phosphoacetylglucosamine mutase	0.373901	-3.32823	NaN	0	0.97689	0.134109
V5IQF7	NCU08599	Uncharacterized protein	0.373901	2.47746	0.118198	-4.53912	0.979081	0.106143
A7UVZ5	NCU11209	Vacuolar protein sorting-associated protein 28	0.373901	2.43946	NaN	0	0.983913	0.0677967
Q01294	NCU02273	Vacuolar protease A	0.373901	-3.00351	NaN	0	0.98659	-0.0664577
Q7SFE7	NCU00884	NAD dependent epimerase/dehydratase	0.373901	-2.90256	NaN	0	0.988397	-0.0569503
Q7RZ62	NCU04412	Uncharacterized protein	0.373901	2.7173	0.373901	-2.9164	0.989037	0.0613441
Q7SEW7	NCU03164	Two-component system response regulator	0.373901	2.54695	NaN	0	0.990071	-0.0537103
Q1K778	NCU04293	COPII-coated vesicle protein	0.373901	2.02083	NaN	0	0.990849	-0.0335344
Q7RV23	NCU08480	HSF-type DNA-binding domain-containing protein	0.373901	-2.37142	NaN	0	0.995467	0.0207481
Q92250	NCU01175	Farnesyl pyrophosphate synthase	0.373901	-3.66445	0.373901	-2.37669	0.995568	-0.0222079
Q7RVX7	NCU06561	Rho-gdp dissociation inhibitor	0.373901	-3.64008	NaN	0	0.996335	-0.0133222
Q1K6W9	NCU06722	Tryptophanyl-tRNA synthetase	0.373901	-2.67527	NaN	0	NaN	0
Q8WZX5	NCU01643	5-3 exoribonuclease 2	0.373901	-2.93644	NaN	0	NaN	0
Q7S1S3	NCU07755	Tyrosine--tRNA ligase	0.373901	-2.75117	NaN	0	NaN	0
Q7S416	NCU02319	Aminopeptidase	0.373901	-2.97114	NaN	0	NaN	0
Q7SET2	NCU00714	Heat shock protein STI1	0.373901	-3.2306	NaN	0	NaN	0
Q7SFX7	NCU03117	Inosine-5-monophosphate dehydrogenase	0.373901	-3.27949	NaN	0	NaN	0
Q01373	NCU08828	Peroxisomal hydratase-dehydrogenase-epimerase	0.373901	-3.00351	NaN	0	NaN	0
Q1K7Z9	NCU03696	Nitroreductase	0.373901	-3.12373	NaN	0	NaN	0
Q7S4Y8	NCU06062	Aerobactin siderophore biosynthesis protein iucB	0.373901	-2.29089	NaN	0	NaN	0
Q7SAN8	NCU08002	Carnitine acetyl transferase	0.373901	-3.07232	NaN	0	NaN	0
Q12641	NCU06471	Pyrroline-5-carboxylate reductase	0.373901	-2.32357	NaN	0	NaN	0
Q1K656	NCU04581	Kinesin-like protein	0.373901	-2.39114	NaN	0	NaN	0
Q1K933	NCU03010	L-aminoadipate-semialdehyde dehydrogenase large subunit	0.373901	-2.69674	NaN	0	NaN	0
Q7RZE6	NCU04073	Uncharacterized protein	0.373901	-2.27691	NaN	0	NaN	0
Q7S5N4	NCU05809	Uncharacterized protein	0.373901	-2.5557	NaN	0	NaN	0
Q7S5R5	NCU05778	Iron-sulfur cluster assembly protein	0.373901	-2.18639	NaN	0	NaN	0
Q7S6K9	NCU04826	Uncharacterized protein	0.373901	-2.4413	NaN	0	NaN	0
Q7SFC2	NCU00925	Pescadillo homolog	0.373901	-3.26152	NaN	0	NaN	0
V5ILT5	NCU10572	Short chain oxidoreductase	0.373901	-3.03383	NaN	0	NaN	0
V5IRP0	NCU00963	Methylenetetrahydrofolate dehydrogenase	0.373901	-2.24493	NaN	0	NaN	0
A7UX64	NCU11381	Diphosphomevalonate decarboxylase	0.373901	-2.86231	NaN	0	NaN	0
Q1K7X6	NCU03732	SIS1	0.373901	-2.12329	NaN	0	NaN	0
Q1K7X7	NCU03731	HAD superfamily hydrolase	0.373901	-2.9397	NaN	0	NaN	0
Q1K877	NCU01100	Uncharacterized protein	0.373901	-2.55062	NaN	0	NaN	0
Q7RXD8	NCU03358	Ketoreductase	0.373901	-2.60701	NaN	0	NaN	0
Q7RZL7	NCU00348	Pre-mRNA splicing factor	0.373901	-2.57481	NaN	0	NaN	0
Q7RZZ0	NCU09532	L-threo-3-deoxy-hexulosonate aldolase	0.373901	-2.22811	NaN	0	NaN	0
Q7S0H1	NCU06945	NmrA domain-containing protein	0.373901	-2.84679	NaN	0	NaN	0
Q7S1G1	NCU07412	PHD finger and BAH domain-containing protein	0.373901	-3.09637	NaN	0	NaN	0
Q7S2G7	NCU08891	BZIP domain-containing protein	0.373901	-2.18639	NaN	0	NaN	0
Q7S4V4	NCU02372	Protein-lysine N-methyltransferase EFM5	0.373901	-2.06084	NaN	0	NaN	0
Q7S6S3	NCU05516	Biotin apo-protein ligase	0.373901	-2.45127	NaN	0	NaN	0
Q7SBZ8	NCU09485	Chaperone dnaK	0.373901	-2.11793	NaN	0	NaN	0
Q7SEQ0	NCU02167	Krev-1	0.373901	-1.84521	NaN	0	NaN	0
U9W8E1	NCU00194	Ornithine aminotransferase	0.373901	-2.16734	NaN	0	NaN	0
V5ILU5	NCU07608	Ribose 5-phosphate isomerase A, variant (Fragment);Ribose 5-phosphate isomerase A	0.373901	-2.72141	NaN	0	NaN	0
V5INX1	NCU07467	Uncharacterized protein	0.373901	-2.96809	NaN	0	NaN	0
V5IPY2	NCU00936	Succinate-semialdehyde dehydrogenase	0.373901	-2.72141	NaN	0	NaN	0
Q7SDT4	NCU03076	Multifunctional fusion protein	0.373901	-3.02028	NaN	0	NaN	0
V5ILW6	NCU01428	5-hydroxyisourate hydrolase	0.373901	-3.2968	NaN	0	NaN	0
Q1K779	NCU04292	Branched-chain-amino-acid aminotransferase	0.373901	-2.76538	NaN	0	NaN	0
Q7RZB7	NCU03944	WD repeat containing protein 2	0.373901	-3.02028	NaN	0	NaN	0
Q7S145	NCU09911	Formyltetrahydrofolate deformylase	0.373901	-2.797	NaN	0	NaN	0
Q7SED5	NCU00743	Glycogen debranching enzyme	0.373901	-2.24217	NaN	0	NaN	0
Q1K5X9	NCU07156	Imidazole glycerol phosphate synthase hisHF	0.373901	-2.49906	NaN	0	NaN	0
Q1K6E9	NCU04676	Glutathione S-transferase	0.373901	-2.24217	NaN	0	NaN	0
Q7S021	NCU08578	Oxysterol binding protein	0.373901	-2.61856	NaN	0	NaN	0
Q7S2N2	NCU09356	Uncharacterized protein	0.373901	-1.90185	NaN	0	NaN	0
Q7S7F6	NCU08935	Peroxisomal-coenzyme A synthetase	0.373901	-2.23659	NaN	0	NaN	0
Q7S8V0	NCU08685	Phosphoribosylformylglycinamidine synthase	0.373901	-2.36071	NaN	0	NaN	0
Q7SAD0	NCU06300	Guanylate kinase	0.373901	-2.56711	NaN	0	NaN	0
Q7SGJ2	NCU08092	Nipsnap family protein	0.373901	-2.15587	NaN	0	NaN	0
Q7S0A5	NCU08903	Nop10 family nucleolar RNA-binding protein	0.373901	-2.5528	0.423809	-3.85471	NaN	0
A7UWT0	NCU11321	Ribosomal L1 domain-containing protein 1	0.373901	-2.31412	0.561018	-2.38179	NaN	0
P24917	NCU04044	NADH-ubiquinone oxidoreductase 51 kDa subunit, mitochondrial	0.373901	-2.24217	0.116159	-4.68828	NaN	0
A7UWD6	NCU10467	Replication factor C subunit 4	0.373901	-2.52128	0.116556	-5.26763	NaN	0
P56525	NCU00385	ATP synthase subunit delta, mitochondrial	0.373901	-2.47319	0.116488	-5.09522	NaN	0
U9W2Z9	NCU06503	C2H2 finger domain-containing protein, variant;C2H2 finger domain-containing protein	0.373901	-2.40615	0.116374	-4.69873	NaN	0
Q1K7Q4	NCU03630	Uncharacterized protein	0.373901	-1.82913	0.11629	-3.34394	NaN	0
Q7S4V9	NCU02367	HAD_SAK_1 domain-containing protein	0.373901	-2.5236	0.658682	1.722	NaN	0
Q7RZ87	NCU04385	3-isopropylmalate dehydratase	0.373901	-3.0496	0.373901	-2.24493	NaN	0
F5HIJ5	NCU06768	60S ribosomal protein L16	0.373901	-2.87362	0.373901	-3.439	NaN	0
A7UWE1	NCU10927	Signal recognition particle subunit SRP68	0.373901	-2.28586	0.373901	-2.61729	NaN	0
Q1K7H4	NCU03796	Protein-serine/threonine kinase	0.373901	-2.66214	0.373901	-2.35086	NaN	0
Q07842	NCU03156	NADH-ubiquinone oxidoreductase 10.5 kDa subunit	0.373901	-2.67188	0.373901	-2.80567	NaN	0
V5IKZ2	NCU03855	CCR4-NOT transcription complex	0.373901	-2.05063	0.373901	-2.139	NaN	0
Q7SAC4	NCU06306	Chromatin remodeling factor 5-1	0.373901	-2.74243	0.373901	-2.84283	NaN	0
O60045	NCU08554	Peptidyl-prolyl cis-trans isomerase ssp-1	0.373901	-2.4159	0.373901	-2.46888	NaN	0
Q1K7Y5	NCU03715	Kinesin-like protein	0.373901	-2.85847	0.373901	-2.81418	NaN	0
Q7S0A1	NCU10034	Protein get-1	0.373901	-2.28077	0.373901	-2.30811	NaN	0
Q7SD66	NCU08385	Protein phosphatase PP1 regulatory subunit sds22	0.373901	-2.06084	0.373901	-2.03809	NaN	0
V5IR71	NCU09212	Serine/threonine-protein kinase, variant;Serine/threonine-protein kinase	0.373901	-2.27042	0.373901	-2.29089	NaN	0
Q7S3S2	NCU04945	Mitochondrial intermembrane space import and assembly protein 40	0.373901	2.3819	0.11612	-4.33136	NaN	0
Q7S929	NCU07956	Pre-rRNA-processing protein PNO1	0.373901	2.10704	0.373901	-2.35636	NaN	0
P42115	NCU05731	Thioredoxin	0.373901	2.57342	0.373901	-2.31052	NaN	0
Q7S8C0	NCU05265	Uncharacterized protein	0.373901	2.61025	0.116493	5.84958	NaN	0
Q7RX73	NCU00077	ATP-dependent DNA helicase II subunit 2	0.373901	2.86611	NaN	0	NaN	0
Q1K5G9	NCU01704	NADP:D-xylose dehydrogenase	0.373901	1.81921	NaN	0	NaN	0
Q1K8J3	NCU05338	Uncharacterized protein	0.373901	2.35745	NaN	0	NaN	0
Q1K8Q9	NCU05459	Mitochondrial AAA ATPase	0.373901	1.89334	NaN	0	NaN	0
Q7S3S4	NCU04943	Protein transport protein BOS1	0.373901	2.95568	NaN	0	NaN	0
Q7S8Z7	NCU05303	Uncharacterized protein	0.373901	2.3165	NaN	0	NaN	0
Q7SA34	NCU07329	Mediator of RNA polymerase II transcription subunit 4	0.373901	1.57854	NaN	0	NaN	0
Q7SDM9	NCU02104	WD domain-containing protein	0.373901	2.77003	NaN	0	NaN	0
Q1K7B9	NCU03755	Flavin dependent monooxygenase	0.373901	3.36044	NaN	0	NaN	0
Q7RZY0	NCU00231	Uncharacterized protein	0.373901	4.98925	NaN	0	NaN	0
Q1K5Y5	NCU07146	Uncharacterized protein	0.373901	2.52744	NaN	0	NaN	0
Q7S771	NCU03590	Uncharacterized protein	0.373901	2.51188	NaN	0	NaN	0
Q7S889	NCU05254	Ribose-phosphate pyrophosphokinase	0.373901	-1.56908	NaN	0	0.373901	1.80222
Q1K6Z0	NCU06664	Recombination hotspot-binding protein	0.373901	-2.04856	0.373901	-1.94229	0.373901	1.96006
Q7SDF8	NCU08604	Uncharacterized protein	0.373901	2.0845	NaN	0	0.430243	2.88523
Q7SG91	NCU02473	Nucleoporin Nup44	0.373901	-2.14751	0.373901	-2.30811	0.479336	-2.30219
Q7SGA7	NCU02743	Vacuolar protein sorting protein 26	0.373901	-2.15753	0.116948	-3.86067	0.485413	-2.30203
Q7SAL8	NCU08023	Cytohesin-2	0.373901	2.15753	0.373901	-2.53655	0.506928	-2.23572
A7UW38	NCU10497	Oligosaccharyl transferase STT3 subunit	0.373901	-1.69836	NaN	0	NaN	0
Q7RYJ1	NCU06483	F-box and WD repeat-containing protein	0.373901	-2.04649	NaN	0	NaN	0
P35848	NCU06632	Mitochondrial import receptor subunit tom20	0.373901	-2.15753	0.373901	-2.25583	NaN	0
Q7SB72	NCU06268	Probable vacuolar protein sorting-associated protein 16 homolog	0.373901	1.80567	NaN	0	NaN	0
Q7RXZ8	NCU00446	Acetoacetyl-CoA synthase	0.375761	2.27179	0.962064	0.187257	0.559012	1.57116
U9W4K5	NCU16638	DSBA family oxidoreductase	0.376028	3.73155	0.975568	0.113097	0.916458	-0.519288
Q9P3R1	NCU03006	Sterol 24-C-methyltransferase erg-4	0.376037	-0.222055	0.228457	-1.41436	0.319865	-0.316982
Q7RVB2	NCU02260	26S protease regulatory subunit 6B	0.378805	0.143321	0.417693	-0.559251	0.0619876	-0.337065
Q7S1L4	NCU07400	CAP-Gly domain-containing protein	0.382185	2.48878	NaN	0	0.0271822	0.763997
Q92249	NCU03739	Protein disulfide-isomerase erp38	0.382383	2.91089	0.814938	0.921258	0.510135	-2.01841
Q7RVX6	NCU07280	Non-specific serine/threonine protein kinase	0.383261	-3.52271	0.142056	-2.03085	0.677443	0.472829
V5IN70	NCU06672	Ubiquitin-like modifier-activating enzyme ATG7	0.384791	0.614101	NaN	0	0.738179	0.182021
Q1K952	NCU02967	Ankyrin repeat domain-containing protein	0.385166	0.130836	0.373901	-2.29835	0.688295	-0.0795854
Q7S6U4	NCU05495	Cyanovirin-N homolog	0.387513	0.32483	0.116232	-5.5587	0.0797353	-0.571369
P34085	NCU01692	Citrate synthase, mitochondrial	0.387685	-1.22662	0.0816816	-7.0286	0.354649	-0.944851
Q7S2X0	NCU09000	Protein fyv-10	0.387711	-0.244984	0.373901	-2.57827	0.14199	-5.56701
Q9P6C8	NCU01754	Alcohol dehydrogenase 1;Alcohol dehydrogenase I, variant	0.388425	0.31464	0.414757	-0.423752	0.667198	0.186391
Q1K864	NCU01167	Uncharacterized protein	0.390052	0.517825	0.373901	2.62983	0.971953	-0.152898
P38669	NCU09468	Tubulin alpha-B chain	0.391409	0.212121	0.231021	0.549236	0.492444	-0.0641225
Q9P720	NCU01221	60S ribosomal protein L16	0.391803	-4.98587	0.00717482	1.72061	0.0428815	-7.4189
Q7S7R7	NCU03826	Elongation factor 1-gamma	0.392362	-1.0998	0.0420604	-8.11924	0.425312	0.568909
Q7RX32	NCU04344	Translation initiation factor eIF-2B alpha subunit	0.393831	-0.6419	0.117129	-4.46099	0.723103	-1.74165
V5IKE7	NCU02393	Mitogen-activated protein kinase	0.39564	-0.132439	3.86703e-06	-10.1321	0.00667526	0.346023
Q7S086	NCU10046	Ubiquitin conjugating enzyme Ubc8	0.395676	-3.11447	NaN	0	0.621173	-0.22717
Q1K847	NCU01190	DUF410 domain-containing protein	0.395805	-2.58875	4.1887e-05	-7.24759	0.304305	-2.66468
F5HGC3	NCU01438	Nucleosome assembly protein	0.399869	0.385155	2.96645e-05	-10.2738	0.509736	0.228277
Q7RYL2	NCU00117	Exocyst complex component SEC15	0.401557	3.20952	0.96579	0.167547	0.815645	-1.15774
Q7RYR4	NCU00396	Pre-mRNA-splicing factor rse1;Pre-mRNA-splicing factor rse-1, variant	0.402844	-0.562915	0.373901	2.4091	0.989195	0.0255597
Q7S9A9	NCU07027	Alpha-1,4 glucan phosphorylase	0.40334	-3.86261	NaN	0	0.489356	2.14222
Q7SH60	NCU02669	Vacuolar protein sorting/targeting protein 10	0.403702	2.66618	0.373901	-2.24217	0.221697	4.74289
Q92254	NCU04156	C-8 sterol isomerase	0.40448	-2.72524	0.461071	-3.20126	0.233254	-0.735273
Q9C2P2	NCU03738	40S ribosomal protein S29	0.404573	-0.905785	0.142055	-0.995785	0.240579	-1.38721
Q7S1S1	NCU07757	Transcription initiation factor TFIID complex 60 kDa subunit	0.405157	0.399878	0.0586797	-6.65451	0.418933	-0.290661
P38674	NCU03608	Ketol-acid reductoisomerase, mitochondrial	0.406147	-0.603682	0.0881229	-5.86744	0.97506	0.0108128
Q7RYK2	NCU00127	Uncharacterized protein	0.407333	2.79644	0.373901	3.29214	0.0946927	-0.592219
Q7SH93	NCU01913	Pre-mRNA splicing factor	0.408065	3.20444	0.464429	-2.44646	0.212325	0.779968
Q7SI08	NCU00644	ATP synthase subunit G	0.408661	0.461872	2.871e-05	-9.35776	0.983954	0.0921618
V5IMJ4	NCU07307	Fatty acid synthase beta subunit dehydratase	0.408708	-0.344486	0.0620565	-7.72203	0.0782426	0.605235
Q7RVJ3	NCU09371	6,7-dimethyl-8-ribityllumazine synthase	0.408716	-3.59491	0.373901	-2.49743	0.153542	-5.20924
Q7S222	NCU05974	Glycosidase	0.40928	-2.3466	0.116431	-4.68828	0.703303	1.25096
Q7RXU8	NCU01484	Rho-type GTPase	0.409701	0.144107	0.219749	-0.485214	0.150036	-0.418621
Q7S9K8	NCU07697	Isocitrate dehydrogenase [NAD] subunit, mitochondrial	0.410157	0.423126	0.244644	-1.97806	0.764715	-0.130348
Q1K7Q8	NCU03625	Small nuclear ribonucleoprotein Sm D3	0.411016	-2.83919	0.685258	-1.43411	0.993347	0.0101
Q7SBR3	NCU06244	Mitochondrial import inner membrane translocase subunit tim13	0.412447	-3.12894	0.266831	-4.475	0.629446	-0.33394
V5IR89	NCU07352	Uncharacterized protein	0.413943	2.01936	0.581851	-2.07944	0.0881334	4.62943
V5IQ80	NCU16454	Bacilysin biosynthesis oxidoreductase bacC	0.414596	-2.30259	0.96606	-0.15601	0.596296	1.66711
Q7S9K7	NCU07698	Exocyst complex component SEC5	0.416184	3.27126	0.122761	-5.11355	0.854293	-0.837915
F5HBQ5	NCU01501	Mitochondrial peptidyl-tRNA hydrolase Pth2	0.416329	2.81137	0.985216	-0.070371	0.558775	-0.497985
Q7SD61	NCU08390	N-acetyltransferase domain-containing protein	0.416464	-2.65763	2.37647e-05	-6.34921	0.798424	-0.871188
P07041	NCU01635	Histone H3	0.41714	-3.82284	0.0259299	0.769099	NaN	0
Q7SHY4	NCU00669	Dolichyl-diphosphooligosaccharide--protein glycosyltransferase subunit WBP1	0.418685	-2.45862	0.116894	-5.09315	0.281828	-3.23338
Q7RYH8	NCU06497	Cell division cycle protein 123	0.420742	3.15469	0.119128	-5.05687	0.490185	2.48884
V5IPN5	NCU09128	DUF3453 domain-containing protein	0.421243	-2.46925	0.241583	0.767511	0.989851	-0.0100555
Q7S984	NCU07283	Uncharacterized protein	0.421733	-2.84724	0.423338	-3.42083	NaN	0
Q7S4H0	NCU02223	TFIID_20kDa domain-containing protein	0.423455	-2.18622	0.116119	-4.32322	0.120241	-3.99846
Q7SC18	NCU09461	AP complex subunit sigma	0.423511	2.25309	0.119086	-3.72784	0.109299	-4.3081
V5IN98	NCU03357	Ubiquitin conjugation factor E4, variant;Ubiquitin conjugation factor E4	0.423605	2.98584	0.13238	-4.87285	0.107561	6.2372
Q1K7Q1	NCU03633	Mevalonate kinase	0.42415	0.332022	0.434417	-3.41391	0.188517	0.503553
V5IR59	NCU16402	GFA domain-containing protein	0.424546	-2.61257	0.000921046	0.773334	0.40592	2.66963
Q7SHZ0	NCU00662	RNA binding protein	0.424859	-2.92518	0.373901	-1.72345	0.166451	4.24822
Q7RW15	NCU08344	60s ribosomal protein	0.42647	-0.63208	0.711637	-0.259078	0.38569	-3.60927
Q7RZK5	NCU00361	Pre-mRNA-splicing factor syf2	0.426925	0.319434	0.373901	2.87362	0.895633	0.538825
Q01369	NCU05810	Guanine nucleotide-binding protein subunit beta-like protein	0.428087	-0.362087	0.00521224	-1.44349	0.567398	-0.312132
P22126	NCU08823	Protein ras-1	0.429378	-2.16012	0.373901	-2.2002	0.947351	-0.240142
Q7S0H6	NCU06940	Uncharacterized protein	0.429606	2.98219	0.591957	-1.69323	0.999214	0.00425339
Q7SDI6	NCU02624	Cytochrome P450 51	0.429703	0.331354	0.417128	-1.14914	0.786658	-0.220136
V5INB3	NCU07688	Rho GTPase activator Rga, variant;Rho GTPase activator Rga	0.430334	-3.22405	0.693671	-0.227128	0.373901	-2.68585
V5IPE1	NCU06716	Short chain dehydrogenase/reductase, variant;Short chain dehydrogenase/reductase	0.431715	2.73293	NaN	0	0.149417	5.10124
Q7S2E8	NCU06009	Oxidoreductase	0.432884	2.50512	NaN	0	NaN	0
V5IQW6	NCU03407	Rho1, variant;Rho1	0.43302	-0.269521	8.97059e-06	-7.83156	0.811973	-0.0991605
Q7S2W6	NCU09004	Eukaryotic translation initiation factor 6	0.433457	-3.16797	0.553836	-2.55334	0.259825	-3.01701
Q7RW14	NCU02464	Neuronal-specific septin-3	0.433522	-0.61462	0.116287	-6.02975	0.854481	-0.184662
Q7RXW1	NCU01470	Vacuolar protein 8	0.435043	-2.24853	0.373901	-2.65632	0.322121	-2.87012
Q1K908	NCU02815	Histidine kinase	0.435316	1.56725	0.599131	-1.47992	0.713553	0.910746
Q7SHU9	NCU02513	ATP-dependent (S)-NAD(P)H-hydrate dehydratase	0.435631	-2.85138	NaN	0	0.373901	2.14242
Q1K7R7	NCU03610	NEDD8-conjugating enzyme UBC12	0.435736	-2.5538	0.116592	-5.92967	0.951209	0.260166
Q7SBJ7	NCU08553	DNA-directed RNA polymerase subunit	0.436079	0.456963	0.309029	4.23336	0.0923258	0.98807
Q7SC30	NCU05425	2-oxoglutarate dehydrogenase E1 component	0.436669	-3.08397	NaN	0	0.485424	2.02458
Q7S823	NCU00999	Uncharacterized protein	0.436839	-0.354839	0.18187	5.301	0.488766	0.459901
Q7S2H6	NCU07386	Fe superoxide dismutase	0.437079	-0.395816	0.00889262	-1.39574	0.736843	-0.162807
P54898	NCU00567	Protein arg-6, mitochondrial	0.44056	-0.131982	0.0343303	-1.04526	0.0534824	-0.264194
Q7S481	NCU06091	Vacuolar protein sorting-associated protein 74	0.441606	2.60096	0.116227	-4.45334	0.984689	-0.0679124
Q1K747	NCU06688	F-box domain-containing protein	0.441935	-2.53577	0.166032	-4.8427	0.998393	0.00276693
Q7S508	NCU06042	Fumarate reductase	0.441948	-3.31374	0.373901	-2.49661	0.371588	-2.4193
Q9P602	NCU01606	ATP synthase subunit 5, mitochondrial	0.442266	0.305762	0.0464788	-1.14091	0.218325	-0.558469
Q7SB08	NCU07885	WD repeat containing protein 82	0.44511	3.07571	0.117582	5.49878	0.373901	2.56993
Q7SCV1	NCU00905	N-acylethanolamine amidohydrolase	0.445134	-2.36517	0.373901	-2.797	0.869668	-0.68597
Q7S074	NCU10051	Flavohemoglobin	0.446687	-0.488832	0.116117	-7.71017	0.170604	0.499287
Q8WZS6	NCU03479	Endoribonuclease ysh-1	0.4468	2.7881	0.116924	5.47768	0.355195	2.50573
Q7SAX4	NCU07658	Protein transporter sec72	0.447048	-2.27697	0.101192	-6.18085	0.845367	-0.93281
Q7S8S2	NCU07717	Replication protein A-2	0.447476	3.54307	0.373901	2.98316	0.000141227	8.45696
U9WGN3	NCU00089	MYND domain-containing protein	0.447621	2.66191	NaN	0	0.0625787	6.28095
Q7RX31	NCU04345	Adaptin ear-binding coat-associated protein 2	0.447674	2.07732	0.373901	-1.53171	0.943177	0.226732
Q7SBI4	NCU06187	Adenylosuccinate lyase	0.450783	-3.00879	0.373901	-2.33284	0.193323	-4.02794
V5INN6	NCU07982	Acetolactate synthase	0.451932	-0.346863	0.0632509	-1.24219	0.031204	-0.564314
Q7SHK3	NCU02901	Uncharacterized protein	0.452526	3.12001	0.116125	-5.59364	0.915962	0.470185
Q7RXL7	NCU00209	Uncharacterized protein	0.453123	2.84116	0.373901	-2.24493	0.264113	3.84376
Q7SI16	NCU00636	ATP synthase subunit d, mitochondrial	0.453867	0.389761	0.058704	-7.55539	0.163975	-1.063
Q1K6S3	NCU08939	Mannan polymerase II complex ANP1 subunit	0.454047	-2.28252	0.589127	-2.57503	0.517039	-0.451612
Q1K6X9	NCU06712	Proteasome subunit alpha type	0.454299	-2.89239	0.117359	-4.8716	0.121655	5.25275
Q7S859	NCU05266	KH domain-containing protein	0.454881	-3.42232	0.0235462	1.46512	0.895362	-0.543489
Q7S204	NCU09895	Thioesterase	0.455247	-0.245701	0.117122	-5.31775	0.468467	-2.9846
V5IMN5	NCU04415	Uncharacterized protein	0.455765	2.72446	0.373901	2.95881	0.0949851	-6.0866
Q1K923	NCU02026	Uncharacterized protein	0.456424	-2.3972	0.373901	-2.54252	0.818542	-0.151719
Q7S8C8	NCU07019	COP9 signalosome complex subunit 6	0.458388	1.96081	NaN	0	0.285302	2.99912
Q7RXB0	NCU00177	Phosphoribosylformylglycinamidine cyclo-ligase	0.459039	-3.10722	0.116256	-5.87957	0.960798	0.214968
Q7SFK1	NCU08618	ADP-ribosylation factor family protein	0.460749	-2.06662	0.361935	0.759965	0.0177567	-1.50331
Q7SGF7	NCU00965	Uncharacterized protein	0.461062	-2.24963	0.973588	0.128084	0.927529	-0.362007
V5IQL3	NCU00541	Uncharacterized protein	0.461867	-0.664942	0.0633994	1.22403	0.236047	-2.65993
Q7S1L1	NCU07403	Secretory component protein shr3	0.463633	2.86344	0.373901	2.28332	0.491594	1.91792
Q7S0L3	NCU09973	C2H2-type domain-containing protein	0.46443	2.93759	0.373901	2.74439	0.950294	-0.223502
V5IPJ7	NCU04258	Dim2-associated protein 1, variant 2;Dim2-associated protein 1	0.464846	-2.45727	0.373901	2.29339	0.958305	-0.173082
Q7S265	NCU09658	TPR_REGION domain-containing protein	0.465997	2.72706	0.373901	-2.60831	0.386403	2.72985
O74633	NCU08616	DNA-directed RNA polymerase I subunit RPA2	0.466256	2.80788	0.0117581	-1.93134	0.117146	7.0464
Q9C2B9	NCU03635	60S ribosomal protein L38	0.466493	-0.527241	0.0347098	-1.03758	0.0903427	-1.98373
Q7S6C6	NCU07126	N-acetyltransferase domain-containing protein	0.466763	2.89608	0.120391	-5.01031	0.658305	1.46681
Q7RZ93	NCU04379	Neuronal calcium sensor 1	0.468196	3.52429	NaN	0	0.116165	-5.74889
Q7S6W0	NCU05605	Uncharacterized protein	0.469002	-1.78664	0.116386	-5.24194	0.447029	1.97933
Q7SD47	NCU07459	Protein arginine N-methyltransferase 1	0.471054	-0.675475	8.04833e-06	-9.84991	0.44682	0.934728
Q1K4V9	NCU03561	Mitochondrial carrier protein	0.471056	-2.43187	0.180054	-4.21483	0.476675	-2.46794
V5IRL8	NCU03300	DNA damage checkpoint protein rad24	0.471451	0.341112	0.289667	-0.76061	0.532071	0.466045
Q7SEP1	NCU03302	60S ribosomal protein L36	0.471602	-3.54186	0.0247941	1.77889	0.000497985	-8.02577
Q1K7E2	NCU04187	Cap binding protein	0.471833	-2.70384	8.03477e-05	-7.14474	0.985827	0.0615107
Q7S0I2	NCU09527	Uncharacterized protein	0.472471	0.344431	0.373901	-2.64084	0.114281	-0.27113
Q7S4W6	NCU02360	Transmembrane protein UsgS	0.475434	-1.96027	0.373901	2.43762	0.468113	2.03277
Q7RY61	NCU01535	PEX33	0.476685	2.93403	NaN	0	0.343767	2.84033
Q7RZL6	NCU00349	Pinin_SDK_memA domain-containing protein	0.476725	-1.08539	0.520942	0.665208	0.567137	-0.83414
Q7RZ49	NCU04425	Uncharacterized protein	0.476784	-3.43799	NaN	0	NaN	0
Q1K4U3	NCU03458	Uds1 domain-containing protein	0.477629	-0.610755	0.373901	-2.34081	0.526416	-0.446242
Q9UUY8	NCU04202	Nucleoside diphosphate kinase	0.479899	-0.871296	0.235456	-1.30342	0.932889	0.0593847
Q7SD08	NCU08118	Peroxisome biosynthesis protein	0.481434	-1.85845	0.706729	-1.39541	0.374473	2.87691
Q1K7D3	NCU04203	Glucosidase II alpha subunit	0.482718	2.89837	NaN	0	0.373901	-2.6141
A7UWZ4	NCU10220	Adenylate kinase isoenzyme 6 homolog	0.483838	-2.41401	0.116294	-6.01279	0.277129	-0.313983
Q7SAF6	NCU06994	Pre-mRNA-splicing factor cef-1	0.484013	-0.517011	0.117126	7.70566	0.543409	-2.57317
Q7SI56	NCU00595	Ubiquitin thiolesterase	0.484864	2.66169	3.41488e-05	-7.26478	0.440236	-2.37846
Q6MVH7	NCU00951	Inorganic pyrophosphatase	0.485922	-0.743006	0.0677201	-7.13529	0.594062	0.333855
Q7SBU3	NCU07866	Pre-mRNA-splicing factor	0.487333	0.556794	0.000138502	10.7672	0.937288	0.146576
A7UX45	NCU11370	6-phosphogluconate dehydrogenase 2	0.489056	2.66696	NaN	0	0.232132	3.66987
V5IP54	NCU11027	Zinc metalloprotease	0.491252	2.66521	NaN	0	0.373901	2.70103
A7UX46	NCU11371	COBW domain-containing protein 1	0.492161	2.92547	0.373901	-1.98906	0.37782	3.02997
Q8NK13	NCU08991	E3 ubiquitin ligase complex SCF subunit scon-3	0.493266	-0.209332	0.921066	-0.0752684	0.337751	-0.284814
Q1K863	NCU01170	AMP-binding domain-containing protein	0.494422	0.303334	0.565176	0.541445	0.375464	-3.11205
Q1K4Z1	NCU01652	O-acetylhomoserine	0.495222	0.418443	NaN	0	0.165107	0.253461
V5ILD3	NCU01320	Glutathione S-transferase	0.496884	2.73934	0.116544	-5.4975	0.945777	-0.275724
Q7S4H2	NCU02221	Uncharacterized protein	0.498241	-2.37409	0.373901	-2.26517	0.924445	-0.311445
Q7S4E6	NCU06039	WD repeat protein	0.498406	-2.46073	0.373901	-2.25448	0.373901	2.3069
Q7RVB3	NCU09778	Cell division control protein 2	0.498948	2.81092	0.373901	-2.5557	0.9812	-0.0963001
Q7S6D3	NCU07119	Nonribosomal peptide synthase 2	0.500263	2.57542	0.83512	0.803917	0.954458	0.242348
Q1K8T9	NCU06746	Uncharacterized protein	0.500551	-1.9859	0.373901	-2.50551	0.379499	2.37546
Q7RVQ9	NCU00413	60S ribosomal protein L2	0.502058	-2.02209	0.202455	0.83586	0.510066	-3.09862
Q7S819	NCU01013	Delta-aminolevulinic acid dehydratase	0.503693	-2.39754	NaN	0	0.208897	3.68689
Q7SH15	NCU02954	Homoisocitrate dehydrogenase	0.503896	0.0702235	0.58107	0.341949	0.175617	-0.168759
V5IN16	NCU04802	Peroxisomal biogenesis factor	0.504589	-2.96249	0.373901	-3.79918	0.517566	0.485951
Q7RVL0	NCU09269	GTP-binding nuclear protein GSP1/Ran	0.50482	0.188508	0.852523	-0.0402768	0.202546	0.340223
P14799	NCU04553	Ubiquitin-40S ribosomal protein S27a	0.507312	-0.0871607	0.00357997	-0.598993	0.79157	-0.0284061
Q7RYX6	NCU06441	D-lactate dehydrogenase 2	0.507792	2.03114	0.116299	-4.97829	0.337484	-2.80245
Q7S202	NCU09897	V-type proton ATPase subunit C	0.508255	2.47724	0.373901	-2.63045	0.850407	0.843242
Q7SCW3	NCU09381	RWD domain-containing protein	0.508852	2.4108	NaN	0	0.924418	-0.350422
Q7SGV1	NCU03218	Sorting nexin-4	0.510165	-2.26312	NaN	0	0.116139	-4.5673
Q7RZU1	NCU00272	Ubiquitin ligase subunit CulD	0.511537	-2.3902	NaN	0	0.0579091	1.59163
Q7S2C4	NCU09537	Rho-GTPase-activating protein 8	0.512528	-0.988255	0.561489	-2.84241	0.709736	-0.320844
Q7RYT0	NCU00379	Uncharacterized protein	0.512919	-4.11478	0.373901	-3.66228	0.348957	-4.17495
V5IMS1	NCU04182	Splicing factor 3b subunit 4	0.514533	-1.78287	0.117495	4.51239	0.0845894	-5.07257
Q7SAN9	NCU08001	Vacuolar protein-sorting protein bro-1	0.514624	-3.9968	0.116282	-8.61072	0.991852	-0.061203
Q7RYT1	NCU00378	Aldehyde dehydrogenase	0.518838	-2.26853	NaN	0	0.487978	-2.35646
Q7S207	NCU09892	Prolyl-tRNA synthetase	0.519679	-2.20035	7.1932e-06	-6.53464	0.983254	0.0629501
U9W8V7	NCU07544	E3 ubiquitin protein ligase;E3 ubiquitin-protein ligase bre1	0.519869	-2.11489	0.183355	-4.28393	NaN	0
Q7RZD4	NCU03893	Short-chain dehydrogenase/reductase SDR	0.520034	1.04047	0.273049	-4.81105	0.619942	0.783726
Q7SGD3	NCU02716	Pre-mRNA splicing factor	0.520323	-1.66062	0.373901	1.96254	0.483589	2.40198
Q7RVM2	NCU08340	ADP-ribosylation factor	0.521624	0.302589	0.285601	-0.401103	0.0336309	-0.606284
Q7RZB1	NCU03957	5-demethoxyubiquinone hydroxylase, mitochondrial	0.522308	2.28735	NaN	0	0.444495	2.06504
Q7S0E4	NCU09903	Elongation factor 3	0.523709	2.7914	0.116832	-8.19912	0.958162	-0.309685
Q96TL5	NCU07024	Mitogen-activated protein kinase hog-1	0.526106	0.527718	0.317653	-4.06281	0.48622	0.787768
V5IR69	NCU00505	Small nuclear ribonucleoprotein Sm D1	0.527671	-0.334824	0.0463826	1.18642	0.5376	-2.07856
V5IMH7	NCU06372	Ubiquitin carboxyl-terminal hydrolase	0.527946	2.48156	0.373901	-2.16246	0.188425	4.38309
Q7SC32	NCU05422	E3 ubiquitin-protein ligase PEP5	0.527976	2.14129	0.373901	-2.21655	0.509672	-2.22294
Q1K8H5	NCU05387	Hydrolase	0.529089	-0.375064	0.373901	2.36716	0.136679	0.952657
Q7S4J8	NCU08133	Carbonic anhydrase	0.530121	-0.661027	0.373901	-2.75595	0.414691	2.82518
Q1K7I3	NCU04264	Extracellular developmental signal biosynthesis protein FluG	0.530386	-0.398667	0.849099	0.173512	0.535637	-0.38555
Q7SA90	NCU08296	Mito ribosomal protein S4	0.531086	-2.77209	0.0760812	-1.45051	NaN	0
Q1K4Z4	NCU01648	Dolichyl-phosphate-mannose-protein mannosyltransferase 2	0.532494	0.215647	0.1162	-5.76936	0.906746	-0.498832
Q7SH44	NCU02685	Pre-mRNA splicing helicase	0.534263	2.4702	NaN	0	0.116375	5.15513
V5IL63	NCU03782	DNA-directed RNA polymerase II subunit RPB11	0.534921	0.301945	0.360243	-3.37196	0.436323	0.49032
P87072	NCU03833	Calcineurin subunit B	0.535766	2.81037	0.116196	-5.59077	0.603621	1.93543
Q7RVS8	NCU02283	Calcium/calmodulin-dependent protein kinase type I	0.537449	2.90526	0.126083	-5.25768	0.39885	3.15403
F5HBN4	NCU06556	Thioredoxin II	0.53942	-2.44412	0.580781	-2.09347	0.847126	0.0967045
F5HII2	NCU01792	Heat shock protein 90-associated	0.540298	-0.342606	0.000133479	-10.1066	0.636809	-0.148076
Q1K768	NCU01119	Terpene cyclase/mutase family member	0.54182	-2.04118	0.373901	-1.99836	0.116133	3.64148
Q7RXN9	NCU00169	Translocation complex component	0.542128	2.26338	0.117683	-4.72392	0.47157	-2.66836
U9W500	NCU00244	Glycosyl transferase	0.54217	0.465672	0.373901	2.66732	0.116214	-5.80782
Q871G3	NCU04315	Fe-S cluster assembly protein dre2	0.542452	-1.87084	0.373901	-2.7473	0.770818	0.483615
Q9P5Z8	NCU01614	Probable small nuclear ribonucleoprotein F	0.54274	0.220554	0.473913	0.575946	0.65948	-1.72633
Q7SEY8	NCU02076	Eukaryotic translation initiation factor 4E	0.542962	-2.60706	4.78214e-05	-8.35077	0.542132	2.49825
Q7RXY8	NCU00456	Uncharacterized protein	0.543546	0.368598	0.363775	2.87551	0.331411	-0.794209
Q7SI28	NCU00624	ER to Golgi transporter Yif1	0.543906	2.01753	NaN	0	6.97625e-06	6.53205
Q7S743	NCU03838	Transcription elongation factor spt4	0.544328	0.219093	NaN	0	0.129903	0.613747
Q9HE74	NCU01552	40S ribosomal protein S23	0.547173	-3.19547	0.349799	-0.495892	0.250129	-3.39587
Q1K7Q0	NCU03634	Uncharacterized protein	0.55042	-1.7351	0.11626	-5.10146	0.407553	-0.559659
Q9P567	NCU08471	Succinate--CoA ligase [ADP-forming] subunit beta, mitochondrial	0.550836	-0.319871	0.0663505	-7.08578	0.871668	-0.0968431
P24919	NCU05299	NADH-ubiquinone oxidoreductase 29.9 kDa subunit, mitochondrial	0.552081	0.137461	0.216219	-3.8802	0.0883468	-0.723162
Q7S2Q3	NCU09723	zf-C3HC4 domain-containing protein	0.557956	2.46649	NaN	0	NaN	0
Q7S4W9	NCU02357	Importin subunit beta-3	0.559778	0.411999	0.220319	-4.89803	0.657067	0.320705
Q1K5C3	NCU03425	Threonine synthase	0.559978	0.290219	0.00110536	-9.12529	0.0147302	0.557795
Q1K8S4	NCU05390	Mitochondrial phosphate carrier protein	0.560817	0.18092	0.38296	-0.725025	0.637422	-0.267868
Q7S7H9	NCU04100	Vacuolar sorting protein 1	0.562241	0.460369	0.952097	0.0865587	0.993762	-0.00822703
F5HDV2	NCU01328	Transketolase	0.562301	-1.29806	0.119502	-6.57384	0.278575	0.981569
Q7RWB9	NCU01823	Two-component sensor protein histidine protein kinase	0.563599	2.0042	0.929563	-0.283194	0.26172	3.7342
Q7SHN7	NCU02580	Fumarate reductase Osm1	0.564779	-2.25401	2.87889e-05	-6.65649	0.322237	2.64759
P38668	NCU09132	Tubulin alpha-A chain	0.565967	0.0923239	0.985266	-0.0057958	0.608158	-0.0685062
Q7SFG4	NCU00867	Hemerythrin domain-containing protein	0.566284	-1.88814	0.116172	-5.25084	0.41248	2.8644
Q1K804	NCU03690	Importin beta-2 subunit	0.566759	0.95476	0.104621	-7.04486	0.983377	0.0465062
Q7SC14	NCU09466	Uncharacterized protein	0.569381	1.61315	0.364151	-2.54657	0.0176868	-1.0731
Q7S6S2	NCU05517	Mitochondrial genome maintenance protein MGM101	0.569697	2.07549	NaN	0	0.531833	2.27846
Q7S8S0	NCU07719	Isopentenyl-diphosphate delta-isomerase	0.572318	2.6188	NaN	0	0.321423	3.70004
Q7SDM1	NCU02113	Ubiquitin-conjugating enzyme E2 13	0.575382	0.450066	0.155992	-4.48177	0.888874	-0.164434
Q7RVK6	NCU02806	14-3-3 family protein 7	0.578029	0.265563	0.0996654	-1.17598	0.642097	0.338607
Q7S3H1	NCU06882	RBR-type E3 ubiquitin transferase	0.580355	0.230686	0.438578	-3.42349	0.238008	0.612435
Q7S5A2	NCU02263	Sec14 cytosolic factor	0.582294	2.02052	0.116239	-5.09562	0.356001	3.35473
Q7SH52	NCU02677	Carbamoyl-phosphate synthase large subunit	0.583161	2.64947	0.373901	-2.71987	0.169645	4.90627
Q1K7M9	NCU04121	AP-1 complex subunit gamma	0.585956	-1.75636	0.116267	-5.7737	0.416594	-3.56417
Q7S2Q5	NCU09721	AP complex subunit beta	0.590062	-1.92243	0.858929	-0.823451	0.546467	-1.02186
Q7SG48	NCU07494	RRF domain-containing protein	0.5905	-2.41066	0.552104	2.63704	0.148388	4.39567
Q7RVR5	NCU04566	Non-specific serine/threonine protein kinase	0.594057	1.70623	0.347789	-3.93272	0.543038	2.53111
Q7SEY9	NCU02074	Endoplasmic reticulum oxidoreductin-1	0.594116	-2.22155	0.11612	-5.31893	0.295177	-3.08794
F5HH14	NCU06821	CRO1 protein	0.595208	0.383668	0.155962	-4.7715	0.86263	0.160859
Q1K4Z0	NCU01655	DUF2012 domain-containing protein	0.595894	1.81939	NaN	0	0.116123	3.76046
Q1K8U7	NCU06735	ATP dependent RNA helicase	0.595954	0.204882	0.511092	2.40937	0.454969	-2.79799
Q7SHV2	NCU02510	Clathrin heavy chain	0.601886	0.0830994	0.298165	-1.52368	0.871018	0.0917244
Q7SHJ9	NCU02905	60S ribosomal protein L23	0.602345	-0.663633	0.348066	0.257978	0.0654882	-1.25475
Q1K6B5	NCU04605	Uncharacterized protein	0.602407	0.0791938	0.373901	-2.02083	0.159407	-0.990775
Q7RXR8	NCU00441	Phosducin	0.603764	0.218805	0.117659	-4.58049	0.157626	-0.441177
Q7S715	NCU05548	Phospho-2-dehydro-3-deoxyheptonate aldolase	0.6059	0.546725	0.154116	-4.30795	0.552966	0.679839
Q9P735	NCU01234	ATP-dependent RNA helicase fal-1	0.606294	0.375678	0.0147736	1.96985	0.04196	0.801184
Q7S637	NCU04772	Coatamer subunit protein	0.607092	-2.28692	9.11007e-06	11.1974	0.373901	1.81586
U9W337	NCU00137	SsDNA binding protein;SsDNA binding protein, variant	0.607332	0.607285	0.000130873	-7.51144	0.267806	3.71329
Q1K7R8	NCU03607	Threonine dehydratase catabolic	0.610477	0.196255	0.131825	-4.87339	0.591811	0.230303
P06810	NCU05457	Cytochrome c oxidase polypeptide 5, mitochondrial	0.61263	0.23067	2.07986e-07	-9.30607	0.915867	-0.476262
Q7SAE0	NCU06290	TENA_THI-4 domain-containing protein	0.612946	-1.90449	0.125248	-5.67854	0.8258	0.272192
Q7S7F5	NCU08942	G-patch DNA repair protein	0.613386	-1.87776	0.116301	5.8348	NaN	0
Q7S892	NCU05251	DNA-directed RNA polymerase subunit	0.614085	-0.277863	0.0987657	-5.72915	0.999645	-0.00221952
Q7SFN9	NCU01992	Coatomer subunit gamma	0.6186	-0.452913	0.380579	-3.74317	0.96716	0.0249596
Q7S8H6	NCU05232	AP complex subunit beta	0.619021	1.90361	0.116382	-4.8987	0.465112	-2.65595
Q7SFV5	NCU00774	Uncharacterized protein	0.619057	-1.84042	0.373901	-2.02738	0.996954	-0.0141773
V5IRD3	NCU16337	Nucleoporin-9	0.619664	-1.98596	0.116229	-4.74796	0.431672	2.11923
F5H8U4	NCU01523	GTP-binding protein ypt3	0.621342	0.290481	0.497899	2.58838	0.57934	0.135956
Q1K4P2	NCU03515	Cell division control protein 10	0.623077	0.135419	0.791626	0.203389	0.21695	0.408185
P00048	NCU01808	Cytochrome c	0.624593	1.66781	0.910597	-0.491665	0.527607	2.22967
V5ILY7	NCU04185	Protein kinase gsk3	0.624637	-0.372386	0.267956	-4.64784	0.898491	-0.0914923
Q1K6M8	NCU06652	S-(hydroxymethyl)glutathione dehydrogenase	0.627293	0.235483	1.72205e-05	-9.28301	0.0601709	0.884716
Q7RYP4	NCU00419	DNA-directed RNA polymerase I and III polypeptide	0.629346	-0.204878	5.70178e-05	-9.50903	0.472906	-2.48813
Q7SF72	NCU00578	Peptidyl-prolyl cis-trans isomerase-like 1	0.632799	0.256592	0.373901	3.10104	0.885081	0.631238
Q7RW05	NCU02160	Small GTPase RAC	0.632912	-0.12258	0.198166	-1.56385	0.706235	-0.114873
Q7S3P2	NCU08195	Arginyl-tRNA synthetase	0.634971	-1.73273	0.116467	-5.52933	0.642459	0.855123
Q7SFV4	NCU00775	Isocitrate dehydrogenase [NAD] subunit, mitochondrial	0.637108	0.122201	0.179963	-1.54715	0.425541	0.096206
V5IL22	NCU09866	Thyroid hormone receptor interactor 12, variant 3	0.638977	-1.4679	0.736113	-1.45233	0.598174	2.33523
V5IR63	NCU00550	zf-C3H1 domain-containing protein	0.640099	-1.42657	NaN	0	NaN	0
Q7RWB7	NCU04449	Prolyl-tRNA synthetase	0.640889	0.0976569	0.00108393	-3.14771	0.169684	0.395967
Q7SDY1	NCU01956	Cytoskeleton assembly control protein Sla2	0.644271	0.680591	0.129257	-5.75996	0.995784	-0.00994364
Q7RUP0	NCU08499	GTPase-activating protein GYP5	0.644589	2.38871	0.746444	-1.60228	0.775228	0.631559
Q7SE14	NCU02780	U2 small nuclear ribonucleoprotein B	0.646112	-0.218921	0.326182	3.29837	0.484114	-2.3933
Q7S477	NCU02407	Dihydrolipoyl dehydrogenase	0.646176	1.71154	0.116145	-5.74975	0.132165	1.2676
Q7RXL1	NCU00216	NADH-cytochrome b5 reductase 1	0.647397	-0.297726	0.912267	-0.532153	0.174353	-1.03237
Q7S9V2	NCU06354	Small nuclear ribonucleoprotein E	0.648428	0.166273	0.55682	-2.35806	0.762057	0.299046
Q7SDJ3	NCU09808	Dynamin-1	0.650099	-1.9462	0.834958	-0.418088	0.400049	-1.02257
Q7S0R4	NCU09285	Zinc-containing alcohol dehydrogenase	0.650891	-0.848097	0.678386	1.89476	0.560401	0.499969
Q7S952	NCU07263	Carnitine/acyl carnitine carrier	0.657385	-0.184523	0.448083	-0.887569	0.448643	-0.4908
V5IQ46	NCU06397	Profilin	0.658731	-0.365891	9.25736e-05	-8.61539	0.944682	0.085296
Q7S6W5	NCU05599	40S ribosomal protein S28	0.659813	0.328311	0.0862266	-1.34163	0.425196	-0.836273
V5ILK6	NCU01449	GTP cyclohydrolase II	0.660152	0.515891	0.000324582	-7.01547	0.230631	0.825904
P29070	NCU03611	Chitin synthase 1	0.662761	0.17082	0.267293	-2.13036	0.672821	0.139894
P15937	NCU09770	Acetyl-CoA hydrolase	0.662835	0.262609	NaN	0	0.603867	0.208143
Q7S6P6	NCU04789	RanGTP-binding protein	0.663244	-0.457327	0.117335	-3.52042	0.105133	1.88851
Q1K782	NCU04289	CTP_transf_like domain-containing protein	0.666792	1.88741	NaN	0	0.0671325	6.74036
Q7RVR1	NCU09842	Mitogen-activated protein kinase	0.666874	-0.3588	0.0386507	-6.62028	0.798249	0.180738
A7UWE4	NCU10273	Hsc70 cochaperone	0.67147	-0.270817	0.399612	0.396885	0.94408	0.0508715
Q7S9V1	NCU06355	Karyopherin	0.672454	-0.603381	0.171348	-6.19455	0.689089	0.380175
Q1K4T0	NCU03575	Isoleucyl-tRNA synthetase	0.672507	-1.7636	NaN	0	0.04434	2.82254
F5HHC3	NCU01767	Phophatase 2C family protein	0.674968	-0.441422	0.0836008	-6.09136	0.116268	-5.86932
V5IN05	NCU03370	Uncharacterized protein	0.677138	0.0922407	0.68787	-0.235423	0.107295	-0.583412
Q7S5P0	NCU05803	Translational activator	0.677236	-0.361872	0.579508	0.374549	0.766546	0.240912
Q7S8I5	NCU05222	CTLH domain-containing protein	0.680892	-0.0893428	0.968918	-0.159524	0.570164	-0.339945
Q1K670	NCU08920	ATP-binding cassette sub-family F member 2	0.682264	-1.46782	0.193019	-4.79265	0.871076	-0.267817
Q7SFL6	NCU02016	Uncharacterized protein	0.685119	-0.255028	0.301647	-2.86046	0.114349	-5.13082
V5IND2	NCU16790	CDC73_C domain-containing protein	0.685226	-0.426748	0.373901	-1.80567	0.235846	0.809415
Q7SHF6	NCU02948	Non-anchored cell wall protein 4	0.68543	0.336194	0.455564	-2.33718	0.600774	0.247608
Q7SAL1	NCU08030	DNA-directed RNA polymerases I, II, and III subunit RPABC3	0.686843	0.317282	0.16746	-1.90618	0.254544	0.777178
Q7S5P6	NCU05797	U5 snRNP complex subunit	0.688059	-0.184825	0.119203	6.30333	0.526168	-2.4116
Q05424	NCU06729	Guanine nucleotide-binding protein alpha-2 subunit	0.68815	-0.0679773	0.470129	-2.41784	0.0128202	-0.757348
Q7SH92	NCU01914	Sorting nexin-3	0.693118	1.8601	0.777503	-1.28959	0.923698	0.207659
Q7RVN2	NCU00618	40S ribosomal protein S27	0.693526	-0.293744	0.00663114	-0.933669	0.250699	-0.759649
Q7S9U6	NCU06360	Histidinol-phosphate aminotransferase	0.699316	1.34644	0.118872	-4.3701	0.722061	0.60226
V5IMX0	NCU01240	Uncharacterized protein	0.699905	1.87303	0.116429	-6.0009	0.563512	1.13829
Q7RWC2	NCU01820	Exportin-1	0.702982	-0.321341	0.162618	-1.72059	0.847348	0.10196
Q7S399	NCU09223	Protein disulfide-isomerase	0.703257	-0.742079	0.373901	2.82667	0.448355	0.562134
P34738	NCU06232	3-isopropylmalate dehydrogenase	0.706691	-0.235331	7.96962e-06	-11.506	0.674885	-0.129761
Q9P727	NCU01227	Succinate--CoA ligase [ADP-forming] subunit alpha, mitochondrial	0.712872	0.179026	0.162156	-0.919514	0.0794242	0.605893
P07056	NCU06606	Cytochrome b-c1 complex subunit Rieske, mitochondrial	0.713398	-0.176388	0.0882295	-0.834017	0.0988006	-0.73516
Q7S4T9	NCU02325	GMP synthase	0.719528	-1.62744	0.373901	-2.59982	0.562017	1.89366
P48580	NCU06630	Serine/threonine-protein phosphatase PP2A catalytic subunit	0.719633	-0.210691	6.04139e-06	-7.94406	0.649964	0.234285
Q96X45	NCU07700	Elongation factor 2	0.723402	-0.0797094	0.674644	-0.109607	0.378406	0.160885
Q7SF77	NCU00573	Uncharacterized protein	0.723451	-0.0973345	0.233464	0.607805	0.427747	0.286566
Q7S8J0	NCU08277	Eukaryotic translation initiation factor 2 alpha subunit	0.726376	-0.175212	0.199417	-1.22351	0.877557	0.175974
Q1K5K1	NCU01515	DNA-directed RNA polymerase II polypeptide	0.728896	0.164101	0.397725	-3.05375	0.176861	0.671539
Q7S8A6	NCU08287	PyrABCN	0.730175	0.107363	0.642488	-0.287952	0.000326817	1.45859
P11913	NCU02549	Mitochondrial-processing peptidase subunit beta	0.73175	-0.161636	0.0445601	-0.798529	0.400762	-0.331472
Q1K852	NCU01184	Pre-mRNA splicing factor cwc2	0.736492	-0.385894	0.000394155	8.40455	0.81334	-0.84996
Q7S980	NCU07287	Uncharacterized protein	0.736566	-1.71122	NaN	0	0.715959	-1.73653
Q7SFM8	NCU02004	Phosphoserine phosphatase	0.737952	-1.24135	0.116645	-6.93511	0.953233	0.320166
Q1K6L3	NCU08952	Translation regulator GCD7	0.742893	0.191144	9.19524e-05	-8.36477	0.961286	-0.0920868
Q7SAW7	NCU05667	Anchored cell wall protein 3	0.743642	-0.182858	0.404715	0.297385	0.419722	-2.81239
Q7SDU1	NCU03151	Peroxiredoxin	0.743836	1.23209	NaN	0	0.971144	-0.151873
Q7SDF7	NCU08605	Proteasome subunit beta type 7	0.745783	-0.207852	0.373901	-2.33054	0.337509	2.66007
Q8X034	NCU01776	60S ribosomal protein L15	0.746756	-1.53509	0.00950693	0.952804	0.22635	-3.29034
Q7S0A7	NCU06871	1,3-beta-glucan synthase component GLS1	0.750371	0.246595	0.438964	-3.63141	0.460992	0.471594
Q7SH68	NCU02661	DNA-directed RNA polymerase II polypeptide	0.754136	0.191484	0.135927	-5.33471	0.0515518	1.20526
Q7SD38	NCU07468	NAD dependent epimerase/dehydratase	0.75602	1.32822	0.1168	-7.16832	0.455107	2.87091
Q7SH40	NCU02689	LIM and Rho-GAP domain-containing protein	0.75637	-1.12454	0.0974574	-6.02212	0.679004	1.6623
Q7S1Z2	NCU07561	Uncharacterized protein	0.756687	-1.28436	0.373901	2.56922	0.00136661	2.21635
V5IM07	NCU09746	Molybdopterin molybdenumtransferase	0.758864	0.259689	0.0311038	0.859702	0.924697	-0.245523
F5HG81	NCU01843	T-complex protein 1 subunit gamma	0.760967	0.0961062	0.399544	-0.594344	0.791333	0.0655543
P38681	NCU04720	Nitrite reductase [NAD(P)H]	0.761984	-0.285557	0.0694285	-7.73621	0.639336	0.477032
Q7SCS6	NCU03065	Mitotic control protein dis3	0.762176	-0.564382	0.133686	1.61286	0.70068	0.50484
Q7SES6	NCU00720	L-lactate dehydrogenase	0.762925	0.0917466	2.44802e-05	-10.7116	0.559739	0.290206
Q7SEN4	NCU03310	Prohibitin	0.763991	-0.109107	0.117934	-4.89806	0.583207	-2.00416
P78711	NCU04173	Actin	0.769448	0.0773023	0.187238	0.730951	0.681993	0.0613009
Q9HE76	NCU01550	Adenylate kinase	0.769598	-0.177802	0.00882728	-9.45689	0.890451	-0.0842431
Q7RZF5	NCU04063	Protein transport protein sec13	0.770522	-0.219198	NaN	0	0.278764	3.72249
Q7SHT0	NCU02533	DNA-directed RNA polymerase I and III polypeptide	0.772224	0.371038	0.027223	-9.53812	0.490622	-2.82304
Q7S8R6	NCU07723	Norsolorinic acid reductase	0.774401	0.162135	0.373901	2.90605	0.511967	0.248946
Q7S663	NCU07112	Pyr_redox_2 domain-containing protein	0.775261	0.0804354	0.220329	0.631624	0.0113928	-0.573488
V5INF5	NCU01486	Elongator complex protein 1	0.776734	0.34737	NaN	0	0.265645	4.11415
U9W5H2	NCU08550	Uncharacterized protein	0.787497	0.178451	0.11694	-4.67174	0.363625	0.781481
P24391	NCU01179	Mitochondrial import receptor subunit tom40	0.787852	0.226109	0.376995	-2.94449	0.311616	-3.39431
Q1K5R7	NCU01747	Glycerophosphocholine phosphodiesterase Gde1	0.79209	-0.984154	3.82021e-07	10.0452	0.116172	4.95398
Q7S5N9	NCU05804	Ribosomal protein L19	0.795427	-1.13508	0.218547	1.46725	0.0148663	-7.02273
Q7RWR0	NCU04370	Ubiquitin-activating enzyme E1 1	0.796238	-0.961015	0.373901	-1.9914	0.314881	3.93626
Q7S486	NCU06086	Regulatory protein suaprga1	0.797211	-1.00027	NaN	0	0.151028	4.53327
Q7SHV3	NCU02508	Sm domain-containing protein	0.799326	0.0636953	0.141822	0.724419	0.845857	0.198006
P45443	NCU06976	Dynein heavy chain, cytoplasmic	0.800208	0.584817	0.68009	1.74195	0.818477	0.410108
P07509	NCU02133	Superoxide dismutase [Cu-Zn]	0.800922	-1.29649	0.373901	-3.38034	0.236838	-5.65373
V5ILW3	NCU01446	Uracil phosphoribosyltransferase	0.802867	-0.946482	0.116189	-5.01582	0.373901	-2.73751
Q8X132	NCU02437	Histone H2A	0.802907	-1.17591	0.0029208	1.65474	0.416272	-3.62542
Q01317	NCU11426	Ankyrin repeat protein nuc-2	0.804635	-0.931797	NaN	0	0.97782	0.112647
Q7S6G3	NCU04743	Tubulin-tyrosine ligase	0.806922	0.0997384	NaN	0	0.018148	0.606171
F5HFM2	NCU01638	DNA-directed RNA polymerase subunit	0.807875	-0.252793	0.0293698	-7.27281	0.89704	-0.461745
Q9Y8C0	NCU11311	Mitochondrial import inner membrane translocase subunit tim8	0.808696	-0.239026	0.341653	-3.83734	0.357429	-0.625184
Q7S604	NCU09789	Adenylosuccinate synthetase	0.808842	0.138986	0.116206	-5.5534	0.0739151	0.984124
P05035	NCU03488	Orotidine 5-phosphate decarboxylase	0.808886	0.104826	0.946542	0.238695	0.166746	0.631612
P02723	NCU09477	ADP,ATP carrier protein;ADP/ATP carrier protein, variant	0.810062	-0.0777861	0.175274	-0.889228	0.494039	-0.341328
Q7RX47	NCU05041	Trehalose-phosphatase	0.811092	0.767056	0.393035	-3.68305	0.526282	1.29175
Q7RZ69	NCU04405	Mago nashi protein	0.814314	-0.162078	0.174256	4.2487	0.844708	0.79023
Q1K930	NCU03229	Mitochondrial import inner membrane translocase subunit TIM44	0.817615	1.08651	0.302441	-5.08071	0.412975	3.00674
Q7S4J9	NCU08132	Alpha-1,3-glucan synthase Ags2	0.82633	-0.0842787	0.282016	-5.14846	0.0929624	-0.569862
Q7SEK4	NCU02810	Eukaryotic translation initiation factor 2 gamma subunit	0.827157	-0.106947	0.335433	-0.379274	0.445509	0.451771
Q7RWC1	NCU01821	Alanine-glyoxylate aminotransferase	0.832846	0.766956	0.373901	-1.9397	0.373901	-3.76655
Q7SGP2	NCU08373	Peroxisomal biogenesis factor 6	0.833912	-0.86211	0.524831	-2.56698	0.558433	2.13647
V5IKK2	NCU02450	Threonine dehydratase	0.834489	-0.634206	0.117076	-4.46232	0.402393	2.9621
Q7SA64	NCU08324	DNA-binding protein HGH1	0.836389	0.89153	0.373901	-2.80567	0.464605	2.74408
P78712	NCU01756	Actin-related protein 3	0.837524	-0.134692	0.967666	0.13285	0.414234	-0.176053
Q1K5A2	NCU05137	Non-anchored cell wall protein 1	0.839678	0.0702909	0.342494	-3.38283	0.54539	-0.143758
Q7S5D9	NCU06149	ATP-dependent RNA helicase dhh1	0.842031	-0.70955	0.257372	-4.14911	0.973769	-0.171431
Q7S2N9	NCU09349	ATP-dependent RNA helicase has-1	0.842969	0.180118	0.296381	0.438218	0.162308	-1.25994
P06809	NCU05689	Cytochrome c oxidase subunit 4, mitochondrial	0.845999	-0.0963593	0.0505063	-6.74341	0.0463389	-1.17043
Q7SFD7	NCU00895	RAB GTPase Ypt5	0.846434	0.0401014	0.979799	0.0180105	0.20073	-0.49608
Q7S610	NCU05650	Karyopherin Kap123	0.847712	0.237511	0.161567	-1.86228	0.868372	0.23277
Q1K756	NCU01146	Signal sequence receptor alpha chain	0.849824	-0.210805	0.381017	-3.14461	0.156802	-5.273
Q1K7U8	NCU01323	Structural maintenance of chromosomes protein	0.850046	0.503217	NaN	0	0.373901	-1.92115
Q7RYS1	NCU00389	Developmentally regulated GTP-binding protein 1	0.853863	-0.647057	0.269551	-3.42632	0.512117	-2.27869
P22142	NCU02534	NADH-ubiquinone oxidoreductase 49 kDa subunit, mitochondrial	0.855673	0.0543779	0.457808	-3.45107	0.471179	-0.169989
Q7S830	NCU07690	Methylenetetrahydrofolate reductase	0.856496	0.146196	9.61927e-05	-9.82751	0.0863442	2.34226
Q7RUY7	NCU02974	Uncharacterized protein	0.86219	0.661462	0.538049	-2.45905	0.877697	-0.648179
Q1K540	NCU01809	AAA family ATPase/60S ribosome export protein Rix7	0.862612	0.613858	0.0652756	-6.84808	0.786881	-1.16368
V5IP82	NCU02480	Short-chain dehydrogenase/reductase	0.864103	-0.73665	0.373901	-2.52205	0.59648	-2.22176
Q7S3Z6	NCU10008	Fumarate hydratase	0.864536	-0.957823	0.532273	-2.83202	0.395779	-1.40211
Q1K7X3	NCU03737	Elongation factor Tu	0.867871	0.0301749	0.0520816	-7.57939	0.226819	0.431172
Q7S3D9	NCU06914	Histidyl-tRNA synthetase	0.870876	-0.0950934	4.62443e-06	-8.13154	0.706215	0.167255
P34898	NCU02274	Serine hydroxymethyltransferase, cytosolic	0.870887	0.143807	0.06393	-2.39633	0.341888	0.763761
Q7RWV9	NCU00134	Exportin-T	0.871504	0.238525	0.345455	-3.97375	0.764488	0.393335
P13228	NCU08409	Tryptophan synthase	0.872088	0.0685488	0.267049	-5.02825	0.639377	0.368549
Q7SAA1	NCU06330	TYR_PHOSPHATASE_2 domain-containing protein	0.873957	0.557568	0.595701	-2.08174	0.643236	1.46119
Q7S0A9	NCU07513	Uncharacterized protein	0.874282	0.756076	NaN	0	0.373901	-2.53504
V5IKM0	NCU04790	Eukaryotic peptide chain release factor GTP-binding subunit, variant	0.876273	0.81186	0.119476	-7.09252	0.605647	0.840783
Q7SEF2	NCU00725	Epsin-3	0.877306	0.560649	0.118818	-6.1437	0.754855	-1.19853
Q1K8N5	NCU08441	Non-ribosomal peptide synthetase	0.877371	0.615675	0.118594	-5.30543	0.139682	6.22605
V5IR84	NCU09354	Uncharacterized protein	0.877718	0.552924	0.373901	-1.96501	0.80142	-1.03868
Q1K857	NCU01177	NAD dependent epimerase/dehydratase	0.883013	-0.527701	NaN	0	0.11686	4.37734
P33287	NCU02193	Pyruvate decarboxylase;Pyruvate decarboxylase, variant	0.884731	0.0512708	0.00415423	-1.99175	0.0866647	-0.70665
Q7RV88	NCU07420	ATP-dependent RNA helicase eIF4A	0.888321	0.0418568	0.0442816	-1.40542	0.17117	0.552382
Q7RWD0	NCU05007	Spindle poison sensitivity protein Scp3	0.889265	-0.560253	NaN	0	0.338075	2.88803
V5ILH6	NCU06684	RNA binding protein	0.889761	0.604754	0.697118	0.231737	0.311809	-2.74998
V5IKC6	NCU09560	Superoxide dismutase	0.890812	0.0916576	0.116318	-4.5675	0.298985	-0.493608
Q7RVQ2	NCU01702	Nuclear pore protein	0.890949	0.516877	0.117067	-6.12549	0.486624	-3.04574
V5IKW9	NCU08875	Cullin binding protein CanA	0.891407	0.0576617	0.254202	-0.856271	0.929286	-0.0341822
V5IQJ2	NCU02738	EF hand domain-containing protein;EF hand domain-containing protein, variant	0.894878	-0.0293795	0.0940439	-6.30944	0.201991	-0.929984
Q1K6V2	NCU04104	Chromosome segregation protein Cse1	0.895982	-0.494102	0.380268	-3.27962	0.729893	0.62651
V5IMM0	NCU17239	Anucleate primary sterigmata protein B	0.896516	-0.814775	0.116137	6.97296	0.984213	-0.11553
Q9C168	NCU08791	Catalase-1	0.89805	-0.493389	1.91525e-05	8.04348	0.947889	-0.236
Q7RYB4	NCU04493	Uncharacterized protein	0.898124	-0.0826149	0.888075	-0.58701	0.236603	-0.421515
Q7S2M7	NCU09121	Vacuolar sorting protein	0.898793	0.422487	0.942218	-0.246365	0.302424	-2.76567
Q7SH48	NCU02681	Translocation protein	0.901499	0.465689	NaN	0	0.44581	2.12124
P87102	NCU04759	Nuclear transport factor 2	0.90166	-0.509212	NaN	0	0.976126	0.124094
U9W2R8	NCU06435	VPS9 domain-containing protein	0.902783	0.187586	0.656949	1.80551	0.914447	0.119207
Q7SCW6	NCU09378	DNA-directed RNA polymerase II polypeptide	0.905522	0.0728626	0.993968	0.0314242	0.170003	0.966446
Q7SG85	NCU02479	Glutamine synthetase	0.906257	-0.439825	0.373901	-2.16896	0.533844	2.15752
Q7SFV8	NCU00771	UBX domain-containing protein 7	0.907423	0.391172	NaN	0	0.887219	0.510956
Q7SDI0	NCU02630	Heat shock protein 78	0.908019	0.445005	0.373901	-2.48755	0.0362046	1.01185
Q7S834	NCU06534	RING-type domain-containing protein	0.909421	0.0351022	0.864844	-0.88448	0.164005	-0.568254
P03945	NCU16016	Cytochrome c oxidase subunit 1	0.910832	-0.35667	0.116154	-3.73908	NaN	0
Q1K6A4	NCU08886	Peptidase M20 domain-containing protein 2	0.913104	0.426465	NaN	0	0.278062	3.23681
P00908	NCU00200	Multifunctional tryptophan biosynthesis protein	0.917106	-0.440152	0.119768	-5.29673	0.396688	2.93399
Q7RYV1	NCU06468	Midasin	0.917189	-0.395561	0.373901	-2.25041	0.96076	-0.216579
Q7S2S6	NCU09700	T-complex protein 1 subunit eta	0.919518	0.0251923	0.241282	-1.05395	0.940368	-0.0110175
Q1K5S3	NCU01739	Uncharacterized protein	0.920438	0.343362	NaN	0	0.373901	-2.36823
Q7SHY0	NCU00673	Serine protease p2	0.922232	0.0788256	0.00124149	3.92684	0.740384	-0.277009
Q7S2R0	NCU09716	Uncharacterized protein	0.9232	-0.501507	NaN	0	0.986315	-0.0821622
Q7SBQ8	NCU06249	Serine/threonine protein kinase	0.923878	0.351555	0.373901	2.42924	0.148676	4.59446
Q7SDG6	NCU03042	U2 snRNP component prp10	0.924164	-0.428432	0.529366	2.61806	0.6321	-0.305038
V5INW0	NCU07678	MOSC domain-containing protein	0.924446	0.308786	0.116159	-4.34331	0.755651	-0.992018
Q7S3A1	NCU09219	Dopey domain-containing protein	0.924641	0.254904	0.125777	-4.28993	0.862915	-0.733579
Q7SEE2	NCU00736	Adenylyltransferase and sulfurtransferase uba4	0.924837	0.376172	0.940001	0.280488	0.43532	2.39155
U9W570	NCU00478	Phosphodiesterase	0.928197	0.33636	0.373901	-2.51267	0.93318	0.334263
V5IMF6	NCU08319	Developmental regulator flbA, variant;Developmental regulator flbA	0.928545	0.371066	0.118956	-5.97342	0.90874	-0.530455
Q7SCR6	NCU09367	Phosphatidylinositol 3-kinase 3	0.932508	0.272611	0.416426	-2.1997	0.712823	-1.31164
Q7S0A4	NCU08904	20S-pre-rRNA D-site endonuclease NOB1	0.933133	0.227676	NaN	0	0.946896	0.226024
Q7RZG5	NCU04051	GCN20	0.933149	0.295294	0.116203	-5.29471	0.991301	0.0438124
Q7S6N2	NCU04803	2-nitropropane dioxygenase family oxidoreductase	0.933545	0.0449479	0.252388	-0.529172	0.586893	0.20952
Q7S8Z5	NCU05305	DNA-directed RNA polymerase II polypeptide	0.933989	-0.0531133	0.000838477	-3.07241	0.102197	1.33346
Q7S6S4	NCU05515	Mitochondrial import inner membrane translocase subunit tim16	0.934402	0.266567	NaN	0	0.373901	-2.03383
Q1K581	NCU01826	DUF250 domain membrane protein	0.934595	0.370522	0.116259	-6.47098	0.385792	-3.05626
Q7SGV5	NCU03214	ER lumen protein retaining receptor	0.935475	0.302157	NaN	0	0.240021	3.91868
Q7RZ92	NCU04380	Acyl-CoA synthetase	0.936028	0.313313	0.118994	-5.64861	0.726148	-1.53388
V5IQF0	NCU07489	Serine/threonine-protein phosphatase	0.936081	0.31658	0.0768255	-5.81018	0.0405234	-0.547551
Q7SG15	NCU02605	DNA-directed RNA polymerase I/II/III subunit 10	0.937716	0.0480105	0.197427	-4.42708	0.759937	0.260801
Q1K5B3	NCU03439	Uncharacterized protein	0.940576	-0.0197843	0.116156	-5.87761	0.00965903	-0.788115
Q7SD07	NCU08119	DNA replication licensing factor MCM7	0.94125	0.104758	0.912636	-0.399579	0.70428	0.2135
Q9C2H9	NCU03759	Probable methionine--tRNA ligase, mitochondrial	0.942672	-0.294531	0.373901	-2.63598	0.863981	0.78838
Q7SGZ3	NCU03023	Phenol 2-monooxygenase	0.942915	-0.244722	NaN	0	0.231663	3.55579
Q7SBP5	NCU05693	Interferon-induced GTP-binding protein Mx2	0.944367	-0.0525812	0.0481761	1.12985	0.994805	-0.0028038
Q7SFY2	NCU03112	NADH-cytochrome b5 reductase 2	0.945076	-0.283606	0.373901	-2.413	0.982222	0.0846786
P28345	NCU10007	Malate synthase, glyoxysomal	0.945755	-0.0410989	0.000656093	-7.34026	0.535594	0.280373
Q1K698	NCU08894	Glutamyl-tRNA synthetase	0.945832	-0.262239	0.117064	-4.70288	0.373901	-2.39418
Q1K5G2	NCU03387	Vesicular-fusion protein SEC18	0.946127	-0.0189966	0.358314	0.677517	0.334709	-0.312344
O42783	NCU04221	Neutral trehalase	0.94767	-0.256377	0.116117	-5.63255	0.898265	-0.50802
V5ILG0	NCU05521	Protein YOP1	0.948946	0.00658417	0.568338	-2.51543	0.476682	2.30585
Q9P5U4	NCU01516	GrpE protein homolog, mitochondrial	0.952294	0.219067	0.373901	-2.41008	0.973822	0.120525
Q1K693	NCU08900	FMN binding oxidoreductase	0.952396	0.186705	0.373901	-2.04231	0.847732	-0.668328
P19968	NCU08930	NADH-ubiquinone oxidoreductase 21.3 kDa subunit	0.954377	-0.208927	NaN	0	0.116162	-4.81093
Q7S6V9	NCU05606	Glucosidase 2 subunit beta	0.955462	0.191854	NaN	0	NaN	0
Q1K8U3	NCU06740	Uncharacterized protein	0.957866	-0.0105794	3.22654e-05	-8.59193	0.31507	-2.89715
Q7S4W8	NCU02358	SDS23	0.958559	0.168321	0.373901	-2.31887	0.903288	0.473642
Q7RZE1	NCU03886	PH domain-containing protein	0.958673	0.229263	0.116472	-5.48119	0.564951	1.97635
Q1K657	NCU04580	Vacuolar protein sorting protein Vps66	0.961295	-0.167324	NaN	0	0.552433	2.06904
Q7SGU3	NCU03226	Y14 protein	0.961432	0.0362682	0.70323	-1.30777	0.935063	0.311202
P07144	NCU04304	Mitochondrial outer membrane protein porin	0.963996	-0.010493	0.710895	-0.235334	0.0987988	-0.733868
Q8X0X2	NCU01160	ATP-dependent RNA helicase dbp-5	0.964319	0.0357291	0.0795731	-1.95247	0.737388	0.362133
A7UVV2	NCU00488	Protein phosphatase PP2A regulatory subunit A	0.965358	0.056914	0.122045	-6.7959	0.388131	0.89514
Q7SA13	NCU07904	Short chain dehydrogenase/reductase	0.966622	0.16328	0.373901	-2.74439	0.431877	-2.25363
Q7SCP2	NCU07473	Glycosyltransferase family 28 domain-containing protein	0.967981	-0.0159938	0.0693544	2.48571	0.497964	-0.634612
V5IR03	NCU06832	Kinesin;Kinesin, variant	0.968383	0.187548	0.373901	-4.0993	0.898508	0.61592
Q01278	NCU07446	V-type proton ATPase subunit E;Vacuolar membrane ATPase 4, variant	0.96906	-0.0302149	0.116613	-6.20925	0.459176	2.57905
Q7S1X9	NCU09436	Histone chaperone asf-1	0.970775	-0.120381	0.11718	-4.17523	0.53182	2.31714
Q7RXQ1	NCU00157	COP9 signalosome complex subunit 1	0.971613	-0.121992	0.373901	-2.40615	0.246829	-0.289195
Q7SFB9	NCU00928	UPF0183 domain-containing protein	0.973124	0.134811	NaN	0	0.986315	0.0686029
Q8X077	NCU06764	Probable proteasome subunit alpha type-2	0.973415	0.137495	NaN	0	0.966711	0.157054
Q7SBD3	NCU07832	Pre-mRNA processing splicing factor 8	0.974507	0.0299524	0.00690794	8.08181	0.851321	0.390654
V5IKE8	NCU02380	Threonyl-tRNA synthetase	0.974984	0.0136077	0.169358	-5.02737	0.49052	0.492023
Q1K7A3	NCU03778	Small nuclear ribonucleoprotein Sm D2	0.975287	-0.0104383	0.0531974	1.02775	0.695828	0.395811
Q7S9I7	NCU06539	Uncharacterized protein	0.976561	0.103528	NaN	0	0.117082	4.86572
Q7SF67	NCU09243	Uncharacterized protein	0.978039	-0.136055	NaN	0	0.53473	-3.13034
Q7S618	NCU05642	Cysteinyl-tRNA synthetase	0.979234	0.0950807	0.373901	-2.07084	0.361507	3.71175
Q7SEY2	NCU02082	Protein cft1	0.979549	0.0772915	NaN	0	1.49906e-05	6.47205
Q7S341	NCU09174	Uncharacterized protein	0.979721	-0.100396	0.373901	-2.37036	0.411954	2.58184
Q7RXS3	NCU00436	GTPase FZO1	0.981223	0.0642153	NaN	0	0.486629	-2.06629
O93798	NCU08627	40S ribosomal protein S21	0.981584	-0.0197627	0.016196	-1.08296	0.697027	-0.256678
Q9P3I3	NCU05410	Acetylornithine aminotransferase, mitochondrial	0.981681	0.00870577	0.119078	-5.09941	0.507588	0.162626
Q7S4G7	NCU02226	Methylthioribose-1-phosphate isomerase	0.982209	0.0795371	NaN	0	0.225447	3.40822
V5IP53	NCU01912	Mannosyltransferase 1, variant;Mannosyltransferase 1	0.983289	0.087328	0.373901	-2.41203	0.294892	-3.23828
Q7SD24	NCU03047	Uncharacterized protein	0.983357	0.077467	NaN	0	0.373901	2.59718
Q7SF18	NCU07435	Chitin biosynthesis protein CHS5	0.984509	-0.062362	NaN	0	NaN	0
V5IPG1	NCU16560	PUM-HD domain-containing protein	0.985153	0.0743262	0.353334	3.0855	0.540518	1.81852
Q7RX84	NCU00066	Pre-mRNA-splicing factor cwc22	0.985198	0.0628052	0.0475285	6.26356	5.82094e-06	7.44101
V5IL62	NCU08847	Uncharacterized protein	0.985608	-0.0603708	0.117216	-6.17795	0.484034	2.25754
Q1K865	NCU01165	LEM3/CDC50 family protein	0.985702	0.0586999	NaN	0	0.373901	2.24078
Q7SG47	NCU07495	Sphingolipid long chain base-responsive protein LSP1	0.985728	0.0576967	0.116398	-4.50823	0.373901	-2.02302
Q870W0	NCU08897	Protein transport protein SEC61 subunit alpha	0.985902	0.0045344	0.674246	0.18254	0.0552306	-1.07152
Q01372	NCU02003	Elongation factor 1-alpha	0.986151	-0.00467809	0.00705044	-0.560697	0.227235	-0.322704
Q7S5Z2	NCU09862	2-methoxy-6-polyprenyl-1,4-benzoquinol methylase, mitochondrial	0.986378	0.0620124	NaN	0	0.592555	-2.16772
Q7RXP0	NCU00168	1-acyl-sn-glycerol-3-phosphate acyltransferase	0.988134	-0.0469081	0.373901	-2.21509	0.492246	-2.48005
Q7S406	NCU05899	Flotillin domain-containing protein	0.988376	0.0574347	0.752757	1.40551	0.383115	-3.23756
P38670	NCU08762	Delta(14)-sterol reductase	0.988461	0.0523338	0.373901	-2.30203	NaN	0
P19970	NCU02265	Frequency clock protein	0.988546	0.0167135	0.574868	2.50142	0.0268172	2.68877
Q7SI37	NCU00614	DUF1620 domain-containing protein	0.989864	0.0451031	0.373901	-2.15087	0.321613	-3.89907
A7UVV8	NCU11188	Phosphatidyl inositol 3-kinase	0.990394	-0.0585238	0.373901	2.76538	NaN	0
Q7SFY6	NCU03108	Glutamate carboxypeptidase	0.990753	-0.0482006	0.373901	2.52974	0.373901	-2.65749
Q9C167	NCU07887	Ribonucleoside-diphosphate reductase small chain	0.990861	-0.0141061	0.0724869	-6.67001	0.68034	-0.389932
Q7S6W9	NCU05594	L-galactose dehydrogenase	0.991111	0.0544046	0.373901	-2.85072	0.599013	-2.84734
Q1K8U2	NCU06741	Cytochrome c oxidase subunit	0.992221	-0.0405947	0.000172263	-8.43369	0.0981235	-5.71825
Q7SAK2	NCU08039	RING-type domain-containing protein	0.993661	0.0276248	NaN	0	0.469686	-2.59487
Q7SG28	NCU02592	Chitin synthase activator	0.995325	0.0272045	0.373901	-2.20621	0.0833512	6.93664
Q7S443	NCU02236	Uncharacterized protein	0.996364	-0.0176951	7.49806e-05	-8.69445	NaN	0
Q7S699	NCU04754	Branched-chain-amino-acid aminotransferase	0.997675	0.0102444	0.373901	-2.36502	0.277945	2.84737
Q7SFD6	NCU00896	Synaptojanin-1	0.997764	0.00269127	0.370294	-2.95422	0.508489	-0.707191
Q7S814	NCU01069	Amphiphysin-like lipid raft protein	0.998865	-0.00547028	0.373901	-2.59784	0.49231	-2.85323
Q7SG51	NCU07491	Uncharacterized protein	NaN	0	NaN	0	1.77966e-07	-8.68125
Q7SGQ8	NCU08357	Chromatin assembly factor 1 protein	NaN	0	NaN	0	0.140334	-4.01385
Q7S118	NCU07574	Uncharacterized protein	NaN	0	0.130285	-5.29932	0.373901	2.09402
Q1K4Q8	NCU01786	Ribose-phosphate pyrophosphokinase II	NaN	0	1.8373e-05	-7.06543	0.994667	0.0246162
Q7S7J5	NCU06678	5-3 exoribonuclease 1	NaN	0	0.017616	4.1444	NaN	0
Q7SCZ4	NCU03092	Nuclear localization sequence binding protein	NaN	0	7.79523e-07	-11.8834	NaN	0
Q7SFF3	NCU00878	Uncharacterized protein	NaN	0	4.20518e-06	-9.12139	NaN	0
Q7SGC9	NCU02720	HTH La-type RNA-binding domain-containing protein	NaN	0	0.00210345	-4.40583	NaN	0
Q7S912	NCU05285	C2H2 transcription factor RfeC	NaN	0	2.2805e-05	-10.9631	NaN	0
Q7S615	NCU05645	U1 snRNP splicing complex subunit	NaN	0	2.37052e-05	-7.85167	NaN	0
Q1K4Z2	NCU01651	Uncharacterized protein	NaN	0	4.97804e-05	-7.3735	NaN	0
Q7SI52	NCU00599	Mito ribosomal protein S22	NaN	0	0.000186457	-8.91174	NaN	0
Q7SAP3	NCU07997	Uncharacterized protein	NaN	0	0.000387351	-9.58934	NaN	0
V5IQA5	NCU02998	Nicotinate-nucleotide pyrophosphorylase [carboxylating]	NaN	0	0.000479608	-9.49855	NaN	0
Q7S908	NCU05289	Nucleolar GTP-binding protein 1	NaN	0	0.214268	-1.02925	NaN	0
Q7S4E0	NCU02419	Mitochondrial 37S ribosomal protein S17	NaN	0	0.219184	-1.05906	NaN	0
U9WH18	NCU00465	Chaperone dnaJ	NaN	0	0.0736421	-6.47658	NaN	0
Q7SF85	NCU00564	Mitochondrial 40S ribosomal protein MRP2	NaN	0	0.0764263	-6.44425	NaN	0
Q7S9I4	NCU06542	Mitochondrial 30S ribosomal protein S12	NaN	0	0.181502	-4.87958	NaN	0
Q7S205	NCU09894	CCAAT-box-binding transcription factor	NaN	0	0.0566193	1.95136	NaN	0
Q7S7U0	NCU04150	Protein MAK16	NaN	0	0.426641	-0.278791	NaN	0
Q7RYC2	NCU04485	Pre-rRNA processing protein Esf1	NaN	0	0.694247	-0.304915	NaN	0
Q7RVK8	NCU00706	60S ribosomal protein L44	NaN	0	0.583336	0.572444	NaN	0
P23351	NCU16005	Ribosomal protein S5, mitochondrial	NaN	0	0.244356	-1.81432	NaN	0
V5INA7	NCU03990	RRM domain-containing protein	NaN	0	0.501435	-2.28232	NaN	0
Q7S301	NCU07548	RRM domain-containing protein	NaN	0	0.0915078	-1.48378	NaN	0
Q7RYM3	NCU00105	60S ribosome subunit biogenesis protein NIP7	NaN	0	0.192522	-4.7855	NaN	0
Q1K6R5	NCU01257	Uncharacterized protein	NaN	0	0.678747	0.682812	NaN	0
Q1K845	NCU01192	DNA polymerase	NaN	0	0.232372	-3.551	NaN	0
Q7SBA6	NCU06217	Nucleolar protein 4	NaN	0	0.116007	3.47593	NaN	0
Q7RZ63	NCU04411	Anthranilate phosphoribosyltransferase	NaN	0	NaN	0	1.87042e-06	7.66393
Q7RWW0	NCU00133	FACT complex subunit ctc-1	NaN	0	NaN	0	2.3868e-06	7.49573
Q1K7N0	NCU04119	SNARE complex subunit	NaN	0	NaN	0	0.000873803	8.46603
Q7SHU8	NCU02515	Probable dipeptidyl-aminopeptidase B	NaN	0	NaN	0	0.0197633	7.12367
Q7RYZ8	NCU06417	Uracil-5-carboxylate decarboxylase	NaN	0	NaN	0	0.0664379	5.31687
V5IRN3	NCU07416	Uncharacterized protein	NaN	0	NaN	0	0.089687	5.07413
Q1K713	NCU04327	DNA helicase	NaN	0	NaN	0	0.136656	4.6622
Q7S0I6	NCU10020	Methionine synthase	NaN	0	NaN	0	0.272168	2.87465
Q7RZX9	NCU00232	Lactamase_B_4 domain-containing protein	NaN	0	NaN	0	0.337934	2.15175
Q7RYM2	NCU00106	Glutamate 5-kinase	NaN	0	0.373901	-2.52283	0.473847	2.19292
Q7SEZ7	NCU02066	Ribosome assembly protein Noc2	NaN	0	0.0370118	6.29614	NaN	0
Q7SDG9	NCU03039	U2 snRNP auxiliary factor large subunit	NaN	0	0.273769	4.02593	NaN	0
Q7S6I7	NCU04848	Uncharacterized protein	NaN	0	0.266991	4.07844	NaN	0
Q1K795	NCU04273	RNA-binding protein	NaN	0	0.0709155	6.4055	NaN	0
Q7S2L7	NCU09131	Nucleolar protein 12	NaN	0	0.102573	5.9891	NaN	0
Q7S9I6	NCU06540	Topisomerase II associated protein	NaN	0	0.316355	-3.03217	0.473597	-2.73998
Q7SHL9	NCU02885	Serine/threonine protein kinase-20	NaN	0	NaN	0	0.116118	-4.40489
Q7SA44	NCU07318	Mannitol-1-phosphate 5-dehydrogenase	NaN	0	NaN	0	0.116124	4.54976
A7UX76	NCU10696	RO10	NaN	0	NaN	0	0.116124	6.08845
U9W385	NCU00320	USP domain-containing protein	NaN	0	NaN	0	0.116128	5.73174
Q7SGA3	NCU02747	DUF726 domain-containing protein	NaN	0	NaN	0	0.116138	4.2706
Q1K5K7	NCU01504	Calcineurin binding protein	NaN	0	NaN	0	0.116143	3.92702
Q7S5Y4	NCU05622	Beta-Ala-His dipeptidase	NaN	0	NaN	0	0.116163	6.11741
Q7SFL8	NCU02014	TYW3 domain-containing protein	NaN	0	NaN	0	0.116168	3.83589
Q7SG87	NCU02477	Ribosome biogenesis protein Sqt1	NaN	0	NaN	0	0.116209	5.53543
Q7S6F9	NCU07064	L-galactonate dehydratase	NaN	0	NaN	0	0.116234	5.21695
Q7RYT7	NCU00372	DUF2428 domain-containing protein	NaN	0	NaN	0	0.116285	4.02261
Q7SHF9	NCU02945	Uncharacterized protein	NaN	0	NaN	0	0.116482	-4.04263
Q7RYU7	NCU06473	ZIP metal ion transporter	NaN	0	NaN	0	0.116517	3.9342
Q7S0R6	NCU09017	Uncharacterized protein	NaN	0	NaN	0	0.116518	4.49027
V5IL65	NCU09300	RNA polymerase II subunit A C-terminal domain phosphatase	NaN	0	NaN	0	0.116664	4.95595
Q7S0J4	NCU10012	Uncharacterized protein	NaN	0	NaN	0	0.116694	-4.68195
Q7S770	NCU03591	ATP-dependent bile acid permease	NaN	0	0.118313	-3.83253	0.116765	-4.26095
Q1K531	NCU03336	MINDY_DUB domain-containing protein	NaN	0	NaN	0	0.116814	4.79249
Q8NIV6	NCU04611	Transcription elongation factor spt-6	NaN	0	NaN	0	0.116841	4.12565
A7UW97	NCU10776	Flap endonuclease 1	NaN	0	NaN	0	0.11689	4.49673
Q7S0B3	NCU09429	Flavin-containing monooxygenase	NaN	0	NaN	0	0.117048	5.48887
V5IRM5	NCU08380	Plasma membrane phosphatase required for sodium stress response, variant 2	NaN	0	NaN	0	0.117409	5.00468
Q7RXR1	NCU00147	1,2-dihydroxy-3-keto-5-methylthiopentene dioxygenase	NaN	0	NaN	0	0.11743	-4.39441
Q1K522	NCU03348	Aldehyde dehydrogenase	NaN	0	NaN	0	0.118691	3.85821
V5IQX1	NCU07347	Endo-beta-1,3-glucanase, variant;Endo-beta-1,3-glucanase	NaN	0	NaN	0	0.120231	-4.03629
Q7SAE5	NCU06285	N-acetylated-alpha-linked acidic dipeptidase 2	NaN	0	NaN	0	0.121073	5.24578
Q7S6Y1	NCU05582	Ubiquitin fusion degradation protein	NaN	0	0.116124	5.77989	0.138092	4.44775
V5IMU4	NCU07301	Uncharacterized protein	NaN	0	NaN	0	0.908805	0.423354
Q7SI61	NCU00590	Putative_PNPOx domain-containing protein	NaN	0	NaN	0	0.918724	0.360664
Q1K4P9	NCU03330	TBC domain-containing protein	NaN	0	NaN	0	0.942253	0.209246
Q7RXQ0	NCU00158	Potassium channel regulatory factor	NaN	0	NaN	0	0.967889	-0.132137
Q7SA42	NCU07320	Phosphatidylinositol transporter	NaN	0	NaN	0	0.972085	0.131892
Q7RXH0	NCU03880	Phosphorylcholine transferase	NaN	0	0.116126	-4.6881	NaN	0
V5IPU5	NCU05375	Uncharacterized protein	NaN	0	0.116126	-5.68924	NaN	0
Q7S302	NCU07547	Ribosome assembly factor mrt4	NaN	0	0.925474	0.361038	NaN	0
Q7SGH0	NCU00952	Mitochondrial ribosomal protein L44	NaN	0	0.116294	-4.26688	NaN	0
Q7SAV1	NCU08560	Acyl_transf_3 domain-containing protein	NaN	0	0.116306	-4.01771	NaN	0
Q7S728	NCU04333	Ubiquitin C-terminal hydrolase	NaN	0	0.116377	-4.9725	NaN	0
V5IMA5	NCU06551	FAR1 domain-containing protein	NaN	0	0.116469	-7.58294	NaN	0
Q7S4Y4	NCU06066	37S ribosomal protein mrp10, mitochondrial	NaN	0	0.116569	-6.22253	NaN	0
V5IKR9	NCU04005	Casein kinase 1b	NaN	0	0.116814	-5.29024	NaN	0
Q7SAJ0	NCU06959	PWI domain-containing protein	NaN	0	0.116941	-5.21938	NaN	0
Q873H9	NCU03380	ATP-dependent rRNA helicase spb-4	NaN	0	0.117062	-3.67382	NaN	0
Q1K6T3	NCU01290	Centromere/microtubule-binding protein CBF5	NaN	0	0.965648	-0.213849	NaN	0
Q7S995	NCU07041	KRR1 small subunit processome component	NaN	0	0.118587	-5.02466	NaN	0
Q7S8U9	NCU05235	Ribosome biogenesis protein RLP24	NaN	0	0.952304	-0.267326	NaN	0
Q1K8D1	NCU01019	Uncharacterized protein	NaN	0	0.119477	-4.82978	NaN	0
Q7SER1	NCU02155	Uncharacterized protein	NaN	0	0.11979	-4.64252	NaN	0
Q7S9D8	NCU05194	DNA helicase	NaN	0	0.119792	-4.15148	NaN	0
Q7SD01	NCU03062	Formin binding protein	NaN	0	0.119816	-4.85414	NaN	0
Q7S2Y9	NCU08980	Alternative NADH-dehydrogenase	NaN	0	0.120327	-3.94699	NaN	0
Q7RZY6	NCU00225	HABP4_PAI-RBP1 domain-containing protein	NaN	0	0.121791	-5.44219	NaN	0
Q7RZP9	NCU00315	60S ribosomal protein L29	NaN	0	0.116456	9.13229	NaN	0
P0C581	NCU10733	PAN2-PAN3 deadenylation complex catalytic subunit pan2	NaN	0	0.11662	4.0332	NaN	0
Q7S5V9	NCU07058	Small nucleolar ribonucleoprotein complex subunit Utp14	NaN	0	0.11667	4.87009	NaN	0
Q1K7H7	NCU03790	CID domain-containing protein	NaN	0	0.116952	5.5506	NaN	0
Q7S6F3	NCU07070	ATP-dependent RNA helicase dbp-9	NaN	0	0.117125	4.81686	NaN	0
Q7RUV0	NCU02833	C2 domain-containing protein	NaN	0	0.489372	-2.88666	0.116366	-5.27625
Q7S8N5	NCU06579	BUD3	NaN	0	0.373901	2.80567	0.116424	-5.52414
Q7RXM6	NCU00199	Nup188_C domain-containing protein	NaN	0	0.373901	-2.06286	0.11645	-4.28535
Q7SBB1	NCU06212	Trafficking protein particle complex subunit 6B	NaN	0	0.373901	-1.53353	0.116499	3.70547
U9W822	NCU06445	Uncharacterized protein	NaN	0	0.373901	-2.00973	0.116777	-4.09709
Q7RXX3	NCU00472	CDC37	NaN	0	0.373901	-1.37269	0.116809	1.9774
V5IP06	NCU02128	D-arabinitol dehydrogenase	NaN	0	0.373901	-2.27042	0.117424	4.60194
F5HHJ6	NCU03793	Uncharacterized protein	NaN	0	NaN	0	0.353744	4.02228
Q7S0V5	NCU07737	Salicylate hydroxylase	NaN	0	NaN	0	0.358307	3.79826
Q7S2Z3	NCU08976	Elongation of fatty acids protein	NaN	0	0.116141	-4.32921	0.373901	-2.12151
Q1K7Y6	NCU03714	Thioredoxin	NaN	0	0.373901	-2.68914	0.373901	-2.29711
Q7RYI6	NCU06488	SNF2-family ATP dependent chromatin remodeling factor snf21	NaN	0	0.373901	-2.16734	0.373901	-1.94487
O13396	NCU02230	DNA mismatch repair protein msh-2	NaN	0	0.373901	-1.86988	0.373901	-2.03809
V5IMD8	NCU16779	Uncharacterized protein	NaN	0	0.373901	-1.75117	0.373901	-1.84521
Q1K6X6	NCU06715	Uncharacterized protein	NaN	0	0.373901	-5.1948	0.373901	-5.24577
Q7S8D5	NCU07011	WD repeat containing protein 36	NaN	0	0.928513	0.298325	0.373901	-1.96006
Q7SG73	NCU02491	DNAJ domain-containing protein	NaN	0	0.948223	-0.241396	0.373901	-2.47319
V5INK3	NCU01689	Mitochondrial DNA replication protein YHM2	NaN	0	0.963279	0.162749	0.373901	-1.93447
Q1K7Q6	NCU03628	Polarity defective-5	NaN	0	0.373901	2.12329	0.373901	-1.97959
O13360	NCU08726	Conidial development protein fluffy	NaN	0	0.373901	2.04649	0.373901	-2.22236
Q7RZK0	NCU03998	Adaptor protein complex 3 Mu3A	NaN	0	NaN	0	0.373901	-2.24355
Q7SGF8	NCU00964	Uncharacterized protein	NaN	0	NaN	0	0.373901	-2.35854
F5HBF0	NCU08708	DUF1741 domain-containing protein	NaN	0	NaN	0	0.373901	-2.14412
Q7RWE5	NCU06413	Uncharacterized protein	NaN	0	NaN	0	0.373901	-1.8577
Q7SDF1	NCU09320	ATP phosphoribosyltransferase	NaN	0	NaN	0	0.373901	-2.25177
V5IQD6	NCU08040	NEDD8-activating enzyme E1 regulatory subunit	NaN	0	NaN	0	0.373901	-2.385
V5IRB7	NCU09090	Phosphopantothenate-cysteine ligase	NaN	0	NaN	0	0.373901	-2.55497
Q1K7W3	NCU01302	Hydrolase	NaN	0	NaN	0	0.373901	-1.89903
Q7RYM8	NCU00100	Uncharacterized protein	NaN	0	NaN	0	0.373901	-1.85461
Q7S1H2	NCU09499	Uncharacterized protein	NaN	0	NaN	0	0.373901	-1.63512
Q7S5G6	NCU06122	GTPase activating protein Sar1	NaN	0	NaN	0	0.373901	-2.3069
Q7SDI7	NCU09814	Nuclear pore complex protein	NaN	0	NaN	0	0.373901	-2.02738
V5IQ39	NCU16400	Uncharacterized protein	NaN	0	NaN	0	0.373901	-1.98906
Q1K7W1	NCU01305	RHOMBOID-like protein	NaN	0	NaN	0	0.373901	-2.07674
Q7S347	NCU09168	Uncharacterized protein	NaN	0	NaN	0	0.373901	-2.6696
Q7S3L3	NCU08230	Uncharacterized protein	NaN	0	NaN	0	0.373901	-2.03383
Q7S8H7	NCU05231	ER membrane protein complex subunit 4	NaN	0	NaN	0	0.373901	-2.33513
Q7SBU4	NCU07865	THO complex subunit Tho1	NaN	0	NaN	0	0.373901	-1.92115
Q7SEL4	NCU02798	FolB domain-containing protein	NaN	0	NaN	0	0.373901	-1.63119
Q7SFT5	NCU00796	Hydantoinase	NaN	0	NaN	0	0.373901	-2.27303
U9W330	NCU06258	Uncharacterized protein	NaN	0	NaN	0	0.373901	-2.45927
V5ILN4	NCU05989	UCR_hinge domain-containing protein	NaN	0	NaN	0	0.373901	-2.0959
V5ILR5	NCU12152	NmrA domain-containing protein	NaN	0	NaN	0	0.373901	-2.13382
V5IRK8	NCU03175	Uncharacterized protein	NaN	0	NaN	0	0.373901	-2.32938
V5IQS2	NCU02547	Thioredoxin-like_fold domain-containing protein	NaN	0	NaN	0	0.373901	-2.02302
Q7S5R2	NCU05781	Mitotic spindle checkpoint component MAD2	NaN	0	NaN	0	0.373901	-2.48
Q7S9M9	NCU07672	CUE domain-containing protein	NaN	0	NaN	0	0.373901	-2.21801
Q7SCY3	NCU02751	Serine/threonine-protein kinase	NaN	0	NaN	0	0.373901	-1.7846
A7UWA1	NCU10304	Uncharacterized protein	NaN	0	NaN	0	0.373901	-2.33854
F5HEN6	NCU03388	Stomatin family protein	NaN	0	NaN	0	0.373901	-1.97236
Q1K4R4	NCU01445	WAPL domain-containing protein	NaN	0	NaN	0	0.373901	-1.76257
Q7SAG1	NCU06989	Senescence domain-containing protein	NaN	0	0.373901	-2.67188	0.373901	2.45306
P19752	NCU09364	30 kDa heat shock protein	NaN	0	0.373901	-2.3165	0.373901	2.51346
Q1K8W2	NCU08706	AAA family ATPase	NaN	0	0.373901	-2.08064	0.373901	2.07869
F5HAU9	NCU09311	tRNA (guanine(37)-N1)-methyltransferase	NaN	0	NaN	0	0.373901	3.97342
A7UVV7	NCU11187	Signal sequence receptor alpha subunit	NaN	0	NaN	0	0.373901	1.68087
A7UW46	NCU11234	Translation initiation protein Sua5	NaN	0	NaN	0	0.373901	2.10888
Q7RZF8	NCU04059	TPR_MLP1_2 domain-containing protein	NaN	0	NaN	0	0.373901	2.52283
V5INY8	NCU06389	DUF625 domain-containing protein	NaN	0	NaN	0	0.373901	1.9397
Q7S1L2	NCU07402	Pyridoxal reductase	NaN	0	NaN	0	0.373901	2.55929
Q7S2H7	NCU07385	Uncharacterized protein	NaN	0	NaN	0	0.373901	2.83884
Q7S380	NCU04865	Polyketide synthase 3	NaN	0	NaN	0	0.373901	1.8577
Q7SB56	NCU06257	Rab-GAP TBC domain-containing protein	NaN	0	NaN	0	0.373901	2.25718
Q7SDX8	NCU03277	RING-1	NaN	0	NaN	0	0.373901	2.69187
Q870W1	NCU08898	Homoaconitase, mitochondrial	NaN	0	NaN	0	0.373901	2.32823
V5IQJ8	NCU00598	Thioredoxin, variant;Thioredoxin	NaN	0	NaN	0	0.373901	2.2678
A7UWJ7	NCU11146	Aminotransferase	NaN	0	NaN	0	0.373901	2.05269
Q1K6G1	NCU04654	Queuine tRNA-ribosyltransferase accessory subunit 2	NaN	0	NaN	0	0.373901	1.43298
Q1K7G0	NCU03815	Large neutral amino acids transporter small subunit 2	NaN	0	NaN	0	0.373901	2.72039
Q7RVT8	NCU04279	Protein kinase domain-containing protein	NaN	0	NaN	0	0.373901	2.03169
Q7RXZ1	NCU00453	Sodium/hydrogen exchanger	NaN	0	NaN	0	0.373901	1.89047
Q7RYD4	NCU04473	Polysaccharide export protein	NaN	0	NaN	0	0.373901	2.03596
Q7S266	NCU09657	GYF domain-containing protein	NaN	0	NaN	0	0.373901	1.93184
Q7S5E6	NCU06142	Transaldolase	NaN	0	NaN	0	0.373901	2.47661
Q7S7U5	NCU04114	Uncharacterized protein	NaN	0	NaN	0	0.373901	2.48671
Q7SEM9	NCU03315	Uncharacterized protein	NaN	0	NaN	0	0.373901	3.413
Q7SFL4	NCU02018	Short chain dehydrogenase	NaN	0	NaN	0	0.373901	2.16896
U9W574	NCU00490	DUF803 domain membrane protein	NaN	0	NaN	0	0.373901	2.30447
V5IKP1	NCU08163	Uncharacterized protein	NaN	0	NaN	0	0.373901	2.18013
V5IMC8	NCU07695	Uncharacterized protein	NaN	0	NaN	0	0.373901	2.22811
V5IQK0	NCU02057	Autoinducer 2 sensor kinase/phosphatase luxQ, variant	NaN	0	NaN	0	0.373901	2.00065
V5IRJ9	NCU09322	Chitin synthase activator	NaN	0	NaN	0	0.373901	2.01197
Q7SGS2	NCU08341	CLAP1	NaN	0	NaN	0	0.373901	2.56428
Q7SH33	NCU02696	Pre-mRNA-processing ATP-dependent RNA helicase prp-5	NaN	0	NaN	0	0.373901	2.51346
Q1K5Q5	NCU01772	DNA-directed RNA polymerase subunit beta	NaN	0	NaN	0	0.373901	2.89191
Q7RVT5	NCU01247	SCD domain-containing protein	NaN	0	NaN	0	0.373901	1.77371
Q7RYE7	NCU04460	Galactose-1-phosphate uridylyltransferase	NaN	0	NaN	0	0.373901	2.03809
Q7S1P9	NCU09516	DNA repair protein rad5	NaN	0	NaN	0	0.373901	2.16409
Q7S629	NCU04780	Cytoplasmic tRNA 2-thiolation protein 1	NaN	0	NaN	0	0.373901	2.25448
Q7S907	NCU05291	Polyamine acetyltransferase	NaN	0	NaN	0	0.373901	1.98671
Q7SB48	NCU06265	Uncharacterized protein	NaN	0	NaN	0	0.373901	1.86988
Q7SEK0	NCU02814	Serine/threonine-protein kinase chk2	NaN	0	NaN	0	0.373901	1.73153
Q7S9G9	NCU06569	AP-3 adaptor complex subunit beta	NaN	0	0.373901	-1.43817	0.373901	-1.91297
A7UVU5	NCU11030	Uncharacterized protein	NaN	0	0.373901	-1.72751	0.373901	-1.91297
Q7SD46	NCU07460	Protein kinase activator	NaN	0	NaN	0	0.373901	-1.42013
Q7SI46	NCU00605	ThiF domain-containing protein	NaN	0	NaN	0	0.373901	-1.48253
Q92247	NCU08699	Putative oxidoreductase bli-4, mitochondrial	NaN	0	NaN	0	0.373901	-1.67639
Q7S8B2	NCU08281	Uncharacterized protein	NaN	0	NaN	0	0.373901	2.12858
Q7SHX5	NCU00678	Glutamate decarboxylase	NaN	0	NaN	0	0.373901	1.90745
Q1K878	NCU01099	GTP-binding protein GTR1	NaN	0	NaN	0	0.373901	1.90745
Q7S0B8	NCU07365	Proteasome subunit beta	NaN	0	NaN	0	0.373901	1.60636
V5ILY6	NCU04602	Protein-lysine N-methyltransferase EFM6	NaN	0	NaN	0	0.373901	1.70263
Q7S8L0	NCU05273	Vps52/Sac2 family protein	NaN	0	NaN	0	0.414951	-3.52897
Q7SHS0	NCU02544	ABC transporter	NaN	0	NaN	0	0.44475	-1.68521
Q871K1	NCU08940	Cytochrome b-c1 complex subunit 7	NaN	0	0.119071	-3.30523	0.456705	-2.06657
Q7S4S0	NCU05752	Indoleamine 2,3-dioxygenase	NaN	0	0.508558	-2.32783	0.456958	-2.81598
Q7RZM0	NCU00345	Uncharacterized protein	NaN	0	NaN	0	0.459791	-2.14385
V5IP65	NCU01296	Derlin	NaN	0	0.373901	-2.56641	0.461976	-2.6863
Q7S558	NCU05850	Rubredoxin-NAD(+) reductase	NaN	0	NaN	0	0.466116	2.64533
Q7SDZ1	NCU01945	IMP-specific 5-nucleotidase 1	NaN	0	0.373901	-1.88175	0.46752	-2.27068
V5IRN9	NCU00974	Glutaredoxin	NaN	0	NaN	0	0.472313	-2.58168
V5ILI3	NCU06698	Glycogenin, variant;Glycogenin	NaN	0	NaN	0	0.492673	2.40707
Q7SFW6	NCU03129	Threonyl-tRNA synthetase	NaN	0	0.373901	-2.42641	0.502522	-2.32328
Q7S9N8	NCU07661	Uncharacterized protein	NaN	0	NaN	0	0.503574	-2.44183
Q7SBI9	NCU06181	Uncharacterized protein	NaN	0	0.373901	-2.08257	0.505803	-2.12778
Q7RYR5	NCU00395	mRNA processing protein	NaN	0	NaN	0	0.511354	2.45748
Q1K827	NCU01225	Ubiquitin conjugating enzyme	NaN	0	NaN	0	0.51292	-2.75074
Q7RVY6	NCU06182	MAPKK kinase	NaN	0	0.373901	-2.59051	0.525742	2.66841
Q1K7J7	NCU04238	Histone H1-binding protein	NaN	0	0.373901	-2.80567	0.527534	2.6207
Q9HEK4	NCU01342	Endoplasmic reticulum vesicle protein 25	NaN	0	NaN	0	0.537345	2.3866
Q7SEP0	NCU03303	TUG-UBL1 domain-containing protein	NaN	0	NaN	0	0.552468	2.05287
V5ILL3	NCU12111	Uncharacterized protein	NaN	0	NaN	0	0.557485	2.12358
Q7S2E2	NCU05936	Uncharacterized protein	NaN	0	NaN	0	0.560102	-1.87044
U9W3A2	NCU00215	Uncharacterized protein	NaN	0	NaN	0	0.580732	2.04062
Q8WZY7	NCU01545	Autophagy-related protein 8	NaN	0	NaN	0	0.581771	-2.34463
U9W3M5	NCU07556	TBP associated factor	NaN	0	NaN	0	0.598173	-2.2026
V5IR65	NCU11324	PX domain-containing protein	NaN	0	0.373901	2.77919	0.81975	-1.01304
Q7RYM6	NCU00102	Uncharacterized protein	NaN	0	NaN	0	0.825155	1.0175
V5IMF2	NCU08331	Uncharacterized protein	NaN	0	NaN	0	0.888386	-0.441263
Q7RWU7	NCU00480	Ubiquitin C-terminal hydrolase	NaN	0	NaN	0	0.898246	0.440643
Q7S8D3	NCU07013	RTR1-type domain-containing protein	NaN	0	NaN	0	0.899023	0.425901
Q7SEZ8	NCU02065	DUF726 domain-containing protein	NaN	0	0.373901	-2.21067	0.904343	-0.396929
Q7S463	NCU02209	Delta-12 fatty acid desaturase	NaN	0	0.55065	-2.28354	0.904686	-0.372288
Q1K7U3	NCU01330	SacI domain-containing protein	NaN	0	NaN	0	0.931132	0.219282
Q7S5A5	NCU02259	UDENN FLCN/SMCR8-type domain-containing protein	NaN	0	0.373901	-2.33627	0.932529	-0.271562
Q7RW52	NCU04996	N-acetyltransferase domain-containing protein	NaN	0	0.116838	-4.01328	0.93283	-0.281124
Q7SAE6	NCU06284	Vacuolar protein sorting-associated protein 35	NaN	0	0.116268	-5.17238	0.936472	-0.318349
V5IMP3	NCU02264	Prefoldin subunit 3;Prefoldin subunit 3, variant	NaN	0	NaN	0	0.942126	0.219177
Q7SHQ4	NCU02561	Uncharacterized protein	NaN	0	0.373901	-2.37036	0.945342	-0.239201
Q1K7J3	NCU04244	Syntaxin 2	NaN	0	0.373901	-2.21947	0.945679	-0.236132
Q8TG11	NCU02754	Casein kinase II subunit beta-2	NaN	0	NaN	0	0.955186	0.194988
Q7SGZ2	NCU03024	GARP complex subunit Vps53	NaN	0	0.373901	2.15753	0.955367	-0.194361
Q7S8D4	NCU07012	SH3 domain-containing protein	NaN	0	NaN	0	0.956086	0.203691
V5IMU9	NCU07289	Transcription initiation factor IIB	NaN	0	NaN	0	0.957945	0.144175
Q7S6P7	NCU04788	Cytosolic Fe-S cluster assembling factor NBP35	NaN	0	0.118808	-4.46943	0.958549	-0.189459
Q8X0F1	NCU01084	Cytosolic Fe-S cluster assembly factor cfd1	NaN	0	0.373901	-2.69458	0.958569	0.249354
P22151	NCU03753	Glucose-repressible gene protein	NaN	0	NaN	0	0.959507	0.177912
P38679	NCU07296	Serine/threonine-protein kinase cot-1	NaN	0	0.116209	-5.65358	0.960325	-0.209253
Q7RY30	NCU04534	Nuclear distribution protein nudF-2	NaN	0	NaN	0	0.962135	-0.169363
Q7SER8	NCU02148	Triacylglycerol lipase	NaN	0	NaN	0	0.973908	0.0805403
Q7S7G7	NCU01408	COP9 signalosome complex subunit 3	NaN	0	NaN	0	0.97959	0.0823472
Q7S9U4	NCU06362	GTPase activating protein	NaN	0	NaN	0	0.981325	-0.0722186
V5IRM6	NCU08377	Adenylate cyclase, variant;Adenylate cyclase	NaN	0	NaN	0	0.981403	-0.0569954
Q1K8L1	NCU05364	Tyrosine-protein phosphatase non-receptor type 6	NaN	0	NaN	0	0.982355	0.0762545
Q7RX39	NCU04337	Survival factor 1	NaN	0	NaN	0	0.982534	0.0783253
Q7S4S9	NCU02336	Capsule associated protein	NaN	0	0.373901	-2.15255	0.98375	0.0768166
U9W375	NCU00289	TAH-1	NaN	0	0.373901	-2.47061	0.987387	0.0661882
Q7S2I4	NCU07378	Serine threonine protein kinase	NaN	0	NaN	0	0.988121	0.0458342
Q7S4V5	NCU02371	Rhomboid protein 2	NaN	0	0.373901	-2.60701	0.991463	-0.0431112
V5INZ8	NCU01895	Response regulator, variant;Response regulator	NaN	0	0.529805	-2.46769	NaN	0
Q7S3D0	NCU06923	Methionine aminopeptidase	NaN	0	0.462486	-3.3143	NaN	0
Q7RWE9	NCU06409	Ribosome biogenesis protein Kri1	NaN	0	0.446562	-2.92782	NaN	0
A7UWM6	NCU10477	Ubiquitin-conjugating enzyme E2	NaN	0	0.373901	-2.17218	NaN	0
Q1K5F7	NCU03404	Acid phosphatase PHOa	NaN	0	0.373901	-3.03383	NaN	0
Q1K8F7	NCU07670	ATP-dependent RNA helicase cyt-19, mitochondrial	NaN	0	0.373901	-2.33169	NaN	0
Q7S1Q5	NCU09510	Phosphatidylinositol glycan class L	NaN	0	0.373901	-1.4675	NaN	0
Q7S3C9	NCU06924	Kynurenine 3-monooxygenase	NaN	0	0.373901	-2.35307	NaN	0
Q7S7K6	NCU01379	Histone acetylase complex subunit Paf400	NaN	0	0.373901	-3.49539	NaN	0
Q7S958	NCU07257	F-box domain-containing protein	NaN	0	0.373901	-2.36179	NaN	0
Q7SHV1	NCU02511	tRNA (Cytosine-5-)-methyltransferase NCL1	NaN	0	0.373901	-2.24631	NaN	0
Q7SI68	NCU00582	Putative cryptochrome DASH, mitochondrial	NaN	0	0.373901	-2.37248	NaN	0
F5HCB9	NCU01758	YdiU domain-containing protein	NaN	0	0.373901	-2.35636	NaN	0
Q1K4S1	NCU01640	C2H2 transcription factor	NaN	0	0.373901	-2.19258	NaN	0
Q1K730	NCU08861	Uncharacterized protein	NaN	0	0.373901	-2.17378	NaN	0
Q1K8A2	NCU01067	CYCLIN domain-containing protein	NaN	0	0.373901	-1.82254	NaN	0
Q1K8E5	NCU08692	CoxI translation protein CYA5	NaN	0	0.373901	-2.20471	NaN	0
Q7RV16	NCU03765	3-5 exonuclease/helicase	NaN	0	0.373901	-1.781	NaN	0
Q7S054	NCU09999	RIBOSOMAL_L9 domain-containing protein	NaN	0	0.373901	-1.81586	NaN	0
Q7S1W8	NCU09447	NAD(P)H dehydrogenase 3	NaN	0	0.373901	-1.89903	NaN	0
Q7S977	NCU07290	Nuclear localization protein	NaN	0	0.373901	-2.07282	NaN	0
Q7S9K6	NCU07699	Uncharacterized protein	NaN	0	0.373901	-2.10336	NaN	0
Q7SB07	NCU07886	SRP9-21 domain-containing protein	NaN	0	0.373901	-2.58306	NaN	0
Q7SFR2	NCU09088	Uncharacterized protein	NaN	0	0.373901	-2.44038	NaN	0
Q7SGF5	NCU00967	C3H1-type domain-containing protein	NaN	0	0.373901	-3.41421	NaN	0
U9WGL9	NCU00046	Leucine Rich Repeat domain-containing protein	NaN	0	0.373901	-1.97959	NaN	0
V5IND0	NCU01613	Protein arginine N-methyltransferase	NaN	0	0.373901	-2.59452	NaN	0
V5INL8	NCU01659	DDENN domain-containing protein, variant 1;DDENN domain-containing protein	NaN	0	0.373901	-2.00294	NaN	0
Q7RX23	NCU03367	Uncharacterized protein	NaN	0	0.373901	-2.0444	NaN	0
V5IN38	NCU05219	Uncharacterized protein	NaN	0	0.373901	-2.61154	NaN	0
V5IRI9	NCU02748	rRNA-processing protein utp23	NaN	0	0.373901	-2.77003	NaN	0
Q7S9L2	NCU07693	Protein stu-1	NaN	0	0.373901	-2.29587	NaN	0
Q7SG00	NCU02620	Kelch domain-containing protein-containing protein	NaN	0	0.373901	-2.51425	NaN	0
Q7RX41	NCU04335	Protein kinase	NaN	0	0.373901	-2.48	NaN	0
Q7RZA4	NCU03964	Atx10homo_assoc domain-containing protein	NaN	0	0.373901	-1.92384	NaN	0
Q7S0G9	NCU09843	WD repeat containing protein 57	NaN	0	0.373901	-2.3891	NaN	0
V5ILI2	NCU02428	Nucleolar essential protein 1, variant;Nucleolar essential protein 1	NaN	0	0.450876	2.92765	NaN	0
V5ILV8	NCU17061	DnaJ domain-containing protein	NaN	0	0.451696	2.77937	NaN	0
Q9P6V8	NCU03669	AdoMet-dependent rRNA methyltransferase spb1	NaN	0	0.902598	0.514441	NaN	0
Q7SGE1	NCU00981	Ribosome biogenesis protein nsa2	NaN	0	0.978735	0.13267	NaN	0
Q1K7K1	NCU04161	Multidrug resistance-associated protein 5	NaN	0	0.980655	-0.0983969	NaN	0
F5HH60	NCU01143	DEAD/DEAH box helicase	NaN	0	0.373901	-1.49906	NaN	0
A7UWR4	NCU11313	Microsomal signal peptidase Spc12	NaN	0	0.373901	-1.94998	NaN	0
Q7SBV7	NCU07851	Superoxide dismutase 1 copper chaperone	NaN	0	0.373901	-1.80567	NaN	0
Q7S8K0	NCU08267	Activating signal cointegrator 1 complex subunit 3	NaN	0	0.373901	2.65338	NaN	0
Q7S3Y7	NCU02434	SQS1	NaN	0	0.373901	2.55134	NaN	0
Q1K4S8	NCU03578	Uncharacterized protein	NaN	0	0.373901	2.70422	NaN	0
Q7S622	NCU05638	Serine/threonine protein kinase-34	NaN	0	0.373901	2.44857	NaN	0
Q7S9J4	NCU07712	ATP-dependent RNA helicase dbp-10	NaN	0	0.373901	2.27303	NaN	0
[truncated: 13 more rows]

## Sheet: Vs
Proteins enriched within an enriched KEGG category:
protein IDs	Description	Enriched Category A	Enriched Category B
Q86ZF9	Glutamine synthetase	Biosynthesis of amino acids
P54118	Glyceraldehyde 3-phosphate-dehydrogenase	Biosynthesis of secondary metabolites	Biosynthesis of amino acids
P80576	Phospho-2-dehydro-3-deoxyheptonate aldolase; Belongs to the class-II DAHP synthase family.	Biosynthesis of secondary metabolites	Biosynthesis of amino acids
Q7RVY5	5-aminolevulinate synthase, mitochondrial; Belongs to the class-II pyridoxal-phosphate-dependent aminotransferase family.	Biosynthesis of secondary metabolites
Q7S3Y3	Dihydrolipoamide succinyltransferase	Biosynthesis of secondary metabolites
Q7SCJ9	Uncharacterized protein; Phosphoglucomutase 2; Belongs to the phosphohexose mutase family.	Biosynthesis of secondary metabolites
Q7SCQ0	3-deoxy-D-arabino-heptulosonate 7-phosphate synthase; Stereospecific condensation of phosphoenolpyruvate (PEP) and D-erythrose-4-phosphate (E4P) giving rise to 3-deoxy-D- arabino-heptulosonate-7-phosphate (DAHP).	Biosynthesis of secondary metabolites	Biosynthesis of amino acids
Q7SG89	Glycine cleavage system P protein; The glycine cleavage system catalyzes the degradation of glycine.	Biosynthesis of secondary metabolites
Q7SGX5	Phosphoribosylaminoimidazole carboxylase	Biosynthesis of secondary metabolites
Q9HEG3	Imidazoleglycerol-phosphate dehydratase; Belongs to the imidazoleglycerol-phosphate dehydratase family.	Biosynthesis of secondary metabolites	Biosynthesis of amino acids
O59953	Putative 5S rRNA binding ribosomal protein; 60S ribosomal protein L5	Ribosome
Q7RX40	Putative uncharacterized protein; Belongs to the universal ribosomal protein uL11 family.	Ribosome
Q7RXU7	Uncharacterized protein	Ribosome
Q7RZF0	60S ribosomal protein L6, mitochondrial; Belongs to the universal ribosomal protein uL6 family.	Ribosome
Q7S709	60S ribosomal protein L13; Belongs to the eukaryotic ribosomal protein eL13 family.	Ribosome
Q7SA60	Uncharacterized protein	Ribosome
Q7SB98	Putative uncharacterized protein	Ribosome
Q7SBV6	Putative uncharacterized protein	Ribosome
Q7SGE5	Related to ribosomal protein YmL49, mitochondrial	Ribosome
Q9HE25	60S ribosomal protein L17; Belongs to the universal ribosomal protein uL22 family.	Ribosome
Other enriched proteins
protein IDs	Description
A7UWX2	Putative uncharacterized protein
P87252	Woronin body major protein
Q01233	Heat shock 70 kDa protein
Q01284	2-nitropropane dioxygenase
Q1K566	Heat shock protein 60, mitochondrial; Belongs to the chaperonin (HSP60) family.
Q1K5Z0	Uncharacterized protein B23L21.370
Q1K6A2	Phenylalanyl-tRNA synthetase beta chain
Q1K8C8	50S ribosomal protein L17; Belongs to the bacterial ribosomal protein bL17 family.
Q7RU87	Putative uncharacterized protein
Q7RV01	Ubiquitin ligase (Nedd4/Rsp5p)
Q7RVR4	Negative regulator of the PHO system; Belongs to the protein kinase superfamily.
Q7RW88	Putative uncharacterized protein
Q7RWZ7	Uncharacterized protein
Q7RXN8	Putative uncharacterized protein
Q7RXT7	Related to transcription factor snf5p
Q7RXV8	Putative uncharacterized protein
Q7RYP8	Adenosine kinase
Q7RYW0	Negative regulator of differentiation 1
Q7RZQ3	Protein VTS1
Q7S1F9	Putative uncharacterized protein
Q7S1R6	Putative uncharacterized protein
Q7S1Z3	Putative uncharacterized protein
Q7S2D6	Proteasome subunit alpha type
Q7S300	Putative uncharacterized protein
Q7S3D8	Uncharacterized protein
Q7S4I3	Putative uncharacterized protein
Q7S4N5	Uncharacterized protein; Metacaspase-1B
Q7S5W0	Uncharacterized protein
Q7S6N6	Polyadenylate-binding protein, cytoplasmic and nuclear; Binds the poly(A) tail of mRNA.
Q7S6U1	Putative uncharacterized protein
Q7S711	Putative uncharacterized protein
Q7S753	Putative uncharacterized protein
Q7S8G9	Putative uncharacterized protein
Q7S8H3	P-loop containing nucleoside triphosphate hydrolase protein
Q7S8Q6	Putative uncharacterized protein
Q7S910	54S ribosomal protein L4, mitochondrial
Q7S932	Putative uncharacterized protein
Q7S9R2	Class I glutamine amidotransferase-like protein
Q7S9T6	Synaptobrevin-domain-containing protein; Belongs to the synaptobrevin family.
Q7SA59	Putative uncharacterized protein
Q7SA88	Putative uncharacterized protein
Q7SAS0	Putative uncharacterized protein
Q7SBC4	Putative uncharacterized protein
Q7SC41	Uncharacterized protein
Q7SC58	Uncharacterized protein
Q7SCZ3	Putative uncharacterized protein
Q7SD54	Protein HMF1
Q7SDU4	Nascent polypeptide-associated complex subunit beta
Q7SEK9	Putative uncharacterized protein
Q7SEN9	Proteasome subunit beta type; Proteasome component PUP3
Q7SFC7	Putative uncharacterized protein; Belongs to the class-I aminoacyl-tRNA synthetase family.
Q7SFT7	Putative uncharacterized protein
Q7SFY0	RNA polymerase II subunit A C-terminal domain phosphatase ssu-72
Q7SG18	Putative uncharacterized protein
Q7SH87	Ubiquitin carboxyl-terminal hydrolase; Belongs to the peptidase C19 family.
Q7SHB2	Putative uncharacterized protein
Q8X066	Nop domain-containing protein; Nucleolar protein 58
Q9C2I5	Ribosome biogenesis protein ytm-1; Component of the NOP7 complex, which is required for maturation of the 25S and 5.8S ribosomal RNAs and formation of the 60S ribosome.
Q9HEH1	Regulator of nonsense transcripts 1 homolog
Q9UW15	Ribonucleoside-diphosphate reductase large chain; Provides the precursors necessary for DNA synthesis. Catalyzes the biosynthesis of deoxyribonucleotides from the corresponding ribonucleotides.

## Sheet: Vs_Proteins_vs_RNA
		Proteins				RNA			Enrichment
protein IDs	Protein description	GFPvsGUL p-value	GFPvsGUL Difference	GFPvsGUL -Difference	Vs_enrichment	resGFP.log2FoldChange	resGFP.pvalue	Vs_enrichment			Summary
NCU02635	Mannan polymerase complexes MNN9 subunit	5.36597e-08	7.773	-7.773	0	5.97277	0.0134286	EnrichedGFP	RNA		RNA enriched	302
NCU03554	Uncharacterized protein	5.42835e-07	8.32037	-8.32037	0	2.96408	0.00274833	EnrichedGFP	RNA		Protein enriched	89
NCU01990	UPF0016 domain-containing protein	1.05836e-06	7.14353	-7.14353	0	7.1411	0.00130752	EnrichedGFP	RNA		Shared	18
NCU09192	CDP-diacylglycerol--inositol 3-phosphatidyltransferase	2.31923e-06	7.52843	-7.52843	0	6.01499	0.0106193	EnrichedGFP	RNA
NCU09878	DUF3844 domain-containing protein	3.06597e-06	8.40796	-8.40796	0	5.91063	0.00925659	EnrichedGFP	RNA
NCU06644	RanBD1 domain-containing protein	1.35397e-05	8.92726	-8.92726	0	7.02629	0.00148037	EnrichedGFP	RNA
NCU04245	Mitochondrial import receptor subunit tom70	0.000206928	0.925031	-0.925031	0	5.54523	0.0118919	EnrichedGFP	RNA
NCU06344	Disulfide isomerase	0.00373431	1.57564	-1.57564	0	6.25447	0.00579829	EnrichedGFP	RNA
NCU07965	Dolichol-phosphate mannosyltransferase subunit 1	0.00565948	1.4509	-1.4509	0	5.66902	1.01676e-08	EnrichedGFP	RNA
NCU08949	Uncharacterized protein	0.00864247	1.07255	-1.07255	0	6.62398	0.00497251	EnrichedGFP	RNA
NCU02049	Uncharacterized protein	0.0167716	8.68871	-8.68871	0	3.58964	4.30572e-06	EnrichedGFP	RNA
NCU07173	ADP-ribosylation factor 6	0.0210596	0.916089	-0.916089	0	11.0788	9.5086e-07	EnrichedGFP	RNA
NCU02373	NADH-ubiquinone oxidoreductase 40 kDa subunit, mitochondrial	0.0238927	-0.31503	0.31503	0	6.26121	0.00563848	EnrichedGFP	RNA
NCU06649	Nuclear pore complex protein Nup85	0.0243902	1.43212	-1.43212	0	5.75086	0.0101758	EnrichedGFP	RNA
NCU06702	Protein yop-1	0.0283543	0.581069	-0.581069	0	9.85983	8.95682e-06	EnrichedGFP	RNA
NCU01409	Ran-binding protein	0.029528	1.51766	-1.51766	0	6.26855	0.00544491	EnrichedGFP	RNA
NCU15835	Uncharacterized protein	0.0314602	7.59118	-7.59118	0	6.87185	0.00238149	EnrichedGFP	RNA
NCU06242	Lectin family integral membrane protein	0.0332685	1.06062	-1.06062	0	2.75354	0.00166049	EnrichedGFP	RNA
NCU02599	BAP31 domain-containing protein	0.0383868	0.837852	-0.837852	0	17.6133	3.90835e-13	EnrichedGFP	RNA
NCU01680	Plasma membrane ATPase	0.0419586	-0.83474	0.83474	0	1.9271	0.00574942	EnrichedGFP	RNA
NCU03972	Proteasome regulatory particle	0.0493467	0.365206	-0.365206	0	5.91802	0.00910206	EnrichedGFP	RNA
NCU06047	40S ribosomal protein S2	0.0500988	-3.35338	3.35338	0	2.59462	0.00259468	EnrichedGFP	RNA
NCU07182	40S ribosomal protein S24	0.0509793	-9.30665	9.30665	0	6.73621	0.00218094	EnrichedGFP	RNA
NCU06942	Vacuolar protein sorting-associated protein VPS4	0.0513296	0.619521	-0.619521	0	5.59532	0.0153577	EnrichedGFP	RNA
NCU08878	TEM1	0.052916	0.424748	-0.424748	0	7.39534	0.00207485	EnrichedGFP	RNA
NCU03548	Uncharacterized protein	0.0609444	0.770877	-0.770877	0	5.94678	0.00875718	EnrichedGFP	RNA
NCU03440	AP-2 complex subunit alpha	0.0623707	5.01363	-5.01363	0	5.69874	0.0120086	EnrichedGFP	RNA
NCU00566	Synaptobrevin	0.0636438	0.679611	-0.679611	0	5.55255	0.0144618	EnrichedGFP	RNA
NCU06226	60S ribosomal protein L25	0.0658369	-2.81503	2.81503	0	6.142	0.00592266	EnrichedGFP	RNA
NCU04388	Phosphatidylglycerol/phosphatidylinositol transfer protein	0.066868	-1.11656	1.11656	0	5.89082	0.00935752	EnrichedGFP	RNA
NCU00405	Glycyl-tRNA synthetase 1	0.0669476	-1.11836	1.11836	0	7.33742	0.00400386	EnrichedGFP	RNA
NCU05275	Ubiquitin-60S ribosomal protein L40;Polyubiquitin	0.0675728	-7.34171	7.34171	0	5.31597	0.0140164	EnrichedGFP	RNA
NCU01452	40S ribosomal protein S1	0.0713531	-3.71004	3.71004	0	9.86896	5.57713e-06	EnrichedGFP	RNA
NCU06454	Rho-type GTPase;Rho-type GTPase, variant	0.0715303	0.665643	-0.665643	0	2.00978	0.0070026	EnrichedGFP	RNA
NCU01918	Actin-related protein 2/3 complex subunit 4	0.0738196	-1.06461	1.06461	0	5.46481	0.0148342	EnrichedGFP	RNA
NCU06687	Glycogen [starch] synthase	0.0749147	-0.862947	0.862947	0	6.04133	0.00659356	EnrichedGFP	RNA
NCU01318	Protein transport protein sec23	0.0762782	-1.3029	1.3029	0	6.00459	0.00571457	EnrichedGFP	RNA
NCU09265	Calreticulin	0.0789806	0.532565	-0.532565	0	2.23207	0.00408282	EnrichedGFP	RNA
NCU02951	40S ribosomal protein S8	0.079514	-2.407	2.407	0	6.44439	0.00532587	EnrichedGFP	RNA
NCU09377	Protein phosphatase PP2A regulatory subunit B	0.0805263	-6.24938	6.24938	0	2.29893	0.0144424	EnrichedGFP	RNA
NCU06031	Mitochondrial peroxiredoxin PRX1	0.0843542	-1.50332	1.50332	0	3.31679	0.00336244	EnrichedGFP	RNA
NCU07839	ATP-dependent RNA helicase dbp2	0.0859687	-5.95207	5.95207	0	6.3092	0.00490406	EnrichedGFP	RNA
NCU07550	Triosephosphate isomerase	0.0866794	-7.92897	7.92897	0	8.0468	0.000145594	EnrichedGFP	RNA
NCU06198	GDP-mannose transporter	0.0882091	5.84817	-5.84817	0	8.28935	0.000239802	EnrichedGFP	RNA
NCU08389	60S ribosomal protein L20	0.0943549	-6.86186	6.86186	0	6.2758	0.00421497	EnrichedGFP	RNA
NCU08620	40S ribosomal protein S16	0.0960688	-1.2514	1.2514	0	7.24322	0.000825089	EnrichedGFP	RNA
NCU03319	COPII-coated vesicle protein SurF4/Erv29	0.0961615	6.44047	-6.44047	0	17.8284	6.33837e-14	EnrichedGFP	RNA
NCU05313	Mitochondrial fission 1 protein	0.0964036	4.05272	-4.05272	0	5.65666	0.0112715	EnrichedGFP	RNA
NCU06210	Ribosomal_L28e domain-containing protein	0.0989662	-4.25139	4.25139	0	6.46424	0.00319445	EnrichedGFP	RNA
NCU01985	Sulfate adenylyltransferase	0.100563	-2.16648	2.16648	0	6.60874	0.00368503	EnrichedGFP	RNA
NCU00680	2-methylcitrate dehydratase	0.101984	-5.86347	5.86347	0	6.04789	0.00809998	EnrichedGFP	RNA
NCU07367	Proteasome 26S subunit	0.102665	0.263359	-0.263359	0	5.46788	0.013173	EnrichedGFP	RNA
NCU09123	Ca/CaM-dependent kinase-1	0.104145	1.37843	-1.37843	0	6.27818	0.00406642	EnrichedGFP	RNA
NCU02634	RPN13_C domain-containing protein;Uncharacterized protein	0.105518	0.569606	-0.569606	0	5.47916	0.0150199	EnrichedGFP	RNA
NCU07020	Vacuolar protein sorting-associated protein vps17	0.10566	-1.89358	1.89358	0	6.50869	0.00284694	EnrichedGFP	RNA
NCU02723	Protein transport protein SFT2	0.106872	6.10271	-6.10271	0	5.93182	0.0146683	EnrichedGFP	RNA
NCU07947	Glycolipid transfer protein HET-C2	0.108544	0.888809	-0.888809	0	7.23795	0.00135774	EnrichedGFP	RNA
NCU03102	40S ribosomal protein S11	0.110619	-4.97404	4.97404	0	7.06323	0.00159219	EnrichedGFP	RNA
NCU02181	40S ribosomal protein S4	0.111685	-4.38325	4.38325	0	2.21374	0.0126831	EnrichedGFP	RNA
NCU09109	60S ribosomal protein L33	0.111836	-4.16559	4.16559	0	6.82699	0.00222908	EnrichedGFP	RNA
NCU04612	Mitogen activated protein kinase kinase 2, variant	0.113811	3.18091	-3.18091	0	6.14269	0.0066932	EnrichedGFP	RNA
NCU00971	Ribosomal protein S12	0.114642	-1.4912	1.4912	0	19.666	2.36843e-18	EnrichedGFP	RNA
NCU01966	Ribosomal protein L37	0.116117	-7.009	7.009	0	6.69436	0.00196426	EnrichedGFP	RNA
NCU09104	Uncharacterized protein	0.116118	-5.4936	5.4936	0	2.67134	0.00444579	EnrichedGFP	RNA
NCU03811	Uncharacterized protein	0.116125	4.5702	-4.5702	0	6.14432	0.00663035	EnrichedGFP	RNA
NCU01782	Ras guanyl-nucleotide exchange factor RasGEF	0.116157	4.09623	-4.09623	0	6.71651	0.00164248	EnrichedGFP	RNA
NCU03786	Serine/threonine-protein phosphatase 2A 56 kDa regulatory subunit	0.116161	-4.82948	4.82948	0	6.26331	0.00554175	EnrichedGFP	RNA
NCU05753	ESCRT-I component	0.116181	5.02559	-5.02559	0	2.43355	0.0154897	EnrichedGFP	RNA
NCU03064	RSC complex subunit Rsc7, variant;RSC complex subunit Rsc7	0.116229	5.37569	-5.37569	0	8.26356	0.000143358	EnrichedGFP	RNA
NCU08869	Uncharacterized protein	0.116372	5.59789	-5.59789	0	6.16712	0.00777901	EnrichedGFP	RNA
NCU03727	Hyphal anastamosis protein 2, variant;Hyphal anastamosis protein 2	0.116432	5.29171	-5.29171	0	5.44183	0.0156265	EnrichedGFP	RNA
NCU07069	Pre-mRNA splicing factor	0.116622	-5.69568	5.69568	0	6.86924	0.003393	EnrichedGFP	RNA
NCU07238	Uncharacterized protein	0.116641	-7.31195	7.31195	0	3.64636	1.96068e-09	EnrichedGFP	RNA
NCU05292	DNA damage-inducible protein 1	0.116649	4.38555	-4.38555	0	6.46866	0.00398101	EnrichedGFP	RNA
NCU04316	Pheromone-processing carboxypeptidase kex1	0.116765	5.84745	-5.84745	0	5.78587	0.00855419	EnrichedGFP	RNA
NCU04190	Probable exocyst complex component sec8	0.116897	5.26331	-5.26331	0	5.81379	0.0136789	EnrichedGFP	RNA
NCU06404	GTP-binding protein	0.116928	0.583055	-0.583055	0	6.18137	0.00507754	EnrichedGFP	RNA
NCU06511	PUM-HD domain-containing protein	0.117772	-4.5167	4.5167	0	5.83396	0.0119167	EnrichedGFP	RNA
NCU02744	60S ribosomal protein L9	0.118056	-1.34954	1.34954	0	7.24764	0.00063083	EnrichedGFP	RNA
NCU00280	Uncharacterized protein	0.118717	5.77548	-5.77548	0	5.85796	0.00739944	EnrichedGFP	RNA
NCU06432	40S ribosomal protein S12	0.119875	-0.797981	0.797981	0	2.63419	0.012432	EnrichedGFP	RNA
NCU00431	Mitochondrial import receptor subunit tom22	0.120506	5.04073	-5.04073	0	5.53119	0.0124082	EnrichedGFP	RNA
NCU00040	Eukaryotic translation initiation factor 3 subunit A	0.124397	-8.37428	8.37428	0	2.66852	0.00886532	EnrichedGFP	RNA
NCU08959	Uncharacterized protein	0.124765	-4.64013	4.64013	0	7.4561	0.000929045	EnrichedGFP	RNA
NCU06003	Mannose-1-phosphate guanyltransferase	0.124901	-0.477411	0.477411	0	4.99923	1.36646e-11	EnrichedGFP	RNA
NCU07542	Rad23-like protein	0.125273	-5.06731	5.06731	0	5.7235	0.0100255	EnrichedGFP	RNA
NCU09309	Proteasome subunit beta	0.129738	-5.12364	5.12364	0	5.32356	0.0154182	EnrichedGFP	RNA
NCU09076	ATP-dependent RNA helicase	0.134501	-0.432577	0.432577	0	2.68465	0.00527012	EnrichedGFP	RNA
NCU03305	Calcium-transporting ATPase	0.134633	0.460425	-0.460425	0	17.7302	9.91631e-14	EnrichedGFP	RNA
NCU07929	Eukaryotic translation initiation factor 3 subunit H	0.135291	-3.60012	3.60012	0	5.76998	0.0102654	EnrichedGFP	RNA
NCU04898	Cation-transporting ATPase	0.136603	-4.59682	4.59682	0	6.5531	0.00407185	EnrichedGFP	RNA
NCU01454	Mitochondrial hydrolase	0.137079	0.76572	-0.76572	0	5.60632	0.0108419	EnrichedGFP	RNA
NCU03804	Serine/threonine-protein phosphatase 2B catalytic subunit	0.137957	-5.43056	5.43056	0	6.53932	0.0035564	EnrichedGFP	RNA
NCU02152	RRM domain-containing protein	0.140682	-5.16602	5.16602	0	6.70535	0.00296684	EnrichedGFP	RNA
NCU01955	Autophagy-related protein 3	0.140933	5.20629	-5.20629	0	6.42657	0.00345687	EnrichedGFP	RNA
NCU08963	60S ribosomal protein L30	0.142486	-1.52661	1.52661	0	5.69584	0.00934092	EnrichedGFP	RNA
NCU00823	26S proteasome regulatory subunit RPN11	0.142742	0.250854	-0.250854	0	5.86525	0.00780415	EnrichedGFP	RNA
NCU06578	KapG protein	0.14286	0.820196	-0.820196	0	5.91165	0.0105633	EnrichedGFP	RNA
NCU08772	Cyclin-dependent protein kinase complex component	0.144994	-5.35394	5.35394	0	2.05556	0.0140198	EnrichedGFP	RNA
NCU06541	Alpha-1,2 mannosyltransferase KTR1	0.148541	4.94102	-4.94102	0	21.5138	4.56668e-19	EnrichedGFP	RNA
NCU01642	Ras-GAP domain-containing protein	0.149814	-4.65376	4.65376	0	3.4108	0.000392835	EnrichedGFP	RNA
NCU03004	Pyruvate dehydrogenase E1 component subunit beta	0.152243	1.5181	-1.5181	0	7.3002	0.00125246	EnrichedGFP	RNA
NCU01824	UDP-galactopyranose mutase	0.154313	-5.92512	5.92512	0	7.24786	0.000889379	EnrichedGFP	RNA
NCU03118	Saccharopine dehydrogenase [NAD(+), L-lysine-forming]	0.155795	-6.26531	6.26531	0	6.66012	0.00348818	EnrichedGFP	RNA
NCU06482	Pyruvate dehydrogenase E1 component subunit alpha	0.157001	2.31674	-2.31674	0	6.48342	0.00365083	EnrichedGFP	RNA
NCU05220	ATP synthase subunit F	0.157096	-4.98501	4.98501	0	5.36978	0.0148352	EnrichedGFP	RNA
NCU00295	Uncharacterized protein	0.165986	4.80087	-4.80087	0	7.15932	0.000997891	EnrichedGFP	RNA
NCU02813	Eukaryotic translation initiation factor 3 subunit M	0.168769	-1.41006	1.41006	0	6.54081	0.00607179	EnrichedGFP	RNA
NCU02514	ATP synthase subunit alpha, mitochondrial	0.171351	0.425814	-0.425814	0	8.35368	0.000185754	EnrichedGFP	RNA
NCU00440	Guanine nucleotide-binding protein beta subunit	0.176934	-0.302863	0.302863	0	9.76856	5.40361e-06	EnrichedGFP	RNA
NCU06402	C-4 methylsterol oxidase;C-4 methylsterol oxidase, variant	0.178763	-0.582959	0.582959	0	2.95173	0.000775488	EnrichedGFP	RNA
NCU00726	Peptidyl-prolyl cis-trans isomerase, mitochondrial	0.179465	-1.98876	1.98876	0	2.64996	0.00121632	EnrichedGFP	RNA
NCU00880	Phospholipase A-2-activating protein	0.179853	-6.09962	6.09962	0	5.41997	0.0142105	EnrichedGFP	RNA
NCU06361	Reticulon-like protein	0.180002	0.256454	-0.256454	0	18.7873	1.50192e-15	EnrichedGFP	RNA
NCU06661	60S ribosomal protein L22	0.187028	-1.17903	1.17903	0	6.29272	0.00299161	EnrichedGFP	RNA
NCU04118	Aspartokinase	0.187125	-0.566586	0.566586	0	5.90706	0.0106851	EnrichedGFP	RNA
NCU01575	SNARE complex subunit	0.192645	3.34442	-3.34442	0	6.66173	0.00330923	EnrichedGFP	RNA
NCU08297	Cell division control protein 3;Cell division control protein 3, variant	0.203992	-1.47478	1.47478	0	2.6873	7.32961e-05	EnrichedGFP	RNA
NCU06761	Sphingosine-1-phosphate lyase	0.207549	0.581516	-0.581516	0	6.51269	0.00306983	EnrichedGFP	RNA
NCU03393	40S ribosomal protein S0	0.223345	-0.815392	0.815392	0	7.91199	0.000344934	EnrichedGFP	RNA
NCU00406	Non-specific serine/threonine protein kinase	0.238925	1.78267	-1.78267	0	6.98324	0.00138025	EnrichedGFP	RNA
NCU02571	Acetyl-CoA acetyltransferase	0.241149	-1.74647	1.74647	0	3.38365	0.00454517	EnrichedGFP	RNA
NCU08477	GTP-binding protein ypt1	0.244347	0.346375	-0.346375	0	2.01533	0.0139723	EnrichedGFP	RNA
NCU03297	Cytochrome c peroxidase, mitochondrial	0.244822	-0.525479	0.525479	0	5.55318	0.0135078	EnrichedGFP	RNA
NCU00444	Transcription initiation factor TFIID subunit 14	0.271081	-0.387082	0.387082	0	6.21284	0.0158979	EnrichedGFP	RNA
NCU07859	Cyclopropane-fatty-acyl-phospholipid synthase	0.271508	0.266088	-0.266088	0	19.4537	9.24751e-18	EnrichedGFP	RNA
NCU08811	Arf GTPase-activating protein	0.273463	-1.16312	1.16312	0	5.99486	0.0078182	EnrichedGFP	RNA
NCU02712	Probable acetate kinase	0.280545	3.29382	-3.29382	0	6.06081	0.0116861	EnrichedGFP	RNA
NCU06836	Acetyl-coenzyme A synthetase	0.293851	0.331675	-0.331675	0	1.80966	0.0104125	EnrichedGFP	RNA
NCU03559	Cytochrome b-c1 complex subunit 2, mitochondrial	0.294874	-0.318647	0.318647	0	6.42	0.0138862	EnrichedGFP	RNA
NCU00879	WD domain-containing protein	0.295127	0.297979	-0.297979	0	3.53266	0.000571185	EnrichedGFP	RNA
NCU07962	CFEM domain-containing protein	0.302851	-0.602891	0.602891	0	7.02327	0.00270671	EnrichedGFP	RNA
NCU06211	Malate dehydrogenase	0.309566	-2.2836	2.2836	0	5.60808	0.0149757	EnrichedGFP	RNA
NCU03314	MOB-2A, variant 1;MOB-2A	0.322009	1.3073	-1.3073	0	7.94261	0.000241574	EnrichedGFP	RNA
NCU02403	Ubiquinone biosynthesis protein	0.324174	2.92218	-2.92218	0	5.57036	0.013057	EnrichedGFP	RNA
NCU07471	F-actin-capping protein subunit beta	0.324838	-2.88289	2.88289	0	5.98731	0.0103503	EnrichedGFP	RNA
NCU01737	Uncharacterized protein	0.327152	0.40601	-0.40601	0	6.97977	0.00123375	EnrichedGFP	RNA
NCU08909	1,3-beta-glucanosyltransferase	0.329032	-0.496021	0.496021	0	4.14773	6.7506e-10	EnrichedGFP	RNA
NCU08535	Acetyl-CoA carboxylase	0.334278	0.369607	-0.369607	0	7.1502	0.00556494	EnrichedGFP	RNA
NCU09175	GPI-anchored cell wall beta-1,3-endoglucanase EglC	0.335016	1.08851	-1.08851	0	5.60851	2.41453e-15	EnrichedGFP	RNA
NCU02289	Ubiquitin-conjugating enzyme E2	0.33627	-0.417946	0.417946	0	8.5631	0.000126699	EnrichedGFP	RNA
NCU09237	KH domain RNA binding protein	0.343034	-3.10916	3.10916	0	8.17219	0.000173788	EnrichedGFP	RNA
NCU07562	60S ribosomal protein L43	0.343213	-4.69337	4.69337	0	6.29251	0.00511522	EnrichedGFP	RNA
NCU08936	Clock-controlled gene-15	0.353752	-0.393408	0.393408	0	4.43059	5.75204e-09	EnrichedGFP	RNA
NCU00502	ATP synthase subunit 4, mitochondrial	0.354112	3.88379	-3.88379	0	5.68358	0.0110545	EnrichedGFP	RNA
NCU04120	Calmodulin	0.364127	3.7909	-3.7909	0	6.68502	0.00241015	EnrichedGFP	RNA
NCU02610	Dynein light chain	0.370897	2.84213	-2.84213	0	5.90477	0.00838194	EnrichedGFP	RNA
NCU04479	Leucine aminopeptidase 1	0.370929	0.347675	-0.347675	0	18.1124	3.48521e-13	EnrichedGFP	RNA
NCU01953	AMI1 protein	0.373901	2.41879	-2.41879	0	3.92014	1.45222e-06	EnrichedGFP	RNA
NCU08054	Beta-glucosidase	0.373901	2.21509	-2.21509	0	5.95927	0.00726885	EnrichedGFP	RNA
NCU02606	Uncharacterized protein	0.373901	2.21362	-2.21362	0	5.97471	0.00864678	EnrichedGFP	RNA
NCU09794	NAD-binding Rossmann fold oxidoreductase	0.373901	3.05729	-3.05729	0	6.10632	0.00723992	EnrichedGFP	RNA
NCU05064	C2H2 transcription factor	0.373901	-2.54474	2.54474	0	7.76803	0.000302147	EnrichedGFP	RNA
NCU00935	PH domain-containing protein	0.373901	-3.45927	3.45927	0	7.03873	0.00151814	EnrichedGFP	RNA
NCU09821	Oxidoreductase	0.373901	2.36071	-2.36071	0	5.84504	0.00905913	EnrichedGFP	RNA
NCU05278	Cytochrome P450 61	0.373901	2.67919	-2.67919	0	2.12868	0.00959509	EnrichedGFP	RNA
NCU00010	Heavy metal tolerance protein	0.373901	-3.0845	3.0845	0	2.85071	0.00508975	EnrichedGFP	RNA
NCU02010	2-isopropylmalate synthase	0.373901	-2.61982	2.61982	0	6.09382	0.0127629	EnrichedGFP	RNA
NCU06493	Guanine nucleotide-binding protein alpha-1 subunit	0.373901	-1.7846	1.7846	0	2.25559	0.0139594	EnrichedGFP	RNA
NCU07153	Glutamate carboxypeptidase	0.373901	-3.35224	3.35224	0	6.77672	0.00230272	EnrichedGFP	RNA
NCU00929	Uncharacterized protein	0.373901	-4.03383	4.03383	0	5.88953	0.00733174	EnrichedGFP	RNA
NCU11369	BAR domain-containing protein, variant;BAR domain-containing protein	0.373901	-3.11025	3.11025	0	6.43066	0.00508027	EnrichedGFP	RNA
NCU00240	Amidase domain-containing protein	0.373901	-2.42357	2.42357	0	18.5327	5.58106e-15	EnrichedGFP	RNA
NCU02812	Uridylate kinase	0.373901	2.18639	-2.18639	0	5.55584	0.0109443	EnrichedGFP	RNA
NCU05077	Metal homeostatis protein bsd2	0.373901	2.56072	-2.56072	0	4.01551	5.60696e-05	EnrichedGFP	RNA
NCU02235	alpha-1,2-Mannosidase	0.373901	2.22811	-2.22811	0	7.92229	0.00070858	EnrichedGFP	RNA
NCU03929	Acyl-CoA synthetase	0.373901	-2.21362	2.21362	0	6.72511	0.00161675	EnrichedGFP	RNA
NCU06877	CRAL/TRIO domain-containing protein, variant;CRAL/TRIO domain-containing protein	0.373901	2.46802	-2.46802	0	6.41836	0.00337045	EnrichedGFP	RNA
NCU08411	Aspartate aminotransferase	0.373901	-4.05983	4.05983	0	3.16857	0.00106464	EnrichedGFP	RNA
NCU04140	FK506-binding protein 1A	0.373901	-3.96192	3.96192	0	6.69593	0.00334059	EnrichedGFP	RNA
NCU04510	Aldose reductase	0.373901	-3.89992	3.89992	0	5.87874	0.0109413	EnrichedGFP	RNA
NCU02542	Phosphotransferase	0.373901	-3.48713	3.48713	0	1.9578	0.0145695	EnrichedGFP	RNA
NCU11395	S-(Hydroxymethyl)glutathione dehydrogenase	0.373901	2.36179	-2.36179	0	5.82449	0.0138684	EnrichedGFP	RNA
NCU10518	General stress response protein Whi2	0.373901	2.70634	-2.70634	0	3.12883	0.000280115	EnrichedGFP	RNA
NCU09496	C2H2 transcription factor	0.373901	-2.49824	2.49824	0	2.20724	0.00235458	EnrichedGFP	RNA
NCU03292	Calcium-transporting ATPase	0.373901	2.41783	-2.41783	0	5.32071	0.015614	EnrichedGFP	RNA
NCU02493	Proteasome subunit alpha type	0.373901	-2.46279	2.46279	0	6.40435	0.00404689	EnrichedGFP	RNA
NCU04946	DUF5353 domain-containing protein	0.373901	-2.92652	2.92652	0	6.70492	0.00307429	EnrichedGFP	RNA
NCU02755	PAP2 domain-containing protein	0.373901	-2.78818	2.78818	0	17.6589	2.03272e-12	EnrichedGFP	RNA
NCU07683	U6 snRNA-associated Sm-like protein LSm4	0.373901	-2.50711	2.50711	0	5.74011	0.0119216	EnrichedGFP	RNA
NCU08480	HSF-type DNA-binding domain-containing protein	0.373901	-2.37142	2.37142	0	6.06863	0.00648337	EnrichedGFP	RNA
NCU08002	Carnitine acetyl transferase	0.373901	-3.07232	3.07232	0	5.75038	0.00873101	EnrichedGFP	RNA
NCU03010	L-aminoadipate-semialdehyde dehydrogenase large subunit	0.373901	-2.69674	2.69674	0	6.45215	0.00982863	EnrichedGFP	RNA
NCU07467	Uncharacterized protein	0.373901	-2.96809	2.96809	0	5.61852	0.0159204	EnrichedGFP	RNA
NCU08578	Oxysterol binding protein	0.373901	-2.61856	2.61856	0	3.3048	0.00063578	EnrichedGFP	RNA
NCU03855	CCR4-NOT transcription complex	0.373901	-2.05063	2.05063	0	6.12399	0.0061591	EnrichedGFP	RNA
NCU06306	Chromatin remodeling factor 5-1	0.373901	-2.74243	2.74243	0	5.84524	0.00897155	EnrichedGFP	RNA
NCU05303	Uncharacterized protein	0.373901	2.3165	-2.3165	0	6.055	0.012819	EnrichedGFP	RNA
NCU05254	Ribose-phosphate pyrophosphokinase	0.373901	-1.56908	1.56908	0	6.44458	0.00574691	EnrichedGFP	RNA
NCU10497	Oligosaccharyl transferase STT3 subunit	0.373901	-1.69836	1.69836	0	16.6656	3.21693e-12	EnrichedGFP	RNA
NCU06483	F-box and WD repeat-containing protein	0.373901	-2.04649	2.04649	0	6.94942	0.00182443	EnrichedGFP	RNA
NCU03739	Protein disulfide-isomerase erp38	0.382383	2.91089	-2.91089	0	5.60066	0.010352	EnrichedGFP	RNA
NCU01692	Citrate synthase, mitochondrial	0.387685	-1.22662	1.22662	0	2.5699	0.007254	EnrichedGFP	RNA
NCU01754	Alcohol dehydrogenase 1;Alcohol dehydrogenase I, variant	0.388425	0.31464	-0.31464	0	2.1161	0.00983035	EnrichedGFP	RNA
NCU02393	Mitogen-activated protein kinase	0.39564	-0.132439	0.132439	0	6.94154	0.00189576	EnrichedGFP	RNA
NCU10046	Ubiquitin conjugating enzyme Ubc8	0.395676	-3.11447	3.11447	0	6.17534	0.00705506	EnrichedGFP	RNA
NCU04156	C-8 sterol isomerase	0.40448	-2.72524	2.72524	0	5.61513	0.0116454	EnrichedGFP	RNA
NCU00644	ATP synthase subunit G	0.408661	0.461872	-0.461872	0	6.70254	0.00235	EnrichedGFP	RNA
NCU05974	Glycosidase	0.40928	-2.3466	2.3466	0	3.26288	2.29994e-07	EnrichedGFP	RNA
NCU01484	Rho-type GTPase	0.409701	0.144107	-0.144107	0	1.71277	0.00613911	EnrichedGFP	RNA
NCU07697	Isocitrate dehydrogenase [NAD] subunit, mitochondrial	0.410157	0.423126	-0.423126	0	4.10575	0.000280154	EnrichedGFP	RNA
NCU01635	Histone H3	0.41714	-3.82284	3.82284	0	1.71738	0.00911491	EnrichedGFP	RNA
NCU00669	Dolichyl-diphosphooligosaccharide--protein glycosyltransferase subunit WBP1	0.418685	-2.45862	2.45862	0	15.725	2.46496e-11	EnrichedGFP	RNA
NCU02223	TFIID_20kDa domain-containing protein	0.423455	-2.18622	2.18622	0	6.03861	0.00824594	EnrichedGFP	RNA
NCU03357	Ubiquitin conjugation factor E4, variant;Ubiquitin conjugation factor E4	0.423605	2.98584	-2.98584	0	6.00743	0.00949395	EnrichedGFP	RNA
NCU03633	Mevalonate kinase	0.42415	0.332022	-0.332022	0	6.20178	0.00415693	EnrichedGFP	RNA
NCU08823	Protein ras-1	0.429378	-2.16012	2.16012	0	2.50978	0.000183321	EnrichedGFP	RNA
NCU02464	Neuronal-specific septin-3	0.433522	-0.61462	0.61462	0	5.65312	0.0109619	EnrichedGFP	RNA
NCU03610	NEDD8-conjugating enzyme UBC12	0.435736	-2.5538	2.5538	0	5.89589	0.010781	EnrichedGFP	RNA
NCU08553	DNA-directed RNA polymerase subunit	0.436079	0.456963	-0.456963	0	7.63163	0.000994816	EnrichedGFP	RNA
NCU05425	2-oxoglutarate dehydrogenase E1 component	0.436669	-3.08397	3.08397	0	8.2272	0.000150402	EnrichedGFP	RNA
NCU06091	Vacuolar protein sorting-associated protein 74	0.441606	2.60096	-2.60096	0	5.47609	0.0111014	EnrichedGFP	RNA
NCU06688	F-box domain-containing protein	0.441935	-2.53577	2.53577	0	5.58354	0.010544	EnrichedGFP	RNA
NCU01606	ATP synthase subunit 5, mitochondrial	0.442266	0.305762	-0.305762	0	5.83575	0.00740349	EnrichedGFP	RNA
NCU00905	N-acylethanolamine amidohydrolase	0.445134	-2.36517	2.36517	0	5.59581	0.0157757	EnrichedGFP	RNA
NCU00089	MYND domain-containing protein	0.447621	2.66191	-2.66191	0	5.8214	0.012636	EnrichedGFP	RNA
NCU04415	Uncharacterized protein	0.455765	2.72446	-2.72446	0	7.1605	0.00296098	EnrichedGFP	RNA
NCU08618	ADP-ribosylation factor family protein	0.460749	-2.06662	2.06662	0	6.38639	0.00516104	EnrichedGFP	RNA
NCU03635	60S ribosomal protein L38	0.466493	-0.527241	0.527241	0	5.52612	0.0105689	EnrichedGFP	RNA
NCU03300	DNA damage checkpoint protein rad24	0.471451	0.341112	-0.341112	0	7.83225	0.000322776	EnrichedGFP	RNA
NCU04202	Nucleoside diphosphate kinase	0.479899	-0.871296	0.871296	0	6.92537	0.0059663	EnrichedGFP	RNA
NCU04203	Glucosidase II alpha subunit	0.482718	2.89837	-2.89837	0	6.43044	0.00316378	EnrichedGFP	RNA
NCU00595	Ubiquitin thiolesterase	0.484864	2.66169	-2.66169	0	7.55308	0.000505541	EnrichedGFP	RNA
NCU07866	Pre-mRNA-splicing factor	0.487333	0.556794	-0.556794	0	5.5738	0.0142804	EnrichedGFP	RNA
NCU01170	AMP-binding domain-containing protein	0.494422	0.303334	-0.303334	0	5.91043	0.00855952	EnrichedGFP	RNA
NCU06039	WD repeat protein	0.498406	-2.46073	2.46073	0	6.44612	0.00695115	EnrichedGFP	RNA
NCU09778	Cell division control protein 2	0.498948	2.81092	-2.81092	0	6.60437	0.00362345	EnrichedGFP	RNA
NCU00413	60S ribosomal protein L2	0.502058	-2.02209	2.02209	0	2.61752	0.0036724	EnrichedGFP	RNA
NCU09537	Rho-GTPase-activating protein 8	0.512528	-0.988255	0.988255	0	7.06089	0.00145079	EnrichedGFP	RNA
NCU03893	Short-chain dehydrogenase/reductase SDR	0.520034	1.04047	-1.04047	0	2.02575	0.00822323	EnrichedGFP	RNA
NCU01648	Dolichyl-phosphate-mannose-protein mannosyltransferase 2	0.532494	0.215647	-0.215647	0	3.54825	0.000567321	EnrichedGFP	RNA
NCU06556	Thioredoxin II	0.53942	-2.44412	2.44412	0	6.0104	0.00610043	EnrichedGFP	RNA
NCU01792	Heat shock protein 90-associated	0.540298	-0.342606	0.342606	0	2.56914	0.0119886	EnrichedGFP	RNA
NCU01552	40S ribosomal protein S23	0.547173	-3.19547	3.19547	0	6.54199	0.00306124	EnrichedGFP	RNA
NCU08471	Succinate--CoA ligase [ADP-forming] subunit beta, mitochondrial	0.550836	-0.319871	0.319871	0	7.04668	0.000944578	EnrichedGFP	RNA
NCU03425	Threonine synthase	0.559978	0.290219	-0.290219	0	6.5809	0.00204879	EnrichedGFP	RNA
NCU02263	Sec14 cytosolic factor	0.582294	2.02052	-2.02052	0	5.80675	0.00940202	EnrichedGFP	RNA
NCU04605	Uncharacterized protein	0.602407	0.0791938	-0.0791938	0	17.9126	3.80209e-09	EnrichedGFP	RNA
NCU00137	SsDNA binding protein;SsDNA binding protein, variant	0.607332	0.607285	-0.607285	0	6.24418	0.00767553	EnrichedGFP	RNA
NCU06290	TENA_THI-4 domain-containing protein	0.612946	-1.90449	1.90449	0	6.04258	0.0101758	EnrichedGFP	RNA
NCU01523	GTP-binding protein ypt3	0.621342	0.290481	-0.290481	0	6.44808	0.00329797	EnrichedGFP	RNA
NCU03515	Cell division control protein 10	0.623077	0.135419	-0.135419	0	1.93752	0.0052145	EnrichedGFP	RNA
NCU04185	Protein kinase gsk3	0.624637	-0.372386	0.372386	0	2.38166	0.00319014	EnrichedGFP	RNA
NCU06652	S-(hydroxymethyl)glutathione dehydrogenase	0.627293	0.235483	-0.235483	0	6.5112	0.00485453	EnrichedGFP	RNA
NCU02160	Small GTPase RAC	0.632912	-0.12258	0.12258	0	2.83604	0.00619459	EnrichedGFP	RNA
NCU08195	Arginyl-tRNA synthetase	0.634971	-1.73273	1.73273	0	8.36664	0.000220409	EnrichedGFP	RNA
NCU00775	Isocitrate dehydrogenase [NAD] subunit, mitochondrial	0.637108	0.122201	-0.122201	0	7.94232	0.000344396	EnrichedGFP	RNA
NCU00550	zf-C3H1 domain-containing protein	0.640099	-1.42657	1.42657	0	5.62682	0.0114152	EnrichedGFP	RNA
NCU04449	Prolyl-tRNA synthetase	0.640889	0.0976569	-0.0976569	0	6.45771	0.0144472	EnrichedGFP	RNA
NCU02407	Dihydrolipoyl dehydrogenase	0.646176	1.71154	-1.71154	0	2.40728	0.00947069	EnrichedGFP	RNA
NCU06397	Profilin	0.658731	-0.365891	0.365891	0	5.22186	0.0158606	EnrichedGFP	RNA
NCU03611	Chitin synthase 1	0.662761	0.17082	-0.17082	0	7.3172	0.00105278	EnrichedGFP	RNA
NCU03370	Uncharacterized protein	0.677138	0.0922407	-0.0922407	0	6.31	0.004605	EnrichedGFP	RNA
NCU05803	Translational activator	0.677236	-0.361872	0.361872	0	6.99576	0.0017808	EnrichedGFP	RNA
NCU08920	ATP-binding cassette sub-family F member 2	0.682264	-1.46782	1.46782	0	3.58853	0.000617652	EnrichedGFP	RNA
NCU02016	Uncharacterized protein	0.685119	-0.255028	0.255028	0	5.65435	0.0135277	EnrichedGFP	RNA
NCU06729	Guanine nucleotide-binding protein alpha-2 subunit	0.68815	-0.0679773	0.0679773	0	5.56986	0.0131268	EnrichedGFP	RNA
NCU06360	Histidinol-phosphate aminotransferase	0.699316	1.34644	-1.34644	0	7.1648	0.00332369	EnrichedGFP	RNA
NCU06630	Serine/threonine-protein phosphatase PP2A catalytic subunit	0.719633	-0.210691	0.210691	0	6.11321	0.00939738	EnrichedGFP	RNA
NCU00573	Uncharacterized protein	0.723451	-0.0973345	0.0973345	0	3.30717	0.000327288	EnrichedGFP	RNA
NCU01776	60S ribosomal protein L15	0.746756	-1.53509	1.53509	0	2.42722	0.0143091	EnrichedGFP	RNA
NCU06871	1,3-beta-glucan synthase component GLS1	0.750371	0.246595	-0.246595	0	2.14233	0.00363223	EnrichedGFP	RNA
NCU02661	DNA-directed RNA polymerase II polypeptide	0.754136	0.191484	-0.191484	0	5.98285	0.0105087	EnrichedGFP	RNA
NCU04173	Actin	0.769448	0.0773023	-0.0773023	0	2.02379	0.00736889	EnrichedGFP	RNA
NCU02133	Superoxide dismutase [Cu-Zn]	0.800922	-1.29649	1.29649	0	6.20152	0.00591419	EnrichedGFP	RNA
NCU03488	Orotidine 5-phosphate decarboxylase	0.808886	0.104826	-0.104826	0	2.05776	0.0159158	EnrichedGFP	RNA
NCU09477	ADP,ATP carrier protein;ADP/ATP carrier protein, variant	0.810062	-0.0777861	0.0777861	0	2.63044	0.0102484	EnrichedGFP	RNA
NCU05041	Trehalose-phosphatase	0.811092	0.767056	-0.767056	0	2.59628	0.00104678	EnrichedGFP	RNA
NCU08132	Alpha-1,3-glucan synthase Ags2	0.82633	-0.0842787	0.0842787	0	2.40469	0.0018398	EnrichedGFP	RNA
NCU01756	Actin-related protein 3	0.837524	-0.134692	0.134692	0	6.40408	0.00514625	EnrichedGFP	RNA
NCU05137	Non-anchored cell wall protein 1	0.839678	0.0702909	-0.0702909	0	5.72396	5.56826e-11	EnrichedGFP	RNA
NCU01146	Signal sequence receptor alpha chain	0.849824	-0.210805	0.210805	0	5.70566	0.00978442	EnrichedGFP	RNA
NCU02534	NADH-ubiquinone oxidoreductase 49 kDa subunit, mitochondrial	0.855673	0.0543779	-0.0543779	0	5.97294	0.00718847	EnrichedGFP	RNA
NCU03737	Elongation factor Tu	0.867871	0.0301749	-0.0301749	0	6.13101	0.0110648	EnrichedGFP	RNA
NCU04790	Eukaryotic peptide chain release factor GTP-binding subunit, variant	0.876273	0.81186	-0.81186	0	6.70338	0.00344367	EnrichedGFP	RNA
NCU01702	Nuclear pore protein	0.890949	0.516877	-0.516877	0	5.58504	0.015378	EnrichedGFP	RNA
NCU02738	EF hand domain-containing protein;EF hand domain-containing protein, variant	0.894878	-0.0293795	0.0293795	0	5.50627	0.0157915	EnrichedGFP	RNA
NCU08791	Catalase-1	0.89805	-0.493389	0.493389	0	6.37078	0.00413948	EnrichedGFP	RNA
NCU04493	Uncharacterized protein	0.898124	-0.0826149	0.0826149	0	20.2105	1.4093e-13	EnrichedGFP	RNA
NCU09121	Vacuolar sorting protein	0.898793	0.422487	-0.422487	0	6.01005	0.00638975	EnrichedGFP	RNA
NCU02681	Translocation protein	0.901499	0.465689	-0.465689	0	6.47417	0.00359485	EnrichedGFP	RNA
NCU00771	UBX domain-containing protein 7	0.907423	0.391172	-0.391172	0	5.88079	0.01026	EnrichedGFP	RNA
NCU00673	Serine protease p2	0.922232	0.0788256	-0.0788256	0	2.47226	0.00411018	EnrichedGFP	RNA
NCU09219	Dopey domain-containing protein	0.924641	0.254904	-0.254904	0	6.42108	0.00413446	EnrichedGFP	RNA
NCU08319	Developmental regulator flbA, variant;Developmental regulator flbA	0.928545	0.371066	-0.371066	0	7.03823	0.00204894	EnrichedGFP	RNA
NCU01826	DUF250 domain membrane protein	0.934595	0.370522	-0.370522	0	7.9875	0.000258091	EnrichedGFP	RNA
NCU03214	ER lumen protein retaining receptor	0.935475	0.302157	-0.302157	0	17.2036	1.72206e-09	EnrichedGFP	RNA
NCU07489	Serine/threonine-protein phosphatase	0.936081	0.31658	-0.31658	0	1.94954	0.00610312	EnrichedGFP	RNA
NCU03023	Phenol 2-monooxygenase	0.942915	-0.244722	0.244722	0	2.61181	0.00372932	EnrichedGFP	RNA
NCU03112	NADH-cytochrome b5 reductase 2	0.945076	-0.283606	0.283606	0	6.2141	0.00499496	EnrichedGFP	RNA
NCU03387	Vesicular-fusion protein SEC18	0.946127	-0.0189966	0.0189966	0	6.96421	0.00146805	EnrichedGFP	RNA
NCU08930	NADH-ubiquinone oxidoreductase 21.3 kDa subunit	0.954377	-0.208927	0.208927	0	6.20185	0.00618406	EnrichedGFP	RNA
NCU00488	Protein phosphatase PP2A regulatory subunit A	0.965358	0.056914	-0.056914	0	6.37018	0.00408917	EnrichedGFP	RNA
NCU05410	Acetylornithine aminotransferase, mitochondrial	0.981681	0.00870577	-0.00870577	0	7.39172	0.00219465	EnrichedGFP	RNA
NCU01912	Mannosyltransferase 1, variant;Mannosyltransferase 1	0.983289	0.087328	-0.087328	0	2.64812	0.00151005	EnrichedGFP	RNA
NCU16560	PUM-HD domain-containing protein	0.985153	0.0743262	-0.0743262	0	5.51469	0.0127275	EnrichedGFP	RNA
NCU07495	Sphingolipid long chain base-responsive protein LSP1	0.985728	0.0576967	-0.0576967	0	6.5232	0.00404259	EnrichedGFP	RNA
NCU08897	Protein transport protein SEC61 subunit alpha	0.985902	0.0045344	-0.0045344	0	8.2786	0.000233702	EnrichedGFP	RNA
NCU00168	1-acyl-sn-glycerol-3-phosphate acyltransferase	0.988134	-0.0469081	0.0469081	0	6.13051	0.00548626	EnrichedGFP	RNA
NCU08762	Delta(14)-sterol reductase	0.988461	0.0523338	-0.0523338	0	17.6739	3.3904e-14	EnrichedGFP	RNA
NCU03108	Glutamate carboxypeptidase	0.990753	-0.0482006	0.0482006	0	18.7581	8.44002e-16	EnrichedGFP	RNA
NCU02592	Chitin synthase activator	0.995325	0.0272045	-0.0272045	0	5.64655	0.0140749	EnrichedGFP	RNA
NCU05343	R3H domain-containing protein, variant;R3H domain-containing protein	1.08702e-06	-7.26141	7.26141	EnrichedGFP	6.55936	0.00385407	EnrichedGFP	Protein&RNA
NCU08452	Uncharacterized protein	2.19201e-06	-14.8159	14.8159	EnrichedGFP	3.99527	0.000897087	EnrichedGFP	Protein&RNA
NCU07874	Nuclear and cytoplasmic polyadenylated RNA-binding protein pub1	9.1899e-06	-9.93681	9.93681	EnrichedGFP	2.32837	0.00939759	EnrichedGFP	Protein&RNA
NCU06459	Differentiation regulator	1.39951e-05	-10.2084	10.2084	EnrichedGFP	2.82173	0.000217672	EnrichedGFP	Protein&RNA
NCU04303	Asparagine synthetase 2	1.92679e-05	-9.20775	9.20775	EnrichedGFP	4.14397	0.00308019	EnrichedGFP	Protein&RNA
NCU06915	Uncharacterized protein	1.97392e-05	-5.9861	5.9861	EnrichedGFP	3.54183	0.00663097	EnrichedGFP	Protein&RNA
NCU02785	Phospho-2-dehydro-3-deoxyheptonate aldolase	2.21567e-05	-6.60833	6.60833	EnrichedGFP	3.75719	0.000254362	EnrichedGFP	Protein&RNA
NCU00311	Protein VTS1	3.13947e-05	-9.86415	9.86415	EnrichedGFP	9.68085	6.87216e-06	EnrichedGFP	Protein&RNA
NCU01919	Ubiquitin carboxyl-terminal hydrolase	9.53498e-05	-7.03668	7.03668	EnrichedGFP	5.47078	0.0123101	EnrichedGFP	Protein&RNA
NCU06189	5-aminolevulinate synthase, mitochondrial	0.000225206	-6.91772	6.91772	EnrichedGFP	11.6871	4.24156e-07	EnrichedGFP	Protein&RNA
NCU07952	C2H2 type zinc finger domain-containing protein	0.000524988	-10.1543	10.1543	EnrichedGFP	7.41942	0.000714759	EnrichedGFP	Protein&RNA
NCU02639	Argininosuccinate synthase;Argininosuccinate synthase, variant	0.00216046	-10.1224	10.1224	EnrichedGFP	7.7345	0.000504308	EnrichedGFP	Protein&RNA
NCU02400	Metacaspase-1B	0.0119584	-1.5168	1.5168	EnrichedGFP	5.5786	0.0145301	EnrichedGFP	Protein&RNA
NCU00414	Adenosine kinase	0.0125799	-8.01038	8.01038	EnrichedGFP	7.06772	0.00172887	EnrichedGFP	Protein&RNA
NCU04242	Regulator of nonsense transcripts 1 homolog	0.0135421	-5.24361	5.24361	EnrichedGFP	10.6637	1.3187e-06	EnrichedGFP	Protein&RNA
NCU02438	Dihydrolipoamide succinyltransferase	0.0165692	-9.61058	9.61058	EnrichedGFP	5.73388	0.01079	EnrichedGFP	Protein&RNA
NCU01589	Heat shock protein 60	0.0256834	-1.76788	1.76788	EnrichedGFP	5.78352	0.0159452	EnrichedGFP	Protein&RNA
NCU04636	Cysteine desulfurase	0.0284099	-7.92551	7.92551	EnrichedGFP	5.67947	0.00864178	EnrichedGFP	Protein&RNA
NCU06370	Vesicle-associated membrane protein 712	2.36477e-08	-6.42033	6.42033	EnrichedGFP	-0.653481	0.815026	0	Protein
NCU02475	Glycine cleavage system P protein	2.46742e-08	-7.03257	7.03257	EnrichedGFP	1.12183	0.21361	0	Protein
NCU05164	Short chain dehydrogenase/reductase SDR	5.10073e-08	-8.35076	8.35076	EnrichedGFP	-1.56581	0.380117	0	Protein
NCU16844	Uncharacterized protein	3.56738e-07	-8.12601	8.12601	EnrichedGFP	3.94246	0.0917706	0	Protein
NCU05452	Splicing factor 3b	3.96999e-07	-7.6712	7.6712	EnrichedGFP	-0.404545	0.76903	0	Protein
NCU01768	Glyco_hydro_63 domain-containing protein	8.20831e-07	-8.53811	8.53811	EnrichedGFP	0.330363	0.67412	0	Protein
NCU07580	Cyclin-dependent protein kinase	1.17034e-06	-7.55691	7.55691	EnrichedGFP	-1.63981	0.0988973	0	Protein
NCU01300	Imidazoleglycerol-phosphate dehydratase	1.33355e-06	-7.82757	7.82757	EnrichedGFP	1.57917	0.730903	0	Protein
NCU04799	Polyadenylate-binding protein, cytoplasmic and nuclear	1.89571e-06	-9.97554	9.97554	EnrichedGFP	0.606414	0.50649	0	Protein
NCU08427	Activator 1 subunit 3	2.48463e-06	-8.1732	8.1732	EnrichedGFP	2.57131	0.516335	0	Protein
NCU05160	ATP-dependent Zn protease	2.67879e-06	-10.6626	10.6626	EnrichedGFP	-0.948289	0.169072	0	Protein
NCU00794	Ribosome biogenesis protein Rsa4	2.79941e-06	-7.78824	7.78824	EnrichedGFP	1.28268	0.740892	0	Protein
NCU03194	Phosphoribosylaminoimidazole carboxylase	5.93629e-06	-7.39952	7.39952	EnrichedGFP	2.12984	0.160082	0	Protein
NCU03148	Nascent polypeptide-associated complex subunit beta	8.43658e-06	-8.15139	8.15139	EnrichedGFP	1.38283	0.21914	0	Protein
NCU08167	Aerobactin siderophore biosynthesis protein iucB	9.25776e-06	-6.73381	6.73381	EnrichedGFP	0.430442	0.692972	0	Protein
NCU01023	50S ribosomal protein L17	9.86896e-06	-9.25072	9.25072	EnrichedGFP	-1.19449	0.295106	0	Protein
NCU06251	KH domain RNA-binding protein	1.13298e-05	-7.89761	7.89761	EnrichedGFP	1.76789	0.0811782	0	Protein
NCU07057	Uncharacterized protein	1.2119e-05	-11.4753	11.4753	EnrichedGFP	3.09803	0.460186	0	Protein
NCU03539	Ribonucleoside-diphosphate reductase large chain	1.59331e-05	-6.95479	6.95479	EnrichedGFP	0.281391	0.789231	0	Protein
NCU03114	RNA polymerase II subunit A C-terminal domain phosphatase ssu-72	1.60708e-05	-7.21163	7.21163	EnrichedGFP	3.92969	0.101432	0	Protein
NCU08329	Mitochondrial ribosomal protein subunit L23	1.69957e-05	-11.8375	11.8375	EnrichedGFP	4.17526	0.082975	0	Protein
NCU07549	Mitochondrial ribosomal protein L43	2.24072e-05	-11.9982	11.9982	EnrichedGFP	3.16276	0.327922	0	Protein
NCU08413	N-acetyltransferase domain-containing protein	2.93318e-05	-8.14743	8.14743	EnrichedGFP	1.70602	0.0333656	0	Protein
NCU01485	KOW domain-containing protein	3.24128e-05	-13.1785	13.1785	EnrichedGFP	4.15921	0.118893	0	Protein
NCU03764	Ribosome biogenesis protein ytm1	4.85303e-05	-9.1435	9.1435	EnrichedGFP	-2.15952	0.515557	0	Protein
NCU03304	Proteasome subunit beta	5.00876e-05	-7.70364	7.70364	EnrichedGFP	4.84282	0.0294207	0	Protein
NCU03947	E3 ubiquitin-protein ligase	7.47084e-05	-8.58849	8.58849	EnrichedGFP	-0.368811	0.643074	0	Protein
NCU02804	Mitochondrial 60S ribosomal protein L25	7.625e-05	-9.07364	9.07364	EnrichedGFP	2.17106	0.621094	0	Protein
NCU02602	Uncharacterized protein	8.45009e-05	-8.53349	8.53349	EnrichedGFP	4.63632	0.0650381	0	Protein
NCU00421	SWI-SNF complex subunit	0.000106825	-6.44917	6.44917	EnrichedGFP	4.07278	0.114588	0	Protein
NCU01197	Cell wall biogenesis protein phosphatase Ssd1	0.000135037	-11.363	11.363	EnrichedGFP	1.77106	0.044886	0	Protein
NCU09693	Uncharacterized protein	0.000181182	-10.1538	10.1538	EnrichedGFP	1.39336	0.0660007	0	Protein
NCU01650	L51_S25_CI-B8 domain-containing protein	0.000228207	-10.163	10.163	EnrichedGFP	2.96323	0.338332	0	Protein
NCU09331	HMF1	0.000243381	-9.41071	9.41071	EnrichedGFP	4.62925	0.039841	0	Protein
NCU07735	Grp1p	0.000321641	-8.95842	8.95842	EnrichedGFP	7.35902	0.00092596	EnrichedWT	Protein
NCU03094	Uncharacterized protein	0.00039324	-9.87559	9.87559	EnrichedGFP	3.30945	0.283805	0	Protein
NCU09861	Ser/Thr protein phosphatase;Ser/Thr protein phosphatase, variant	0.000415301	-10.2774	10.2774	EnrichedGFP	1.47032	0.136103	0	Protein
NCU08893	60S ribosomal protein L1	0.000469502	-9.7056	9.7056	EnrichedGFP	4.12978	0.126222	0	Protein
NCU05429	1,4-alpha-glucan branching enzyme	0.000708181	-8.32536	8.32536	EnrichedGFP	2.18432	0.0796546	0	Protein
NCU11345	Uncharacterized protein	0.000779209	-10.5048	10.5048	EnrichedGFP	5.2986	0.0185333	0	Protein
NCU03949	Nitronate monooxygenase	0.00141956	-8.42029	8.42029	EnrichedGFP	0.367674	0.624122	0	Protein
NCU06749	60S ribosomal protein L3	0.00144725	-11.127	11.127	EnrichedGFP	0.543976	0.674753	0	Protein
NCU05714	50S ribosomal subunit protein L15	0.00183976	-10.693	10.693	EnrichedGFP	4.75108	0.0536588	0	Protein
NCU08500	40S ribosomal protein S8	0.00194918	-9.74623	9.74623	EnrichedGFP	1.62526	0.0714426	0	Protein
NCU01894	Uncharacterized protein	0.00199727	-10.0356	10.0356	EnrichedGFP	3.39147	0.176872	0	Protein
NCU03777	3-hydroxyisobutyryl-CoA hydrolase, mitochondrial	0.00250569	-8.974	8.974	EnrichedGFP	0.848527	0.520416	0	Protein
NCU06724	Glutamine synthetase	0.00329986	-2.42005	2.42005	EnrichedGFP	1.17038	0.130057	0	Protein
NCU03396	Nucleolar protein 58	0.00331942	-8.97232	8.97232	EnrichedGFP	4.4176	0.0480445	0	Protein
NCU04640	Eukaryotic translation initiation factor 2 beta subunit	0.0038546	-1.75525	1.75525	EnrichedGFP	2.01452	0.0233107	0	Protein
NCU03926	37S ribosomal protein S24, mitochondrial	0.00406842	-9.14182	9.14182	EnrichedGFP	4.56445	0.0555676	0	Protein
NCU04068	60S ribosomal protein L6	0.00649035	-1.91621	1.91621	EnrichedGFP	-2.72663	0.00732736	0	Protein
NCU10058	Phosphoglucomutase 2	0.00749823	-9.16285	9.16285	EnrichedGFP	0.719915	0.299225	0	Protein
NCU01474	60S ribosomal protein L4	0.00851775	-10.4362	10.4362	EnrichedGFP	5.55504	0.0223848	0	Protein
NCU06786	50S ribosomal protein L30	0.00954988	-10.0872	10.0872	EnrichedGFP	-1.17398	0.200083	0	Protein
NCU05552	Uncharacterized protein	0.0103125	-10.7761	10.7761	EnrichedGFP	3.64212	0.123713	0	Protein
NCU04171	50S ribosomal protein L5	0.010747	-10.1138	10.1138	EnrichedGFP	3.67938	0.146581	0	Protein
NCU08299	60S ribosomal protein L3	0.0129532	-11.4997	11.4997	EnrichedGFP	-1.13104	0.516714	0	Protein
NCU09602	Heat shock 70 kDa protein	0.0132254	-1.28352	1.28352	EnrichedGFP	0.690522	0.424698	EnrichedWT	Protein
NCU04138	Uncharacterized protein	0.014855	-8.89612	8.89612	EnrichedGFP	0.398619	0.751164	0	Protein
NCU00170	DNAJ domain-containing protein	0.015867	-1.01829	1.01829	EnrichedGFP	0.493524	0.678958	EnrichedWT	Protein
NCU05498	Uncharacterized protein	0.0168454	-1.92699	1.92699	EnrichedGFP	0.953359	0.201414	0	Protein
NCU05287	54S ribosomal protein L4, mitochondrial	0.0172843	-9.64032	9.64032	EnrichedGFP	2.88608	0.40205	0	Protein
NCU05942	Proteasome subunit alpha type	0.0184503	-1.54952	1.54952	EnrichedGFP	5.27669	0.022905	0	Protein
NCU00977	Aconitate hydratase	0.0194738	-9.04235	9.04235	EnrichedGFP	3.80231	0.152308	0	Protein
NCU07852	Ribosomal protein L13	0.0204581	-9.5276	9.5276	EnrichedGFP	4.88116	0.0362025	0	Protein
NCU04336	60S ribosomal protein L19	0.0210342	-8.59573	8.59573	EnrichedGFP	3.54781	0.275521	0	Protein
NCU07560	50S ribosomal subunit L30	0.0213743	-9.46933	9.46933	EnrichedGFP	4.87633	0.066747	0	Protein
NCU08888	Phenylalanyl-tRNA synthetase subunit beta	0.0225375	-3.16392	3.16392	EnrichedGFP	1.84186	0.161739	0	Protein
NCU04225	60S ribosomal protein L20	0.0240186	-8.70564	8.70564	EnrichedGFP	0.561768	0.593787	0	Protein
NCU02404	RNP domain-containing protein	0.02568	-1.99649	1.99649	EnrichedGFP	1.67532	0.0378993	0	Protein
NCU08923	Zinc knuckle domain-containing protein	0.0293861	-1.23789	1.23789	EnrichedGFP	5.05015	0.0269711	0	Protein
NCU08332	Woronin body major protein	0.0294343	-1.4766	1.4766	EnrichedGFP	1.43846	0.0277915	0	Protein
NCU03922	3-hydroxy-3-methylglutaryl coenzyme A synthase	0.0302521	-2.04227	2.04227	EnrichedGFP	1.52789	0.0384759	0	Protein
NCU03493	Glycine rich protein	0.0323871	-1.26347	1.26347	EnrichedGFP	1.16178	0.198397	0	Protein
NCU07308	Fatty acid synthase alpha subunit reductase	0.0331752	-7.87707	7.87707	EnrichedGFP	0.5588	0.575305	0	Protein
NCU09826	RNase III domain-containing protein	0.0342718	-9.11394	9.11394	EnrichedGFP	5.10623	0.0452037	0	Protein
NCU01473	Mitochondrial large ribosomal subunit YmL35	0.0344552	-7.77716	7.77716	EnrichedGFP	4.44396	0.104251	0	Protein
NCU06603	ThiJ/PfpI family protein	0.0344949	-8.13155	8.13155	EnrichedGFP	4.63945	0.042974	0	Protein
NCU08330	DJ-1_PfpI domain-containing protein	0.0360278	-1.67423	1.67423	EnrichedGFP	0.704173	0.396056	0	Protein
NCU05554	60S ribosomal protein L13	0.0371181	-9.99779	9.99779	EnrichedGFP	1.64824	0.0547826	0	Protein
NCU06199	RNA binding protein Jsn1	0.0388591	-3.86028	3.86028	EnrichedGFP	0.735554	0.289453	0	Protein
NCU05800	Zinc knuckle domain-containing protein	0.0395888	-3.04903	3.04903	EnrichedGFP	7.7087	0.000314911	EnrichedWT	Protein
NCU04115	Clathrin light chain	0.0410337	-1.40839	1.40839	EnrichedGFP	0.359357	0.746762	0	Protein
NCU03703	60S ribosomal protein L17	0.0447234	-4.32306	4.32306	EnrichedGFP	6.86781	0.00132172	EnrichedWT	Protein
NCU04331	60S ribosomal protein L5	0.0449447	-3.53186	3.53186	EnrichedGFP	1.74776	0.0613871	0	Protein
NCU07414	DnaJ family protein	0.0466455	-3.50812	3.50812	EnrichedGFP	0.464215	0.532383	0	Protein
NCU00920	Isoleucyl-tRNA synthetase	0.0481486	-1.40198	1.40198	EnrichedGFP	4.43532	0.0776811	0	Protein
NCU09817	Phospho-2-dehydro-3-deoxyheptonate aldolase	0.0489447	-7.00666	7.00666	EnrichedGFP	-1.00024	0.312124	0	Protein
NCU01528	Glyceraldehyde-3-phosphate dehydrogenase	0.0493275	-1.19384	1.19384	EnrichedGFP	1.31931	0.129229	EnrichedWT	Protein
NCU02151	WD repeat containing protein 23	4.56256e-07	8.89857	-8.89857	0	4.37355	0.0917928	0	0
NCU07191	Uncharacterized protein	6.03872e-07	7.79287	-7.79287	0	0.200906	0.804274	0	0
NCU09469	EF hand domain-containing protein	6.05654e-07	7.41108	-7.41108	0	2.63939	0.00665751	EnrichedWT	0
NCU06430	Capsule-associated protein CAP1	6.11697e-07	7.39897	-7.39897	0	4.74888	0.0311221	0	0
NCU03543	Uncharacterized protein	6.70345e-07	10.9773	-10.9773	0	1.61466	0.19417	0	0
NCU09107	Vacuolar ATPase assembly integral membrane protein vma-21	7.79972e-07	8.30025	-8.30025	0	2.83343	0.419967	0	0
NCU02778	alpha-1,2-Mannosidase	8.05939e-07	9.06537	-9.06537	0	-0.25438	0.796304	0	0
NCU02498	Cullin-3	1.95042e-06	8.4251	-8.4251	0	4.48079	0.0608653	0	0
NCU05891	Arid/bright domain-containing protein	2.08047e-06	8.18226	-8.18226	0	0.861976	0.309174	0	0
NCU02742	Uncharacterized protein	2.3763e-06	8.33115	-8.33115	0	0.272831	0.779538	0	0
NCU02191	Uncharacterized protein	2.41779e-06	7.9006	-7.9006	0	0.195945	0.857685	0	0
NCU02376	Metallo-beta-lactamase domain-containing protein	3.66734e-06	7.72732	-7.72732	0	0.744493	0.669319	0	0
NCU06762	Alpha-1,6-mannosyltransferase subunit	4.96402e-06	7.41022	-7.41022	0	4.91176	0.0302215	0	0
NCU08290	ATP-dependent DNA helicase II subunit 1	5.28222e-06	8.71489	-8.71489	0	-1.965	0.277116	0	0
NCU08003	RSC complex subunit	0.000400139	2.07433	-2.07433	0	1.22389	0.303128	0	0
NCU01440	Myosin-2	0.000583345	3.92843	-3.92843	0	0.493911	0.422471	0	0
NCU03651	NADP-dependent malic enzyme	0.000651336	8.65113	-8.65113	0	0.350548	0.687895	0	0
NCU04414	Regulatory particle, ATPase-like-5 protein	0.000774266	0.539146	-0.539146	0	1.54464	0.19604	0	0
NCU03837	Snf1 kinase complex beta-subunit Gal83	0.000856202	8.97395	-8.97395	0	5.30679	0.0342216	0	0
NCU06605	DNA damage-binding protein 1	0.00149849	2.68195	-2.68195	0	4.66224	0.0603078	0	0
NCU01654	Long-chain-fatty-acid-CoA ligase 1	0.00174828	0.872881	-0.872881	0	5.41884	0.0204477	0	0
NCU02555	Actin-related protein 4	0.00182683	1.39071	-1.39071	0	4.33664	0.0531467	0	0
NCU03125	NIMA-interacting protein TinC	0.00189063	0.875605	-0.875605	0	0.810265	0.244668	0	0
NCU05680	Alpha-1,2-mannosyltransferase Kre5	0.00243074	2.48248	-2.48248	0	0.818263	0.445146	0	0
NCU01249	Importin subunit alpha	0.00286567	0.979363	-0.979363	0	-0.446496	0.496454	0	0
NCU02075	Heat shock protein 70	0.00293889	-0.850442	0.850442	0	1.35965	0.15523	0	0
NCU09450	26S proteasome regulatory subunit RPN2	0.00344083	0.876706	-0.876706	0	0.218769	0.786762	0	0
NCU07232	Heat shock protein 30	0.00348574	2.38864	-2.38864	0	-0.257515	0.714285	0	0
NCU00629	ATP-dependent 6-phosphofructokinase	0.00373127	-0.422801	0.422801	0	0.558536	0.475091	0	0
NCU01424	DUF636 domain-containing protein	0.00383271	-0.935307	0.935307	0	4.98513	0.0277204	0	0
NCU11181	Small COPII coat GTPase sar1	0.00433851	0.415115	-0.415115	0	5.82489	0.00780473	EnrichedWT	0
NCU06512	Methionine synthase	0.00469529	-0.925619	0.925619	0	0.822948	0.30463	0	0
NCU00162	L-type lectin-like domain-containing protein	0.00516486	1.66642	-1.66642	0	5.29992	0.0255278	0	0
NCU07721	26S proteasome regulatory subunit rpn-1	0.0052508	0.741372	-0.741372	0	1.82527	0.0493318	0	0
NCU04003	ERP1 protein	0.00697095	1.08994	-1.08994	0	5.07625	0.036914	0	0
NCU04507	GPN-loop GTPase	0.00754629	0.905195	-0.905195	0	4.67187	0.0471321	0	0
NCU03800	Endosomal cargo receptor	0.00764272	1.21278	-1.21278	0	4.08694	0.112849	0	0
NCU03819	COPII coat assembly protein sec16	0.00810161	1.45354	-1.45354	0	0.421901	0.58964	0	0
NCU09810	Succinyl-CoA synthetase subunit alpha	0.00983878	-0.567448	0.567448	0	0.419238	0.648778	0	0
NCU09043	Caleosin domain-containing protein	0.00998531	0.722979	-0.722979	0	1.68715	0.32203	0	0
NCU06922	Endosomal cargo receptor	0.0113419	1.01357	-1.01357	0	2.60626	0.0422311	0	0
NCU07286	Membrane-associated progesterone receptor component 1	0.0125011	1.08937	-1.08937	0	3.53476	0.148653	0	0
NCU02374	Proteasome regulatory particle subunit	0.0127799	0.317698	-0.317698	0	5.46674	0.0169369	0	0
NCU09463	Leucine--tRNA ligase, cytoplasmic	0.0135451	0.565076	-0.565076	0	2.95533	0.0786009	0	0
NCU09435	mRNA 3-end-processing protein rna-14	0.0136728	1.46592	-1.46592	0	1.08025	0.343727	0	0
NCU01444	Rheb small monomeric GTPase RhbA	0.0143347	-0.796505	0.796505	0	-0.932993	0.369727	0	0
NCU03463	V-type proton ATPase subunit a	0.0144824	1.50867	-1.50867	0	2.19348	0.0249141	0	0
NCU02658	GPN-loop GTPase 3	0.0144929	2.28862	-2.28862	0	3.50183	0.190868	0	0
NCU02538	Coatomer subunit zeta	0.0150645	1.16713	-1.16713	0	-0.887097	0.504775	0	0
NCU06968	Uncharacterized protein	0.0150669	0.849295	-0.849295	0	5.30947	0.0174729	0	0
NCU03363	FRQ-interacting RNA helicase	0.0152622	7.71053	-7.71053	0	0.046944	0.971465	0	0
NCU00435	SNF7 family protein	0.0154288	10.1531	-10.1531	0	4.48922	0.0581894	0	0
NCU10067	26S proteasome non-ATPase regulatory subunit 8	0.0165713	0.431927	-0.431927	0	0.943038	0.4428	0	0
NCU08268	TOR signaling pathway regulator	0.0167879	2.378	-2.378	0	-0.239998	0.807659	0	0
NCU02693	C-3 sterol dehydrogenase/C-4 decarboxylase	0.0171873	0.677083	-0.677083	0	5.28979	0.0275428	0	0
NCU08989	ADP-ribosylation factor 1	0.0172091	0.514528	-0.514528	0	1.25088	0.419355	0	0
NCU05204	Cullin 1	0.0189643	0.926383	-0.926383	0	0.604192	0.47491	0	0
NCU06790	Uncharacterized protein	0.020277	1.42606	-1.42606	0	0.356837	0.769313	0	0
NCU04823	NADP-dependent alcohol dehydrogenase C, variant	0.0206836	0.704029	-0.704029	0	4.10207	0.15228	0	0
NCU03901	Peroxisomal membrane anchor protein	0.0223863	1.97749	-1.97749	0	5.31819	0.0219388	0	0
NCU11237	PRA1 family protein	0.0228414	0.924382	-0.924382	0	3.10429	0.216134	0	0
NCU06588	Uncharacterized protein	0.0229219	0.550886	-0.550886	0	4.93115	0.0578267	0	0
NCU16657	Tryptophanyl-tRNA synthetase	0.02315	0.785171	-0.785171	0	2.47161	0.611793	0	0
NCU05363	26S protease regulatory subunit 8	0.0233676	0.307793	-0.307793	0	-1.74872	0.0199407	0	0
NCU04101	WD domain-containing protein	0.0237392	2.37035	-2.37035	0	1.36812	0.28839	0	0
NCU09572	Actin-related protein 2/3 complex subunit 3	0.0251016	0.641976	-0.641976	0	4.08794	0.10945	0	0
NCU03713	Guanosine-diphosphatase	0.0254842	8.11715	-8.11715	0	5.51021	0.0187199	0	0
NCU01547	26S proteasome regulatory subunit rpn-8	0.0288526	0.271257	-0.271257	0	1.49001	0.297744	0	0
NCU08694	DUF2415 domain-containing protein	0.0316642	0.967746	-0.967746	0	5.38604	0.0187895	0	0
NCU04404	Coatomer subunit beta	0.033192	0.723899	-0.723899	0	1.27065	0.0822964	0	0
NCU03436	Serine/threonine-protein phosphatase	0.0335954	0.646245	-0.646245	0	4.33316	0.0790095	0	0
NCU06327	Benzoate 4-monooxygenase cytochrome P450	0.0346431	7.77642	-7.77642	0	-0.309446	0.792725	0	0
NCU03139	Histidine biosynthesis trifunctional protein	0.0352495	-0.993344	0.993344	0	0.283263	0.789786	0	0
NCU02414	Translation initiation factor eif-2b epsilon subunit	0.0354776	2.18865	-2.18865	0	-0.268769	0.847526	0	0
NCU05430	ATP synthase subunit beta, mitochondrial	0.0361971	0.787326	-0.787326	0	0.771725	0.319918	0	0
NCU05900	Uncharacterized protein	0.036396	7.51342	-7.51342	0	2.52794	0.0299808	0	0
NCU07451	Methionyl-tRNA synthetase	0.0376249	1.1294	-1.1294	0	0.77224	0.423234	0	0
NCU06081	Uncharacterized protein	0.037813	1.96629	-1.96629	0	-2.33943	0.00582463	0	0
NCU07319	Coatomer subunit beta	0.0386942	0.561228	-0.561228	0	0.369355	0.630514	0	0
NCU09982	Cytoplasmic dynein 1 light intermediate chain	0.0406908	0.849374	-0.849374	0	-1.78762	0.217439	0	0
NCU01369	ATP-dependent RNA helicase ded1	0.0414827	-0.938014	0.938014	0	2.28105	0.0307253	0	0
NCU02228	Geranylgeranyl transferase type I beta subunit	0.0433599	0.811871	-0.811871	0	4.49142	0.123728	0	0
NCU03888	DUF500 and SH3 domain-containing protein	0.0435731	1.8936	-1.8936	0	0.17755	0.855297	0	0
NCU08434	5-methyltetrahydropteroyltriglutamate-homocysteine methyltransferase	0.0436995	2.48175	-2.48175	0	0.0965282	0.880146	0	0
NCU02657	S-adenosylmethionine synthase	0.0441743	1.22038	-1.22038	0	1.29971	0.174264	0	0
NCU00799	Homocysteine S-methyltransferase	0.0447179	0.824481	-0.824481	0	4.25499	0.152629	0	0
NCU00050	Pyruvate dehydrogenase X component	0.0452017	0.762866	-0.762866	0	2.37969	0.138334	0	0
NCU04323	Dihydroorotase, variant;Dihydroorotase	0.0456507	0.879361	-0.879361	0	-1.27078	0.181693	0	0
NCU00018	Cell division control protein Cdc48	0.04637	0.286493	-0.286493	0	1.89637	0.0193754	0	0
NCU08743	Inorganic phosphate transporter	0.0468523	0.571954	-0.571954	0	4.76383	0.0595195	0	0
NCU08507	Zinc finger protein zpr1	0.0481679	1.38253	-1.38253	0	-0.103263	0.965234	0	0
NCU00182	Integral membrane protein	0.0498455	7.93997	-7.93997	0	1.09791	0.405209	0	0
NCU07868	MIF4G domain-containing protein	0.0506397	-7.44973	7.44973	0	1.48916	0.083897	0	0
NCU02707	60S ribosomal protein L6	0.050787	-4.12747	4.12747	0	1.62063	0.0292595	0	0
NCU04039	GNAT family N-acetyltransferase	0.0517877	2.03192	-2.03192	0	5.11401	0.0414247	0	0
NCU08552	50S ribosomal protein L14	0.0538346	-6.38411	6.38411	0	-3.02527	0.105614	0	0
NCU02982	26S proteasome regulatory subunit S5A	0.0545823	0.370948	-0.370948	0	0.291329	0.793931	0	0
NCU10066	Coatomer subunit alpha	0.0548535	0.528922	-0.528922	0	2.47615	0.0183056	0	0
NCU06301	GFA domain-containing protein	0.0564875	0.953787	-0.953787	0	-2.39569	0.0231094	0	0
NCU04047	SRP40_C domain-containing protein	0.0578069	6.27972	-6.27972	0	3.36163	0.217302	0	0
NCU03166	Phosphoribosylaminoimidazole-succinocarboxamide synthase	0.0594524	-6.17697	6.17697	0	0.0471545	0.959185	0	0
NCU09803	Thioredoxin	0.0595591	-1.67247	1.67247	0	-0.506251	0.597142	0	0
NCU06205	Transcriptional repressor rco-1	0.0595835	0.561724	-0.561724	0	-0.219108	0.769789	0	0
NCU04054	Tubulin beta chain	0.0600764	0.364565	-0.364565	0	-1.67163	0.0164283	0	0
NCU00443	Ran-specific GTPase-activating protein 1	0.0602961	-6.34974	6.34974	0	1.17098	0.210289	0	0
NCU02007	Iron-sulfur cluster biosynthesis protein Isd11	0.0614153	-6.41842	6.41842	0	3.8201	0.111917	0	0
NCU08336	Succinate dehydrogenase [ubiquinone] flavoprotein subunit, mitochondrial	0.0616294	-0.808519	0.808519	0	0.786795	0.568643	0	0
NCU08964	60S ribosomal protein L10	0.0621039	-4.93357	4.93357	0	0.77495	0.278193	0	0
NCU06558	D-amino-acid oxidase	0.0623219	-0.668576	0.668576	0	-0.572849	0.654768	0	0
NCU07829	60S ribosomal protein L7	0.0626331	-4.11063	4.11063	0	1.47429	0.038821	0	0
NCU02421	Conserved oligomeric Golgi complex subunit 6	0.0626959	2.58155	-2.58155	0	0.18202	0.842908	0	0
NCU01827	60S ribosomal protein L27	0.0631982	-3.85608	3.85608	0	1.43682	0.0994563	0	0
NCU08045	Phosphatidylethanolamine N-methyltransferase	0.0632578	-0.735893	0.735893	0	5.33318	0.0215603	0	0
NCU03087	Diploid state maintenance protein chpA	0.063264	-5.76868	5.76868	0	3.18119	0.23116	0	0
NCU00101	Protein pbn1	0.063541	5.11026	-5.11026	0	4.19908	0.119084	0	0
NCU06783	ATP citrate lyase	0.0636492	1.68245	-1.68245	0	0.680662	0.464147	0	0
NCU05959	Vesicle transport V-SNARE protein VTI1	0.0648284	0.82557	-0.82557	0	5.54103	0.0167396	0	0
NCU08973	SNARE protein Ykt6	0.0650916	1.15823	-1.15823	0	5.38062	0.0375842	0	0
NCU04481	Mitochondrial ATPase	0.0651231	1.68274	-1.68274	0	3.14367	0.296416	0	0
NCU04513	Ubiquitin conjugating enzyme Ubc14	0.0658952	-5.57832	5.57832	0	3.44495	0.226918	0	0
NCU00768	mRNA binding post-transcriptional regulator	0.0664009	-6.8041	6.8041	0	5.86345	0.0109596	EnrichedWT	0
NCU08217	SRP receptor beta subunit	0.0675025	0.764957	-0.764957	0	1.43625	0.206285	0	0
NCU03565	Ribosomal protein L26	0.0676555	-4.59905	4.59905	0	2.99075	0.00956954	EnrichedWT	0
NCU04352	Chitin synthase C	0.0681577	-6.0204	6.0204	0	1.89938	0.0172787	0	0
NCU06275	Uncharacterized protein	0.0685827	1.46127	-1.46127	0	-0.177016	0.842315	0	0
NCU08273	Plasma membrane channel protein	0.0686356	0.869436	-0.869436	0	5.39626	0.0248599	0	0
NCU03068	Glycerol-3-phosphate phosphatase 1	0.068958	2.46524	-2.46524	0	5.2165	0.0189738	0	0
NCU05485	Casein kinase II subunit beta-1	0.0690449	-0.966464	0.966464	0	-0.19136	0.856527	0	0
NCU02044	Obg-like ATPase 1	0.0692675	-6.05816	6.05816	0	-0.292627	0.785844	0	0
NCU05224	Uridine kinase	0.0695542	-6.69834	6.69834	0	-0.951913	0.567379	0	0
NCU07014	40S ribosomal protein S17	0.0696946	-1.7009	1.7009	0	6.34716	0.00338721	EnrichedWT	0
NCU03241	FK506-binding protein 4	0.0697644	-7.23906	7.23906	0	0.73021	0.586827	0	0
NCU05837	Vacuolar protein sorting-associated protein	0.070597	7.12123	-7.12123	0	1.55094	0.0907383	0	0
NCU01002	Coatomer subunit epsilon	0.0716907	0.612279	-0.612279	0	4.73884	0.044617	0	0
NCU09119	ATP synthase subunit gamma	0.0733526	0.79859	-0.79859	0	1.51269	0.128929	EnrichedWT	0
NCU06839	Rhomboid family protein	0.0734924	5.65284	-5.65284	0	4.40144	0.0726941	0	0
NCU06617	Myosin regulatory light chain cdc4	0.0736529	0.681527	-0.681527	0	-1.7532	0.147043	0	0
NCU03061	Translation initiation factor RLI1	0.0739025	-7.24155	7.24155	0	4.47259	0.0754843	0	0
NCU03757	60S ribosomal protein L4-A	0.0742297	-4.87868	4.87868	0	7.99183	0.000311469	EnrichedWT	0
NCU00104	Heat shock protein hsp98	0.0752473	-0.619666	0.619666	0	-1.83064	0.0282533	0	0
NCU09476	40S ribosomal protein S25	0.0755147	-1.43653	1.43653	0	-0.0842518	0.887648	0	0
NCU04410	tRNA ligase	0.0756532	-1.83752	1.83752	0	0.046157	0.939808	0	0
NCU09882	Metacaspase-1A	0.0757248	-2.17098	2.17098	0	0.493586	0.629117	0	0
NCU09291	Sulfhydryl oxidase	0.0764662	6.20947	-6.20947	0	4.17422	0.0804823	0	0
NCU03219	Kex2	0.0766833	6.26641	-6.26641	0	0.580175	0.53843	0	0
NCU01822	Vacuolar protein sorting-associated protein 29	0.0769574	-5.3913	5.3913	0	4.8309	0.0371096	0	0
NCU03857	Isocitrate dehydrogenase [NADP]	0.0774057	-3.2165	3.2165	0	0.81211	0.513886	0	0
NCU08046	Eukaryotic translation initiation factor 3 subunit G	0.0782349	-8.10944	8.10944	0	5.732	0.017511	EnrichedWT	0
NCU06679	Histone acetyltransferase type B subunit 2	0.0793213	-6.10344	6.10344	0	-0.0498068	0.957216	0	0
NCU00493	Coatomer subunit delta	0.0797766	0.755023	-0.755023	0	5.76916	0.00724644	EnrichedWT	0
NCU08339	Endosomal P24B protein	0.0809551	5.8679	-5.8679	0	-0.775136	0.646479	0	0
NCU02840	26S protease regulatory subunit 7	0.0810348	0.219738	-0.219738	0	0.620296	0.49516	0	0
NCU08892	COG2 domain-containing protein	0.0811208	5.96012	-5.96012	0	0.578438	0.517053	0	0
NCU03415	Aldehyde dehydrogenase	0.0815943	-0.881534	0.881534	0	4.81067	0.0525496	0	0
NCU02650	26S proteasome non-ATPase regulatory subunit 12	0.0819845	0.287001	-0.287001	0	0.125428	0.910813	0	0
NCU03954	Tubulin gamma chain	0.082303	-0.839284	0.839284	0	5.0425	0.0330072	0	0
NCU01791	SNF7 family protein	0.0829427	8.72876	-8.72876	0	5.4942	0.016524	0	0
NCU03897	RNA binding effector protein Scp160	0.0837249	-3.15693	3.15693	0	1.34732	0.149714	0	0
NCU07774	GTP cyclohydrolase 1	0.0848522	-8.85834	8.85834	0	-0.575276	0.589113	0	0
NCU08882	NAD binding Rossmann fold oxidoreductase	0.0848559	-6.46158	6.46158	0	0.567615	0.555118	0	0
NCU02563	Transcription elongation factor S-II	0.0857094	-6.26658	6.26658	0	5.02617	0.0326081	0	0
NCU02509	60S ribosomal protein L11	0.0862725	-2.35644	2.35644	0	-0.730399	0.306432	0	0
NCU02478	Alpha-1,3-glucan synthase Ags2	0.0863155	-5.48154	5.48154	0	0.385542	0.673206	0	0
NCU07265	zf-C2H2_jaz domain-containing protein	0.0863622	-1.80483	1.80483	0	4.01817	0.093266	0	0
NCU00475	40S ribosomal protein S18	0.0865252	-1.84263	1.84263	0	1.80719	0.0169785	0	0
NCU07746	F-box domain-containing protein	0.0872967	5.42296	-5.42296	0	2.49385	0.0225479	0	0
NCU03188	Putative D-arabinono-1,4-lactone oxidase	0.0878628	4.9543	-4.9543	0	4.36069	0.0607062	0	0
NCU05488	RNA-binding protein Vip1	0.0893999	0.247297	-0.247297	0	-0.655401	0.268434	0	0
NCU00243	Microtubule-associated protein RP/EB family member 1	0.0903517	-6.14317	6.14317	0	0.588006	0.561274	0	0
NCU04252	SNARE docking complex subunit	0.0903651	6.21167	-6.21167	0	4.82832	0.0400665	0	0
NCU06485	Uncharacterized protein	0.0913086	-6.77618	6.77618	0	1.6895	0.540064	0	0
NCU05526	Homocitrate synthase;Homocitrate synthase, variant 2	0.0922615	0.208961	-0.208961	0	0.953105	0.255649	0	0
NCU01511	Urease accessory protein ureG	0.0927049	-6.01195	6.01195	0	0.410239	0.673685	0	0
NCU00410	Eukaryotic release factor 1	0.0929282	-6.01916	6.01916	0	1.28732	0.163421	0	0
NCU01471	Nuclear protein SNF4	0.0932787	5.01433	-5.01433	0	1.03159	0.28201	0	0
NCU07171	Actin-related protein 2	0.0933093	-0.413925	0.413925	0	5.16473	0.0239384	0	0
NCU05234	GTP-binding protein ryh1	0.0935513	0.645295	-0.645295	0	-0.0794948	0.931591	0	0
NCU03910	Probable cytochrome b5	0.0941739	0.671367	-0.671367	0	7.66082	0.000432003	EnrichedWT	0
NCU00294	60S ribosomal protein L10a	0.0947374	-2.56111	2.56111	0	-1.09639	0.314685	0	0
NCU01224	26S protease regulatory subunit 4	0.0947495	-0.547515	0.547515	0	0.488924	0.598344	0	0
NCU02435	Histone H2B	0.0959278	-5.60362	5.60362	0	0.5059	0.524953	0	0
NCU06110	Thiamine thiazole synthase	0.0962989	-0.708747	0.708747	0	-0.62541	0.388883	0	0
NCU04342	Uncharacterized protein	0.0968157	-5.86661	5.86661	0	-0.986712	0.19321	0	0
NCU04247	Actin-like protein	0.0970315	0.467044	-0.467044	0	4.12824	0.0824379	0	0
NCU09745	GPN-loop GTPase 2	0.0972806	0.50106	-0.50106	0	2.13999	0.439984	0	0
NCU08011	Aminotransferase	0.0979281	-4.80514	4.80514	0	3.25379	0.38705	0	0
NCU02829	Phosphomannomutase	0.0979883	-6.07956	6.07956	0	4.86235	0.0280262	0	0
NCU09475	40S ribosomal protein S5	0.0981166	-1.14022	1.14022	0	1.49348	0.0955607	0	0
NCU04779	60S ribosomal protein L8	0.098558	-7.82099	7.82099	0	2.47224	0.0122755	EnrichedWT	0
NCU02207	T-complex protein 1 subunit beta	0.0991378	-0.382408	0.382408	0	-1.28533	0.229001	0	0
NCU00366	Eukaryotic translation initiation factor 5	0.0995906	-4.46638	4.46638	0	0.244964	0.735694	0	0
NCU02305	Probable hexaprenyl pyrophosphate synthase, mitochondrial	0.0996241	5.50959	-5.50959	0	4.48635	0.0839582	0	0
NCU00634	Ribosomal protein L14	0.0996373	-2.11226	2.11226	0	1.7022	0.0271458	0	0
NCU07807	Fructose-bisphosphate aldolase	0.100235	-3.2624	3.2624	0	-0.243198	0.70558	0	0
NCU06470	CID domain-containing protein	0.100499	-4.73473	4.73473	0	2.86979	0.385029	0	0
NCU05881	DUF500 and UBA/TS-N domain-containing protein	0.100886	-6.19474	6.19474	0	2.08476	0.0384927	0	0
NCU00258	40S ribosomal protein S7	0.100982	-1.81882	1.81882	0	1.68778	0.113073	EnrichedWT	0
NCU02224	26S proteasome non-ATPase regulatory subunit 3	0.101661	0.229345	-0.229345	0	0.152231	0.915897	0	0
NCU02391	Protein transport protein sec24	0.102476	-5.26179	5.26179	0	0.293505	0.710851	0	0
NCU07330	Transmembrane 9 superfamily member	0.102817	1.71685	-1.71685	0	5.28338	0.0224532	0	0
NCU09014	Cleavage and polyadenylation specificity factor subunit 5	0.102933	-3.41677	3.41677	0	3.70551	0.187416	0	0
NCU01907	Syntaxin 5	0.103883	0.536778	-0.536778	0	1.53685	0.226621	0	0
NCU08946	Prohibitin	0.104008	-0.728624	0.728624	0	-0.348518	0.605514	0	0
NCU05454	Glycerol-3-phosphate dehydrogenase	0.104082	-4.2043	4.2043	0	1.08529	0.12841	0	0
NCU00352	Phospholipid-transporting ATPase	0.10427	0.385084	-0.385084	0	0.716324	0.387461	0	0
NCU07192	Uncharacterized protein	0.105223	0.763177	-0.763177	0	1.60942	0.0296675	0	0
NCU07567	T-complex protein 1 subunit theta	0.105534	-0.333426	0.333426	0	-1.66439	0.0853068	0	0
NCU03795	Cell division control protein 12	0.106734	-5.74931	5.74931	0	1.07977	0.341406	0	0
NCU06464	Translationally-controlled tumor protein homolog	0.106825	-6.71563	6.71563	0	0.766197	0.419217	0	0
NCU05514	Golgi membrane protein	0.107956	5.32707	-5.32707	0	0.012998	0.993231	0	0
NCU06673	Deoxycytidylate deaminase	0.108448	-5.92396	5.92396	0	4.08642	0.360863	0	0
NCU04087	Aha1 domain-containing protein	0.108662	-0.46263	0.46263	0	-0.272233	0.768467	0	0
NCU00122	Aspartyl aminopeptidase	0.108905	-4.82738	4.82738	0	-0.010324	0.991916	0	0
NCU06743	S10_plectin domain-containing protein	0.110361	-1.08949	1.08949	0	1.44998	0.0744127	0	0
NCU05259	Acyl-CoA desaturase	0.112259	-6.12637	6.12637	0	0.304705	0.656797	0	0
NCU07379	BZIP-type transcription factor	0.113016	-4.82194	4.82194	0	0.31938	0.78084	0	0
NCU07117	Ornithine-N5-oxygenase	0.11345	1.55265	-1.55265	0	1.3765	0.036082	EnrichedWT	0
NCU07659	Dihydrolipoyllysine-residue acetyltransferase component of pyruvate dehydrogenase complex, mitochondrial	0.114026	2.24889	-2.24889	0	1.06859	0.360944	0	0
NCU07380	Eukaryotic translation initiation factor 3 subunit D	0.114374	-8.07815	8.07815	0	-0.629018	0.493073	0	0
NCU10498	60S ribosomal protein L35	0.11439	-8.92408	8.92408	0	1.29634	0.179494	0	0
NCU00685	Casein kinase I isoform delta;Casein kinase I isoform delta, variant 2	0.114676	-0.967695	0.967695	0	0.975313	0.162597	0	0
NCU04856	Glutamine synthetase	0.115721	-5.44474	5.44474	0	0.867915	0.201891	0	0
NCU04766	Ccr4-Not transcription complex subunit	0.116117	-5.09828	5.09828	0	1.29009	0.135671	0	0
NCU00467	COP9 signalosome complex subunit 5	0.116117	-5.30672	5.30672	0	4.24955	0.0632965	0	0
NCU11246	Golgi transport complex subunit Cog4	0.116118	6.11961	-6.11961	0	4.71044	0.0411483	0	0
NCU03702	rRNA 2-O-methyltransferase fibrillarin	0.116118	-4.20299	4.20299	0	4.7234	0.0410666	0	0
NCU09792	UDP-galactose transporter Gms1	0.116118	5.25775	-5.25775	0	4.18917	0.136853	0	0
NCU08071	Ribosomal protein S16, mitochondrial	0.116118	-6.45396	6.45396	0	3.20627	0.280786	0	0
NCU02153	UBX domain-containing protein	0.116119	-4.97002	4.97002	0	4.70181	0.0454517	0	0
NCU01766	Uncharacterized protein	0.116121	6.48203	-6.48203	0	4.82632	0.0409937	0	0
NCU01460	Replication protein A-3	0.116121	4.7595	-4.7595	0	4.38843	0.070878	0	0
NCU01081	F-box domain-containing protein	0.116125	4.15719	-4.15719	0	5.44677	0.028509	0	0
NCU01803	Arginine-tRNA-protein transferase 1	0.116125	-4.7394	4.7394	0	-0.946818	0.414329	0	0
NCU06524	Protease inhibitor	0.116128	5.21037	-5.21037	0	1.08038	0.272536	0	0
NCU04730	Post-transcriptional silencing protein QDE-2, variant	0.116132	-4.3583	4.3583	0	0.393885	0.600653	0	0
NCU00261	CTP synthase	0.116134	-5.81483	5.81483	0	1.13085	0.429753	0	0
NCU08663	60S ribosomal export protein NMD3	0.116135	-4.80283	4.80283	0	3.01142	0.401102	0	0
NCU08607	Endoplasmic reticulum-Golgi intermediate compartment protein 3	0.116136	-5.12649	5.12649	0	1.61847	0.0813233	0	0
NCU08303	Lon protease homolog 2, peroxisomal	0.116145	5.24368	-5.24368	0	5.1571	0.0222645	0	0
NCU06708	Protein transporter sec22	0.116145	4.80252	-4.80252	0	3.7459	0.124502	0	0
NCU04110	Branchpoint-bridging protein	0.116147	-5.29138	5.29138	0	5.51113	0.0221382	0	0
NCU03827	37S ribosomal protein S9, mitochondrial	0.116151	-6.98758	6.98758	0	4.04034	0.105154	0	0
NCU06943	SIK1	0.116151	-7.25402	7.25402	0	4.81485	0.0329574	0	0
NCU04855	C2HC5 finger protein	0.116156	-5.15996	5.15996	0	0.76753	0.394752	0	0
NCU00090	pH-response transcription factor pacc-1	0.11616	-5.49193	5.49193	0	-0.085581	0.956761	0	0
NCU05813	Mitochondrial large ribosomal subunit	0.116162	-8.50747	8.50747	0	4.81404	0.070333	0	0
NCU09006	NEDD8-activating enzyme E1 regulatory subunit	0.116168	5.4233	-5.4233	0	3.63687	0.201685	0	0
NCU04009	Exosome complex exonuclease Rrp4	0.11617	-6.30692	6.30692	0	-0.0518471	0.977601	0	0
NCU03321	Ribosome biogenesis protein erb1	0.11617	-5.0615	5.0615	0	2.27309	0.47182	0	0
NCU02781	Actin-related protein 2/3 complex subunit	0.116177	-5.05897	5.05897	0	5.13195	0.0498223	0	0
NCU00333	ADP-ribosylation factor family protein	0.116185	5.4407	-5.4407	0	2.53978	0.504272	0	0
NCU06450	Mitochondrial ribosomal protein	0.116185	-7.07142	7.07142	0	-1.51685	0.430853	0	0
NCU06061	Oxidoreductase	0.116187	5.28695	-5.28695	0	5.30521	0.0254432	0	0
NCU00587	Mitogen activated protein kinase kinase	0.116196	6.29092	-6.29092	0	5.34546	0.0178842	0	0
NCU09089	40S ribosomal protein S30	0.116204	-6.91639	6.91639	0	-2.44713	0.00611905	0	0
NCU16013	Cytochrome b;Probable intron-encoded endonuclease bI1	0.116213	-4.05052	4.05052	0	-0.526995	0.688506	0	0
NCU03526	Ubiquitin-activating enzyme E1 3;Ubiquitin-activating enzyme E1-like	0.116219	4.79833	-4.79833	0	4.60194	0.0430844	0	0
NCU07493	Uncharacterized protein	0.116224	-8.07182	8.07182	0	0.0977984	0.926686	0	0
NCU09579	Retinol dehydrogenase 12	0.116235	5.99575	-5.99575	0	4.75746	0.0480175	0	0
NCU02495	CwfJ domain-containing protein	0.116238	4.30383	-4.30383	0	4.95986	0.0324945	0	0
NCU01831	General transcription and DNA repair factor IIH	0.116239	3.98493	-3.98493	0	3.94695	0.123805	0	0
NCU07784	SAM binding domain-containing protein	0.116247	4.44711	-4.44711	0	0.163124	0.87018	0	0
NCU16656	Uncharacterized protein	0.116249	6.09535	-6.09535	0	-0.456649	0.752567	0	0
NCU01612	Pre-mRNA splicing factor ATP-dependent RNA helicase PRP43	0.116254	-5.3915	5.3915	0	3.49551	0.244893	0	0
NCU03799	Pre-mRNA splicing factor prp45	0.116259	-4.89717	4.89717	0	5.31976	0.0234429	0	0
NCU02578	Paired amphipathic helix protein Sin3a	0.116267	-4.12638	4.12638	0	2.24364	0.0403924	0	0
NCU06192	Vacuolar protein sorting-associated protein 45	0.116276	5.22187	-5.22187	0	2.38297	0.44838	0	0
NCU08363	MPU1p	0.116286	4.43602	-4.43602	0	2.2902	0.541293	0	0
NCU00455	Mapkkk cascade protein kinase regulator ste50	0.116287	4.25314	-4.25314	0	-0.306351	0.778578	0	0
NCU05309	Cut9 interacting protein Scn1	0.116303	-5.04715	5.04715	0	-0.762619	0.311982	0	0
NCU08729	Transcription initiation factor TFIID subunit 10	0.116308	-4.0332	4.0332	0	0.395042	0.669468	EnrichedWT	0
NCU06966	Rhodanese domain-containing protein	0.116323	-5.80998	5.80998	0	5.9561	0.0241058	0	0
NCU03311	Polyadenylation factor subunit CstF64	0.116323	-4.09468	4.09468	0	4.00008	0.111283	0	0
NCU16466	Nucleic acid-binding protein	0.11633	-5.6317	5.6317	0	4.83439	0.0385286	0	0
NCU02268	Uncharacterized protein	0.11634	6.39454	-6.39454	0	4.82097	0.0424016	0	0
NCU08231	Acyltransferase	0.116341	4.78165	-4.78165	0	5.12406	0.0391626	0	0
NCU04288	Poly(A)+ RNA export protein	0.116343	6.14816	-6.14816	0	-1.44403	0.0869884	0	0
NCU00955	Monooxygenase	0.116359	-5.24536	5.24536	0	5.30116	0.0256142	0	0
NCU06532	Dihydroorotate reductase PyrE	0.11637	-4.52358	4.52358	0	2.09414	0.0178092	0	0
NCU03988	60S ribosomal protein L18	0.116378	-6.90343	6.90343	0	1.63442	0.0609387	0	0
NCU08951	H/ACA ribonucleoprotein complex subunit 2	0.116383	-5.60937	5.60937	0	-1.85867	0.0272786	0	0
NCU02733	Golgi apparatus membrane protein tvp23;Golgi apparatus membrane protein TVP23	0.116389	6.15077	-6.15077	0	3.3084	0.189508	0	0
NCU00265	Uncharacterized protein	0.116391	5.33303	-5.33303	0	2.12571	0.0211491	0	0
NCU00336	U3 small nucleolar RNA-associated protein 10	0.116394	-3.96302	3.96302	0	4.31369	0.14784	0	0
NCU16833	Uncharacterized protein	0.116395	-6.41743	6.41743	0	-0.999997	0.347177	0	0
NCU08728	Mitochondrial ribosomal protein S19	0.116404	-6.2461	6.2461	0	3.57095	0.245702	0	0
NCU08323	Bystin	0.116405	-5.1869	5.1869	0	3.26527	0.273096	0	0
NCU00114	37S ribosomal protein S10, mitochondrial	0.116407	-6.98256	6.98256	0	3.50589	0.209795	0	0
NCU06201	Cell wall biogenesis protein Ecm15;Cell wall biogenesis protein Ecm15, variant	0.116413	4.5959	-4.5959	0	4.82878	0.0397546	0	0
NCU08345	Ubiquitin-conjugating enzyme E	0.116416	5.67709	-5.67709	0	3.58576	0.303677	0	0
NCU11050	DUF455 domain-containing protein	0.116425	-5.53921	5.53921	0	-0.728962	0.431977	0	0
NCU02006	Uncharacterized protein	0.11645	5.4782	-5.4782	0	4.74556	0.0758669	0	0
NCU04124	Golgi membrane protein	0.116456	4.60201	-4.60201	0	-0.660379	0.490512	0	0
NCU04474	Sulfite oxidase	0.116467	4.20965	-4.20965	0	4.26967	0.065595	0	0
NCU00152	GTP binding protein, variant;GTP binding protein	0.116481	-6.43801	6.43801	0	-0.121479	0.85321	0	0
NCU07003	Uncharacterized protein	0.116482	5.17098	-5.17098	0	1.02362	0.220194	0	0
NCU05512	Copper resistance protein Crd2	0.116482	-4.89115	4.89115	0	0.279086	0.844115	0	0
NCU08720	AltA1 domain-containing protein	0.116505	-5.75626	5.75626	0	0.6392	0.302532	0	0
NCU03050	Arp2/3 complex 34 kDa subunit	0.116531	-4.78506	4.78506	0	0.963969	0.41037	0	0
NCU02666	NSDC	0.116534	-4.42828	4.42828	0	1.71199	0.359099	0	0
NCU00335	Pre-mRNA-splicing factor cwc15	0.116534	-4.54773	4.54773	0	-1.76845	0.170385	0	0
NCU01929	PAN2-PAN3 deadenylation complex subunit pan3	0.116536	-5.70684	5.70684	0	5.49828	0.0237771	0	0
NCU09313	Exocyst complex component Sec10	0.116587	6.57038	-6.57038	0	0.0348709	0.973468	0	0
NCU00939	Development and carotenogenesis control-1 protein	0.116608	5.50017	-5.50017	0	1.46243	0.0669669	0	0
NCU03754	Telo_bind domain-containing protein	0.116611	5.1146	-5.1146	0	-0.160271	0.83153	0	0
NCU05941	PAP2 domain-containing protein, variant;PAP2 domain-containing protein	0.116635	5.28323	-5.28323	0	4.65944	0.0523472	0	0
NCU01491	Uncharacterized protein	0.116716	4.74315	-4.74315	0	5.28933	0.0186783	0	0
NCU03071	MAP kinase kinase kinase	0.116723	-4.16866	4.16866	0	0.365776	0.642006	0	0
NCU08121	Ribosome biogenesis regulatory protein	0.116725	-6.13216	6.13216	0	2.76808	0.361775	0	0
NCU07405	Uncharacterized protein	0.116743	4.98837	-4.98837	0	0.549371	0.336693	0	0
NCU02636	Ubiquitin conjugating enzyme	0.116751	-4.8622	4.8622	0	-1.37762	0.103688	0	0
NCU03269	Serine/threonine-protein phosphatase 2A activator 2	0.116798	5.82644	-5.82644	0	1.03756	0.460198	0	0
NCU01817	DIL and Ankyrin domain-containing protein	0.116799	1.69453	-1.69453	0	-0.132596	0.879294	0	0
NCU06105	ADP-ribosylation factor-binding protein GGA1	0.116801	4.00294	-4.00294	0	0.266325	0.785762	0	0
NCU08333	Bleomycin hydrolase	0.116845	-5.52548	5.52548	0	-0.169027	0.865925	0	0
NCU01967	Uncharacterized protein	0.116883	5.63211	-5.63211	0	5.01178	0.0362254	0	0
NCU03662	Uncharacterized protein	0.116887	-4.00785	4.00785	0	4.72757	0.0635547	0	0
NCU08502	40S ribosomal protein S6	0.116909	-8.88519	8.88519	0	1.93987	0.0256073	EnrichedWT	0
NCU06544	Protein kinase C-like	0.116985	-5.81181	5.81181	0	-0.532518	0.389003	0	0
NCU03517	Ski8	0.116997	-4.00335	4.00335	0	4.43881	0.0521737	0	0
NCU00681	GTPase activating protein	0.117004	4.74105	-4.74105	0	0.979381	0.243296	0	0
NCU09539	40S ribosomal protein S13	0.11705	-4.58232	4.58232	0	4.48777	0.050271	0	0
NCU03823	ABC1 protein	0.11705	5.24243	-5.24243	0	2.79043	0.331898	0	0
NCU08947	Cytochrome b-c1 complex subunit 8	0.11711	5.07181	-5.07181	0	5.00547	0.034054	0	0
NCU05195	Uncharacterized protein	0.11714	5.26362	-5.26362	0	4.41995	0.0673011	0	0
NCU09512	U6 snRNA-associated Sm-like protein LSm3	0.117236	-5.2868	5.2868	0	1.32982	0.196095	0	0
NCU01007	Mito ribosomal protein S18	0.117262	-5.43293	5.43293	0	4.2032	0.108011	0	0
NCU04243	U3 small nucleolar ribonucleoprotein IMP4	0.117279	-4.3226	4.3226	0	3.18822	0.18503	0	0
NCU06631	Exocyst complex component exo84	0.117287	4.69982	-4.69982	0	5.43522	0.0167618	0	0
NCU04309	Phosphoribulokinase/uridine kinase	0.117291	6.1314	-6.1314	0	-0.0638258	0.975495	0	0
NCU16397	Nuclear polyadenylated RNA-binding protein Nab2	0.117304	-6.64565	6.64565	0	0.947577	0.439425	0	0
NCU01615	Uncharacterized protein	0.117354	5.53727	-5.53727	0	4.97349	0.0298275	0	0
NCU06431	40S ribosomal protein S22	0.117392	-1.44855	1.44855	0	1.3381	0.106576	0	0
NCU04806	Ribosomal_S7 domain-containing protein	0.117521	-6.9805	6.9805	0	4.58966	0.102378	0	0
NCU11248	Dolichyl-diphosphooligosaccharide--protein glycosyltransferase subunit 2	0.117548	-5.92818	5.92818	0	3.69556	0.203308	0	0
NCU09216	Dolichyl-diphosphooligosaccharide--protein glycosyltransferase subunit OST2	0.117552	5.40714	-5.40714	0	-0.959901	0.353698	0	0
NCU04463	Non-repetitive nucleoporin	0.117624	4.98653	-4.98653	0	-0.22808	0.832029	0	0
NCU05796	Trafficking protein particle complex subunit BET3	0.117674	5.3355	-5.3355	0	3.80346	0.200919	0	0
NCU00492	Uncharacterized protein	0.117688	5.21224	-5.21224	0	0.0310388	0.971566	0	0
NCU03749	Hydroxyacylglutathione hydrolase	0.11772	-5.21775	5.21775	0	4.79406	0.0487229	0	0
NCU01546	Coproporphyrinogen III oxidase	0.117765	-5.40631	5.40631	0	0.132836	0.886	0	0
NCU03894	Non-specific serine/threonine protein kinase;Serine/threonine-protein kinase ste20	0.117784	4.9591	-4.9591	0	1.15284	0.079811	0	0
NCU00856	Uncharacterized protein	0.117799	5.51401	-5.51401	0	2.00548	0.291017	0	0
NCU04137	Vacuolar protein sorting-associated protein Vps5	0.117865	-0.848776	0.848776	0	0.206886	0.835778	0	0
NCU03658	Secretion pathway protein Sls2/Rcy1	0.117889	6.47898	-6.47898	0	-0.330192	0.643647	0	0
NCU04164	RRM domain-containing protein	0.117894	-5.30652	5.30652	0	6.24357	0.00431129	EnrichedWT	0
NCU07739	YTP1	0.117911	5.69546	-5.69546	0	1.01385	0.355784	0	0
NCU03260	Uncharacterized protein	0.118061	3.57569	-3.57569	0	0.341312	0.70528	0	0
NCU01800	37S ribosomal protein S5	0.118075	-6.5087	6.5087	0	3.18612	0.32224	0	0
NCU09931	Oxidoreductase	0.118191	0.549145	-0.549145	0	3.52416	0.239067	0	0
NCU00211	54S ribosomal protein L31, mitochondrial	0.118212	-5.24716	5.24716	0	1.47738	0.673211	0	0
NCU03653	IGR domain-containing protein	0.118321	-6.25728	6.25728	0	4.35247	0.0781226	0	0
NCU06446	Uncharacterized protein	0.118405	-5.55618	5.55618	0	5.00679	0.102166	0	0
NCU00489	Cytoplasmic ribosomal protein 10	0.118487	-0.942803	0.942803	0	1.83009	0.0580447	0	0
NCU06347	Actin cytoskeleton-regulatory complex protein end-3	0.118494	5.02679	-5.02679	0	5.37633	0.0179709	0	0
NCU00418	NADH-ubiquinone oxidoreductase 14.8 kDa subunit	0.118513	5.09303	-5.09303	0	5.37016	0.0231575	0	0
NCU03606	Replication protein A subunit	0.118533	4.12566	-4.12566	0	-1.20476	0.524576	0	0
NCU16972	Uncharacterized protein	0.118743	5.28677	-5.28677	0	-0.0340836	0.986496	0	0
NCU06418	ATP-dependent RNA helicase dbp-8	0.118996	-5.42378	5.42378	0	2.11236	0.527407	0	0
NCU07399	Serine/threonine protein kinase-9	0.119	3.60521	-3.60521	0	4.25633	0.082839	0	0
NCU00954	Protein phosphatase methylesterase 1	0.119249	5.81536	-5.81536	0	-0.138925	0.926742	0	0
NCU06307	Multisynthetase complex auxiliary component p43	0.119264	-5.14441	5.14441	0	-0.361474	0.769145	0	0
NCU03394	Ribosomal protein S15	0.119604	-6.88922	6.88922	0	0.279699	0.893717	0	0
NCU02545	Uncharacterized protein	0.119687	-6.39036	6.39036	0	-2.01183	0.328268	0	0
NCU07732	Carbamoyl-phosphate synthase arginine-specific small chain, mitochondrial	0.119759	-0.709187	0.709187	0	0.38135	0.754982	0	0
NCU01524	Ribosome biogenesis protein BRX1	0.119793	-5.65296	5.65296	0	3.01138	0.259345	0	0
NCU03343	37S ribosomal protein S25, mitochondrial	0.119828	-5.97731	5.97731	0	4.474	0.0581834	0	0
NCU03711	Probable Ras-related protein Rab7	0.120016	0.575328	-0.575328	0	1.28466	0.344695	0	0
NCU07855	Uncharacterized protein	0.120125	-5.98821	5.98821	0	-0.828737	0.269128	0	0
NCU08120	Mitochondrial ribosomal protein DAP3	0.120333	-6.21788	6.21788	0	4.06528	0.101946	0	0
NCU00575	Glucokinase	0.120611	-6.71511	6.71511	0	0.794358	0.245712	0	0
NCU07991	DUF292 domain-containing protein	0.120709	5.15419	-5.15419	0	3.78116	0.195196	0	0
NCU12023	Mito ribosomal protein S2	0.120783	-5.11401	5.11401	0	-0.0145798	0.993108	0	0
NCU04350	Chitin synthase 6	0.120993	-0.791563	0.791563	0	1.42756	0.0413639	0	0
NCU09688	AP-1 complex subunit mu	0.121112	-4.94442	4.94442	0	1.1852	0.324724	0	0
NCU02729	Transducin family protein	0.121243	-5.23066	5.23066	0	1.30821	0.723722	0	0
NCU08468	Actin-interacting protein	0.121268	5.95639	-5.95639	0	0.752768	0.345974	EnrichedWT	0
NCU02335	Short chain dehydrogenase	0.121398	5.66551	-5.66551	0	2.16141	0.553375	0	0
NCU01644	Intracellular protein transporter UsoA	0.121422	5.66973	-5.66973	0	-1.01651	0.190276	0	0
NCU05547	Uncharacterized protein	0.121685	5.26738	-5.26738	0	-0.644892	0.654257	0	0
NCU02797	UTP--glucose-1-phosphate uridylyltransferase	0.122132	-0.437938	0.437938	0	0.979727	0.128065	0	0
NCU04552	40S ribosomal protein S26E	0.122462	-5.95547	5.95547	0	0.836078	0.360435	0	0
NCU07734	Zinc finger protein gcs1	0.122464	0.889443	-0.889443	0	-2.12296	0.00055828	0	0
NCU06970	Ribose-phosphate pyrophosphokinase II	0.122531	-1.13153	1.13153	0	4.74579	0.0415265	0	0
NCU07366	Glucosamine-fructose-6-phosphate aminotransferase	0.122566	0.388234	-0.388234	0	0.908872	0.195063	0	0
NCU02566	Alanine--tRNA ligase	0.122697	-5.867	5.867	0	0.446543	0.638741	0	0
NCU02966	Pre-mRNA splicing factor prp46	0.12307	-6.67788	6.67788	0	4.18172	0.0746286	0	0
NCU01633	Hexose transporter HXT13	0.123543	1.7531	-1.7531	0	0.592958	0.556144	0	0
NCU06892	40S ribosomal protein S20	0.123788	-1.07916	1.07916	0	2.31318	0.0538815	0	0
NCU03230	Mitochondrial ribosomal protein subunit S18	0.124194	-5.44194	5.44194	0	3.60983	0.135108	0	0
NCU06659	GTP-binding protein	0.124294	0.376888	-0.376888	0	5.15949	0.0218344	0	0
NCU06367	Protein YIP	0.124424	5.19224	-5.19224	0	4.76814	0.0571378	0	0
NCU03223	sn-1,2-diacylglycerol cholinephosphotransferase, variant	0.124658	5.73147	-5.73147	0	4.86123	0.0318513	0	0
NCU01258	Cyanate hydratase	0.125114	-0.955544	0.955544	0	1.40382	0.401116	0	0
NCU03882	Uncharacterized protein	0.12537	-4.92334	4.92334	0	5.27225	0.0220057	0	0
NCU04908	Uncharacterized protein	0.125634	5.42372	-5.42372	0	-0.76907	0.692776	0	0
NCU03423	Secretory pathway protein Ssp120	0.126084	4.48341	-4.48341	0	3.60107	0.209671	0	0
NCU08008	Adenylyl cyclase-associated protein	0.126456	0.639949	-0.639949	0	5.62721	0.0175672	0	0
NCU05226	ABC transporter	0.126553	-1.21813	1.21813	0	-0.381192	0.779879	0	0
NCU06785	Probable ATP-citrate synthase subunit 1	0.127381	1.72077	-1.72077	0	0.769445	0.350535	0	0
NCU03748	Saccharopine dehydrogenase	0.12786	-6.21888	6.21888	0	0.167649	0.896643	0	0
NCU04811	Uncharacterized protein	0.128118	4.26246	-4.26246	0	0.235139	0.871811	0	0
NCU07926	Glutaminyl-tRNA synthetase	0.128198	-4.24696	4.24696	0	1.1713	0.535943	0	0
NCU09018	Peptide hydrolase	0.128783	4.3934	-4.3934	0	-0.71803	0.56135	0	0
NCU01439	D-3-phosphoglycerate dehydrogenase	0.129882	-7.13449	7.13449	0	0.176444	0.858837	0	0
NCU02430	Cystathionine gamma-synthase	0.130446	-1.15916	1.15916	0	-0.11003	0.940904	0	0
NCU07408	60S acidic ribosomal protein P0	0.132312	-1.5346	1.5346	0	-0.0832177	0.928459	0	0
NCU09041	L-xylulose reductase	0.132337	-6.47306	6.47306	0	1.41171	0.0989479	0	0
NCU08034	Small nuclear ribonucleoprotein U	0.13327	-0.687966	0.687966	0	3.81298	0.133966	0	0
NCU03186	Ankyrin repeat and BTB/POZ domain-containing protein	0.133334	4.24255	-4.24255	0	4.11602	0.0843779	0	0
NCU01368	Probable proteasome subunit beta type-4	0.134046	-0.783606	0.783606	0	5.02547	0.0331756	0	0
NCU00898	Uncharacterized protein	0.134209	-1.2297	1.2297	0	2.26112	0.130264	0	0
NCU08053	ADF-H domain-containing protein	0.135733	-6.44279	6.44279	0	0.261001	0.802798	0	0
NCU08641	AAA domain-containing protein	0.136864	-5.628	5.628	0	0.0141093	0.989023	0	0
NCU01016	Uncharacterized protein	0.139023	0.493206	-0.493206	0	-0.92278	0.429935	0	0
NCU01235	Splicing factor 3a subunit 3	0.141056	1.06375	-1.06375	0	4.09926	0.11088	0	0
NCU01948	Ribosomal protein Srp1	0.141298	-7.19348	7.19348	0	0.00281519	0.996679	0	0
NCU00043	Serine/threonine-protein phosphatase PP1	0.141426	-0.700602	0.700602	0	0.932346	0.392214	0	0
NCU00397	SGNH_hydro domain-containing protein	0.143212	-5.81833	5.81833	0	1.54806	0.119844	0	0
NCU03101	Uncharacterized protein	0.143827	4.78445	-4.78445	0	4.08201	0.112206	0	0
NCU05706	Glutathione S-transferase	0.144332	0.600636	-0.600636	0	2.97686	0.338479	0	0
NCU01674	Probable vesicular-fusion protein sec17 homolog	0.145003	0.688914	-0.688914	0	0.43354	0.655679	0	0
NCU00565	Lipoyl synthase, mitochondrial	0.145586	-4.51311	4.51311	0	-0.176949	0.842139	0	0
NCU07808	ABM domain-containing protein	0.146722	-4.93003	4.93003	0	0.767721	0.297311	0	0
NCU05067	Golgi transport complex component Cog5	0.147158	4.62168	-4.62168	0	-1.27986	0.493816	0	0
NCU02011	Importin subunit beta-1	0.147182	1.0402	-1.0402	0	0.203907	0.85879	0	0
NCU07922	Elongation factor 3	0.147495	-5.86601	5.86601	0	1.34733	0.184384	0	0
NCU08515	V-type proton ATPase subunit B	0.149916	0.4503	-0.4503	0	1.26893	0.135074	0	0
NCU08379	Protein transport protein Sec61 subunit beta	0.149929	0.525796	-0.525796	0	-0.435562	0.664004	0	0
NCU04511	Bud site selection protein 7	0.149989	4.93874	-4.93874	0	-0.616323	0.504259	0	0
NCU03993	ANK_REP_REGION domain-containing protein	0.150176	0.877738	-0.877738	0	-1.67215	0.462187	0	0
NCU02887	Voltage-gated potassium channel beta-2 subunit	0.150458	-5.49131	5.49131	0	4.98082	0.0696526	0	0
NCU03877	C-1-tetrahydrofolate synthase;C-1-tetrahydrofolate synthase, variant	0.153858	0.558245	-0.558245	0	2.07811	0.0680355	0	0
NCU01282	Vacuolar-sorting protein snf7	0.154087	2.05841	-2.05841	0	-0.0126649	0.987627	0	0
NCU03100	6-phosphogluconate dehydrogenase, decarboxylating	0.154124	-2.14662	2.14662	0	-0.499421	0.573047	0	0
NCU09880	Small nuclear ribonucleoprotein G	0.159801	0.342044	-0.342044	0	-2.09909	0.121979	0	0
NCU05542	Xanthine phosphoribosyltransferase 1	0.160032	4.51345	-4.51345	0	2.84377	0.309579	0	0
NCU01429	Phosphoserine aminotransferase	0.16059	-5.76134	5.76134	0	2.007	0.044122	0	0
NCU03992	Fimbrin	0.160705	-5.42335	5.42335	0	-0.127974	0.868672	0	0
NCU05937	GDP-mannose pyrophosphorylase	0.160822	-0.895202	0.895202	0	1.4082	0.202869	0	0
NCU02572	U5 small nuclear ribonucleoprotein component	0.160941	0.744573	-0.744573	0	-0.720399	0.381809	0	0
NCU09995	HMG box domain-containing protein;Non-histone chromosomal protein 6	0.16226	-1.14251	1.14251	0	-0.72139	0.347964	0	0
NCU06666	Inositol-3-phosphate synthase	0.163689	-5.63214	5.63214	0	1.25484	0.182466	0	0
NCU09345	Thiamine biosynthesis protein NMT-1	0.165354	-0.954215	0.954215	0	0.515583	0.380931	0	0
NCU08956	MSP domain-containing protein	0.167081	0.435211	-0.435211	0	1.21657	0.131694	0	0
NCU11357	Cell cycle control protein	0.167787	0.54505	-0.54505	0	4.64126	0.069124	0	0
NCU01200	Peptidyl-prolyl cis-trans isomerase B	0.167788	5.89812	-5.89812	0	1.11181	0.386781	0	0
NCU06349	Uncharacterized protein	0.169323	1.021	-1.021	0	4.7115	0.0670041	0	0
NCU01021	Eukaryotic translation initiation factor 3 subunit F	0.169575	-1.30667	1.30667	0	5.27259	0.0294839	EnrichedWT	0
NCU06727	Spermidine synthase	0.170522	-4.28073	4.28073	0	4.7888	0.0395832	0	0
NCU03038	40S ribosomal protein S13	0.172131	-1.3119	1.3119	0	-0.202683	0.755862	0	0
NCU04074	NADH-ubiquinone oxidoreductase 30.4 kDa subunit, mitochondrial	0.1726	0.394684	-0.394684	0	0.886899	0.475049	0	0
NCU05261	Lon protease homolog, mitochondrial	0.17574	1.94698	-1.94698	0	-0.776397	0.295909	0	0
NCU01949	40S ribosomal protein S9	0.176328	-3.32722	3.32722	0	-0.222529	0.726698	0	0
NCU01331	Ribonucloprotein	0.176341	-1.15981	1.15981	0	2.75131	0.401561	0	0
NCU08840	Chromatin remodeling complex subunit	0.177099	4.14728	-4.14728	0	5.03034	0.0294121	0	0
NCU01468	Translation initiation factor eIF-2B subunit delta	0.17773	-1.29766	1.29766	0	0.595868	0.57523	0	0
NCU01647	GTP-binding protein ypt4	0.178257	0.288322	-0.288322	0	0.521163	0.552029	0	0
NCU02839	T-complex protein 1 subunit delta	0.179658	-0.879405	0.879405	0	4.83113	0.0538702	0	0
NCU06054	Probable squalene synthase;Squalene synthetase	0.180631	0.435865	-0.435865	0	-0.586291	0.621751	0	0
NCU01317	60S ribosomal protein L12	0.183394	-1.36937	1.36937	0	1.02444	0.20653	0	0
NCU03572	SWI-SNF complex subunit	0.184588	0.652086	-0.652086	0	4.79027	0.0356589	0	0
NCU04569	5-oxoprolinase	0.185068	4.76389	-4.76389	0	0.955404	0.419494	0	0
NCU07849	Thiamine-4;Thiamine-4, variant	0.18525	0.362799	-0.362799	0	0.0853233	0.934578	0	0
NCU10073	Actin binding protein	0.185921	2.70693	-2.70693	0	-0.72395	0.355325	0	0
NCU10468	Arginine biosynthesis bifunctional protein ArgJ, mitochondrial	0.186229	-3.78319	3.78319	0	6.95622	0.00156069	EnrichedWT	0
NCU04142	Heat shock protein 80	0.187871	-0.994102	0.994102	0	-1.45816	0.0960779	0	0
NCU09610	Protein sey1	0.188078	0.931183	-0.931183	0	0.355291	0.641634	0	0
NCU01332	V-type proton ATPase 16 kDa proteolipid subunit	0.188841	3.75109	-3.75109	0	1.57702	0.0708411	0	0
NCU08026	3 exoribonuclease	0.190137	-4.33192	4.33192	0	1.96538	0.599098	0	0
NCU06921	mRNA splicing factor	0.19106	-1.40682	1.40682	0	3.55033	0.156402	0	0
NCU05889	Eukaryotic translation initiation factor 3 subunit E	0.191874	-2.11657	2.11657	0	1.79235	0.0977365	0	0
NCU01207	V-type proton ATPase catalytic subunit A	0.19244	-0.543618	0.543618	0	-1.70179	0.0208151	0	0
NCU06311	GMP synthase	0.192665	-0.619171	0.619171	0	0.648984	0.41993	0	0
NCU07453	Uncharacterized protein	0.193834	-3.80719	3.80719	0	4.13934	0.10555	0	0
NCU08216	Cystathionine beta-synthase	0.194018	-3.9185	3.9185	0	-1.00223	0.249495	0	0
NCU00409	Chorismate mutase/prephenate dehydratase	0.195189	-4.57235	4.57235	0	2.20506	0.602537	0	0
NCU07830	40S ribosomal protein S14	0.195391	-0.952663	0.952663	0	-0.150629	0.844598	0	0
NCU04655	Abhydrolase_2 domain-containing protein	0.197202	-3.84491	3.84491	0	-0.0985109	0.876059	0	0
NCU00260	Oxidoreductase	0.200971	0.980143	-0.980143	0	1.02786	0.232412	0	0
NCU02505	Pyruvate carboxylase	0.202324	-4.3166	4.3166	0	0.871359	0.319632	0	0
NCU07930	Adenosylhomocysteinase	0.203056	-4.89888	4.89888	0	-0.756059	0.274347	0	0
NCU03982	Endoplasmic reticulum chaperone BiP	0.205189	-0.374164	0.374164	0	0.0901798	0.9218	0	0
NCU06875	Uncharacterized protein	0.205508	-1.01935	1.01935	0	-0.193041	0.851329	0	0
NCU03395	V-type proton ATPase subunit d	0.206886	0.470868	-0.470868	0	-0.90789	0.303111	0	0
NCU04136	Transcription initiation factor TFIID subunit	0.207105	3.54294	-3.54294	0	4.73754	0.0489461	0	0
NCU04651	Tetratricopeptide repeat domain-containing protein	0.207614	-4.05565	4.05565	0	5.09502	0.0253815	0	0
NCU05921	BTB domain-containing protein	0.211481	0.301317	-0.301317	0	2.2577	0.431147	0	0
NCU05120	DNA-directed RNA polymerase subunit beta	0.212851	2.49373	-2.49373	0	1.57522	0.0654587	0	0
NCU08501	E3 ubiquitin-protein ligase TOM1-like	0.213327	-0.408353	0.408353	0	-0.018706	0.980957	0	0
NCU06457	Asparaginyl-tRNA synthetase	0.213976	-0.34815	0.34815	0	0.604731	0.571613	0	0
NCU07731	SAP domain-containing protein	0.215541	-2.53398	2.53398	0	2.90008	0.294381	0	0
NCU03268	RNase_PH domain-containing protein	0.215944	-1.18551	1.18551	0	0.537363	0.686349	0	0
NCU04077	Assimilatory sulfite reductase	0.216751	-4.33464	4.33464	0	2.67651	0.0405165	0	0
NCU03806	60S ribosomal protein L28	0.218808	-7.02314	7.02314	0	0.481816	0.541492	0	0
NCU00979	60S acidic ribosomal protein P2	0.219489	-1.05754	1.05754	0	-0.29245	0.732788	0	0
NCU06410	GTP-binding protein YPT52	0.220577	0.648618	-0.648618	0	0.917242	0.351424	0	0
NCU09142	Cytoplasmic dynein 1 intermediate chain 2	0.221009	0.800943	-0.800943	0	4.41374	0.0689823	0	0
NCU08036	Pre-mRNA-splicing factor syf1	0.222547	0.479753	-0.479753	0	0.663592	0.490432	0	0
NCU00417	Cell cycle control protein cwf14	0.223574	0.858714	-0.858714	0	4.68935	0.0297035	0	0
NCU10042	Enolase	0.22421	-2.07614	2.07614	0	2.6422	0.0263925	0	0
NCU04899	Malate dehydrogenase	0.224502	-5.61253	5.61253	0	0.168749	0.849655	0	0
NCU00148	Short chain dehydrogenase/reductase	0.225089	0.48761	-0.48761	0	5.34522	0.02333	0	0
NCU01183	GTP-binding protein 1	0.225625	0.466851	-0.466851	0	3.79456	0.129694	0	0
NCU02409	Uncharacterized protein	0.226124	4.14127	-4.14127	0	5.06375	0.0332581	0	0
NCU06247	Uncharacterized protein	0.22794	0.418866	-0.418866	0	-0.431051	0.535309	0	0
NCU06451	Uncharacterized protein	0.230172	3.66348	-3.66348	0	3.84308	0.137616	0	0
NCU04155	Exosome component 1	0.230899	-4.10307	4.10307	0	2.0056	0.651946	0	0
NCU02136	Transaldolase	0.231402	-3.22606	3.22606	0	1.47004	0.0543212	0	0
NCU02090	Adenine phosphoribosyltransferase	0.233651	0.800049	-0.800049	0	1.2367	0.271232	0	0
NCU00166	Isochorismatase domain-containing protein 2A	0.234057	-3.47293	3.47293	0	1.43094	0.784295	0	0
NCU04020	Lysine--tRNA ligase	0.235073	-0.407841	0.407841	0	5.93428	0.0128332	EnrichedWT	0
NCU01805	Uncharacterized protein	0.235241	3.15601	-3.15601	0	2.34824	0.415202	0	0
NCU00693	Exosome complex exonuclease RRP40	0.2359	-3.91921	3.91921	0	2.76583	0.268062	0	0
NCU02252	Phosphoglycerate mutase	0.236736	-5.71113	5.71113	0	-0.928175	0.393652	0	0
NCU09715	Trehalose-6-phosphate synthase	0.237023	-3.58282	3.58282	0	-0.398162	0.710695	0	0
NCU09881	WW domain-containing protein	0.237322	-4.24859	4.24859	0	4.55307	0.0584296	0	0
NCU08228	UDP-glucose dehydrogenase	0.239437	5.11289	-5.11289	0	-0.576115	0.673827	0	0
NCU01229	Elongator complex protein 3	0.239879	-3.76403	3.76403	0	3.76042	0.114774	0	0
NCU04861	Uncharacterized protein	0.24053	3.68163	-3.68163	0	3.782	0.325805	0	0
NCU02157	Ubiquinone biosynthesis protein coq-4, mitochondrial	0.240738	-2.67642	2.67642	0	-0.518333	0.638399	0	0
NCU04760	Golgi apparatus membrane protein tvp-18	0.240807	4.38068	-4.38068	0	0.935142	0.513912	0	0
NCU06854	RuvB-like helicase 2	0.241566	0.536635	-0.536635	0	4.07314	0.106168	0	0
NCU02687	Activator 1 41 kDa subunit	0.244264	-3.50857	3.50857	0	1.12351	0.775803	0	0
NCU02717	Pre-mRNA-splicing factor clf-1	0.24463	0.575246	-0.575246	0	-0.859969	0.334358	0	0
NCU03159	3 exoribonuclease	0.25033	-1.52079	1.52079	0	2.66276	0.277729	0	0
NCU06075	Pyruvate kinase	0.250895	-2.53039	2.53039	0	-1.54662	0.113154	0	0
NCU09707	Eukaryotic translation initiation factor 3 subunit K	0.251901	-5.07909	5.07909	0	4.78674	0.0318854	0	0
NCU00984	von Willebrand domain-containing protein, variant	0.252431	-3.06424	3.06424	0	-0.679334	0.444796	0	0
NCU00664	Pre-mRNA-splicing factor isy1	0.252809	0.473324	-0.473324	0	4.45968	0.0734444	0	0
NCU00915	Aspartyl-tRNA synthetase	0.252818	2.35386	-2.35386	0	0.860341	0.468214	0	0
NCU09709	T-complex protein 1 subunit zeta	0.25482	0.937453	-0.937453	0	0.27654	0.809777	0	0
NCU01596	26S proteasome non-ATPase regulatory subunit 11	0.255991	0.201949	-0.201949	0	4.71475	0.0650518	0	0
NCU05276	Protein YIP	0.256321	3.8968	-3.8968	0	5.30338	0.0166823	0	0
NCU08004	Electron transfer flavoprotein alpha-subunit	0.256904	0.985218	-0.985218	0	4.88777	0.0649204	0	0
NCU05295	Proteasome subunit alpha type	0.259072	0.638508	-0.638508	0	5.48604	0.0186257	0	0
NCU01939	Nonsense-mediated mRNA decay protein	0.26085	0.992315	-0.992315	0	0.254248	0.782459	0	0
NCU07826	40S ribosomal protein S19	0.26688	-0.76705	0.76705	0	0.343898	0.678958	0	0
NCU06279	Eukaryotic translation initiation factor 3 subunit L	0.26798	-1.64326	1.64326	0	5.46793	0.0169404	0	0
NCU06550	Probable pyridoxal 5-phosphate synthase subunit pdx-1	0.268863	-0.596958	0.596958	0	0.820114	0.363237	0	0
NCU06035	Elongation factor 1-beta	0.269278	-3.77086	3.77086	0	-0.488844	0.553922	0	0
NCU03007	Pre-mRNA-splicing factor slt-11	0.270768	-0.943143	0.943143	0	-2.17796	0.129038	0	0
NCU01388	Alpha-1,2-mannosyltransferase	0.272718	3.28683	-3.28683	0	4.74321	0.038159	0	0
NCU03130	Uncharacterized protein	0.273014	-0.367589	0.367589	0	4.23924	0.0998694	0	0
NCU04013	Aldehyde dehydrogenase;Beta-apo-4-carotenal oxygenase	0.273815	2.85379	-2.85379	0	1.38381	0.252867	0	0
NCU01549	Uncharacterized protein	0.274355	2.83633	-2.83633	0	-0.123958	0.894463	0	0
NCU04461	Transmembrane domain-containing protein	0.274914	3.43712	-3.43712	0	2.09416	0.612038	0	0
NCU04784	Peptidase S59 domain-containing protein	0.2753	3.56146	-3.56146	0	2.40061	0.0285427	0	0
NCU03704	Ubiquitin carboxyl-terminal hydrolase	0.277074	0.415116	-0.415116	0	4.18542	0.104234	0	0
NCU01499	Uncharacterized protein	0.278273	1.24166	-1.24166	0	6.18823	0.00468641	EnrichedWT	0
NCU06200	DUF1682 domain-containing protein	0.278359	-3.59481	3.59481	0	-0.153278	0.883516	0	0
NCU04251	Chitin synthase 3	0.27846	1.1142	-1.1142	0	1.0835	0.190275	0	0
NCU06932	F-box domain-containing protein	0.279169	3.43677	-3.43677	0	3.27596	0.391411	0	0
NCU02706	Golgi SNAP receptor complex member 1	0.282153	3.1554	-3.1554	0	3.14525	0.264941	0	0
NCU03717	Translation initiation factor 4E	0.284037	1.51348	-1.51348	0	4.51301	0.0552115	0	0
NCU09741	NADPH--cytochrome P450 reductase	0.286528	0.463608	-0.463608	0	0.967604	0.228537	0	0
NCU02387	Nuclear import and export protein Msn5	0.286735	-3.70566	3.70566	0	2.1514	0.0384037	0	0
NCU03115	Spa2-like protein	0.286926	-0.604457	0.604457	0	1.59496	0.157475	0	0
NCU04462	Very-long-chain 3-oxoacyl-CoA reductase	0.287285	-0.638429	0.638429	0	2.48723	0.35865	0	0
NCU03876	Eukaryotic translation initiation factor 3 subunit I	0.287466	-4.58087	4.58087	0	-0.290758	0.70004	0	0
NCU00399	Cell wall protein PhiA	0.288079	3.35422	-3.35422	0	0.759737	0.351428	0	0
NCU09730	Kinesin heavy chain	0.288264	-1.00034	1.00034	0	-0.278706	0.677265	0	0
NCU02979	AMP deaminase	0.289383	3.93199	-3.93199	0	0.0319977	0.972307	0	0
NCU03637	CAAX prenyl protease	0.289462	3.02638	-3.02638	0	5.79056	0.0221285	0	0
NCU02208	Eukaryotic translation initiation factor 3 subunit B	0.291963	-1.48291	1.48291	0	0.918677	0.390182	0	0
NCU01412	Gamma-glutamyl phosphate reductase	0.292548	-3.80062	3.80062	0	5.75047	0.0188406	0	0
NCU08280	Squalene epoxidase	0.293921	-3.61557	3.61557	0	0.802989	0.402621	0	0
NCU07221	Two-component system protein A	0.293946	5.25754	-5.25754	0	0.187163	0.822199	0	0
NCU07857	60S ribosomal protein L34	0.29703	-6.62566	6.62566	0	1.40214	0.207435	0	0
NCU12058	Oxidoreductase	0.298425	-3.20821	3.20821	0	3.59748	0.298929	0	0
NCU02629	Bifunctional purine biosynthesis protein	0.30008	-3.73115	3.73115	0	8.06947	0.000444279	EnrichedWT	0
NCU03979	Biotin synthase	0.300097	-1.22616	1.22616	0	4.9125	0.0304148	0	0
NCU01283	Uncharacterized protein	0.300798	-0.712174	0.712174	0	-0.40519	0.620718	0	0
NCU03813	Formate dehydrogenase	0.300984	3.73758	-3.73758	0	4.65183	0.057096	0	0
NCU04127	Probable protein transport protein Sec61 subunit gamma	0.301358	0.279715	-0.279715	0	1.1908	0.290262	0	0
NCU10061	Proteasome endopeptidase complex	0.301597	-3.42962	3.42962	0	-0.241512	0.775632	0	0
NCU00824	Histone deacetylase RPD3	0.30303	0.238442	-0.238442	0	1.01075	0.50746	0	0
NCU04216	Amidophosphoribosyltransferase	0.303227	-0.486164	0.486164	0	2.32325	0.570743	0	0
NCU00959	Succinate dehydrogenase [ubiquinone] iron-sulfur subunit, mitochondrial	0.305131	-3.30689	3.30689	0	4.28743	0.209343	0	0
NCU04343	Ergothioneine biosynthesis protein 1	0.307656	0.568125	-0.568125	0	1.70194	0.098763	0	0
NCU00522	Cystathionine beta-lyase	0.307818	1.03868	-1.03868	0	0.500764	0.584793	0	0
NCU06622	U2 small nuclear ribonucleoprotein A	0.307845	0.442243	-0.442243	0	4.774	0.0679303	0	0
NCU05288	Rab GDP dissociation inhibitor	0.308514	-3.66907	3.66907	0	1.08278	0.090405	0	0
NCU01166	cAMP-dependent protein kinase regulatory subunit	0.309901	-2.58218	2.58218	0	-0.653187	0.46757	0	0
NCU03480	TAF4 domain-containing protein	0.310677	0.751921	-0.751921	0	5.18107	0.0454203	0	0
NCU00812	Exosome complex exonuclease RRP41	0.31254	-3.33868	3.33868	0	4.48117	0.0617628	0	0
NCU08035	V-type proton ATPase subunit D	0.313651	-3.22759	3.22759	0	4.70656	0.0727068	0	0
NCU09290	Proteasome subunit beta	0.313718	-3.35376	3.35376	0	-1.18387	0.368438	0	0
NCU06717	ATPase get3	0.314148	0.32706	-0.32706	0	4.14268	0.0772908	0	0
NCU03500	Aminotransferase	0.3158	-1.29324	1.29324	0	4.59586	0.048954	0	0
NCU06429	Alpha-actinin	0.316483	-0.58432	0.58432	0	0.436249	0.606235	EnrichedWT	0
NCU00159	Sin3-associated polypeptide Sap18	0.316902	-0.918424	0.918424	0	3.68944	0.292816	0	0
NCU08693	Hsp70-like protein	0.317632	-0.252855	0.252855	0	1.79048	0.106201	0	0
NCU03124	Casein kinase II subunit alpha	0.317738	-0.808211	0.808211	0	0.121877	0.872589	0	0
NCU04448	T-complex protein 1 subunit alpha	0.318731	-0.273209	0.273209	0	4.7828	0.0409615	0	0
NCU03438	Actin-related protein 2/3 complex subunit 5	0.319197	-2.45314	2.45314	0	3.79195	0.120665	0	0
NCU11424	Carotenoid oxygenase 2	0.320292	2.70325	-2.70325	0	1.01339	0.429053	0	0
NCU00464	60S ribosomal protein L32	0.321891	-5.27877	5.27877	0	0.204911	0.764933	0	0
NCU06843	60S ribosomal protein L3	0.322552	-5.41227	5.41227	0	3.7263	0.000338212	EnrichedWT	0
NCU16698	Twinfilin-1	0.32304	3.61872	-3.61872	0	-1.62466	0.236821	0	0
NCU07733	Electron transfer flavoprotein beta-subunit	0.324454	-3.44578	3.44578	0	5.06405	0.0306488	0	0
NCU16028	Cytochrome c oxidase subunit 2	0.324603	-3.26853	3.26853	0	-1.77344	0.182642	0	0
NCU02541	Dolichyl-diphosphooligosaccharide--protein glycosyltransferase subunit 1	0.325482	-3.03663	3.03663	0	5.17065	0.0233534	0	0
NCU03362	Steroid alpha reductase	0.327155	-2.98108	2.98108	0	4.64178	0.0494202	0	0
NCU07914	Phosphoglycerate kinase	0.328274	-2.31586	2.31586	0	1.10089	0.220897	0	0
NCU03200	Non-specific serine/threonine protein kinase	0.328351	2.0983	-2.0983	0	-0.602245	0.493542	0	0
NCU01854	Uncharacterized protein	0.329581	5.43249	-5.43249	0	-0.520059	0.537391	0	0
NCU07299	Splicing factor 3a subunit 2	0.330622	2.91424	-2.91424	0	-0.791206	0.522696	0	0
NCU07554	Structural maintenance of chromosomes protein	0.330745	2.803	-2.803	0	-0.474577	0.636372	0	0
NCU03261	Splicing factor U2AF 23 kDa subunit	0.33774	-2.70841	2.70841	0	0.0148587	0.991838	0	0
NCU01195	NADP-specific glutamate dehydrogenase	0.338107	-0.668163	0.668163	0	0.799015	0.398901	0	0
NCU01765	NADH-ubiquinone oxidoreductase 78 kDa subunit, mitochondrial	0.339198	0.498077	-0.498077	0	-0.472463	0.515863	0	0
NCU03891	Peptide-methionine (R)-S-oxide reductase	0.339748	2.89317	-2.89317	0	1.68011	0.635967	0	0
NCU10311	Mitochondrial ribosomal protein subunit S4	0.339899	-2.81624	2.81624	0	5.66275	0.0195611	0	0
NCU06880	Peroxiredoxin	0.342569	-0.430122	0.430122	0	4.89926	0.0560133	0	0
NCU06278	Elongation factor 2	0.345703	-2.84414	2.84414	0	-0.558129	0.768008	0	0
NCU09056	Uncharacterized protein	0.347833	2.53763	-2.53763	0	5.42642	0.0177344	0	0
NCU03482	RuvB-like helicase 1	0.347908	0.202129	-0.202129	0	4.45155	0.0996333	0	0
NCU02536	Ubiquinone biosynthesis monooxygenase COQ6, mitochondrial	0.348024	3.11873	-3.11873	0	3.26267	0.160939	0	0
NCU06419	MAP kinase kinase	0.349325	0.875573	-0.875573	0	1.64399	0.0268581	0	0
NCU01443	Seryl-tRNA synthetase	0.349419	-0.628455	0.628455	0	5.55754	0.0207426	0	0
NCU00554	Aspartate-semialdehyde dehydrogenase	0.350523	-2.91562	2.91562	0	7.36517	0.0347821	0	0
NCU03980	T-complex protein 1 subunit epsilon	0.351816	0.71095	-0.71095	0	-0.789584	0.48208	0	0
NCU06067	Rho guanyl nucleotide exchange factor	0.352285	4.27346	-4.27346	0	1.40204	0.0360613	0	0
NCU08960	Uncharacterized protein	0.355673	-1.07997	1.07997	0	-0.199735	0.769166	0	0
NCU08024	Mannan polymerase II complex ANP1 subunit	0.356131	3.87372	-3.87372	0	4.31089	0.0761479	0	0
NCU04277	Homoserine kinase	0.356427	1.31003	-1.31003	0	5.19936	0.0411201	0	0
NCU00334	3 exoribonuclease	0.357384	-2.94165	2.94165	0	2.84039	0.301929	0	0
NCU04531	Uncharacterized protein	0.359159	-3.13286	3.13286	0	1.35236	0.260872	0	0
NCU03150	60S ribosomal protein L24	0.360087	-4.65462	4.65462	0	-0.224291	0.73485	0	0
NCU07361	COP9 signalosome complex subunit 4	0.361128	2.66631	-2.66631	0	4.27477	0.0669791	0	0
NCU08012	Exocyst complex protein exo70	0.36236	3.91692	-3.91692	0	4.12673	0.0650615	0	0
NCU05269	Heat shock protein hsp88	0.362451	-4.38158	4.38158	0	-0.0214264	0.977861	0	0
NCU01611	Carnitine acetyl transferase	0.362821	3.27142	-3.27142	0	5.4067	0.0301592	0	0
NCU07831	Eukaryotic translation initiation factor 3 subunit C	0.363587	-1.84711	1.84711	0	1.72911	0.0904357	0	0
NCU08091	Uncharacterized protein	0.364034	-2.6135	2.6135	0	4.91975	0.0373669	0	0
NCU06842	RCM-1	0.364516	0.225423	-0.225423	0	-0.370433	0.707427	0	0
NCU04843	Uncharacterized protein	0.365238	0.470549	-0.470549	0	5.38587	0.0195191	0	0
NCU00863	Transcriptional regulator	0.366633	2.84014	-2.84014	0	0.112016	0.952546	0	0
NCU02103	DNA-directed RNA polymerase subunit	0.366776	1.78081	-1.78081	0	0.574555	0.465423	0	0
NCU09347	Fructose-2,6-bisphosphatase	0.36809	-0.195012	0.195012	0	5.44303	0.0280698	0	0
NCU03616	Protein ras-2	0.368979	-0.197267	0.197267	0	2.58454	0.0411869	0	0
NCU02960	Peroxisomal targeting signal receptor	0.372317	2.67035	-2.67035	0	1.48056	0.0513139	0	0
NCU07281	Glucose-6-phosphate isomerase	0.372899	-1.17457	1.17457	0	0.00732118	0.991731	0	0
NCU09816	Cytochrome c1, heme protein, mitochondrial	0.373152	2.78977	-2.78977	0	5.21451	0.0234046	0	0
NCU10777	GMF family protein	0.373427	-2.52664	2.52664	0	3.69451	0.168039	0	0
NCU06447	Protein RER1	0.373901	2.84679	-2.84679	0	4.56456	0.0371536	0	0
NCU03066	GTP-binding protein	0.373901	-2.52437	2.52437	0	3.5351	0.136835	0	0
NCU05274	Eukaryotic translation initiation factor 5A	0.373901	-2.64265	2.64265	0	0.206428	0.714553	0	0
NCU06958	Mito ribosomal protein S21	0.373901	-2.53429	2.53429	0	4.30659	0.0813555	0	0
NCU01761	Uncharacterized protein	0.373901	-2.60114	2.60114	0	3.84482	0.188771	0	0
NCU06484	Uncharacterized protein	0.373901	2.06084	-2.06084	0	0.413709	0.583969	0	0
NCU02793	Uncharacterized protein	0.373901	3.0365	-3.0365	0	1.22019	0.0819704	0	0
NCU08484	Chromosome segregation protein	0.373901	-2.00294	2.00294	0	3.56622	0.200359	0	0
NCU01632	Pentafunctional AROM polypeptide	0.373901	-2.71523	2.71523	0	1.17185	0.617055	0	0
NCU06123	Phosphoketolase	0.373901	2.44404	-2.44404	0	0.0418025	0.975072	0	0
NCU01904	2-deoxy-D-gluconate 3-dehydrogenase	0.373901	2.66732	-2.66732	0	5.37492	0.0571768	0	0
NCU00635	Nascent polypeptide-associated complex subunit alpha	0.373901	-2.2678	2.2678	0	0.391052	0.587641	0	0
NCU05890	Uncharacterized protein	0.373901	-2.93316	2.93316	0	0.619994	0.710966	0	0
NCU09540	Methyltranfer_dom domain-containing protein	0.373901	2.37248	-2.37248	0	3.57627	0.144637	0	0
NCU02539	DNA helicase	0.373901	-2.37036	2.37036	0	-1.70175	0.506052	0	0
NCU03909	Transcription initiation factor IIE subunit beta	0.373901	2.52897	-2.52897	0	1.12233	0.425894	0	0
NCU03846	Pseudouridine synthase	0.373901	-2.33513	2.33513	0	0.844102	0.567315	0	0
NCU01795	Zinc finger containing protein	0.373901	-2.797	2.797	0	4.92506	0.0353443	0	0
NCU06549	Pyridoxine 2	0.373901	-2.73503	2.73503	0	0.365109	0.665081	0	0
NCU02203	C2H2 finger domain-containing protein	0.373901	-2.59452	2.59452	0	0.0572717	0.946868	0	0
NCU05717	Mito ribosomal protein S6	0.373901	-3.47661	3.47661	0	2.78081	0.336678	0	0
NCU16757	H/ACA ribonucleoprotein complex subunit	0.373901	-2.43391	2.43391	0	4.51625	0.0519853	0	0
NCU08595	Ribosome biogenesis protein	0.373901	-2.84679	2.84679	0	-3.31727	0.37896	0	0
NCU05400	LsmAD domain-containing protein	0.373901	-2.14919	2.14919	0	-0.0487559	0.941191	0	0
NCU02546	Nucleolar GTP-binding protein 2	0.373901	-2.72396	2.72396	0	2.23714	0.450964	0	0
NCU00551	Myosin type-2 heavy chain 2	0.373901	-2.75595	2.75595	0	0.705836	0.419586	0	0
NCU00793	Trehalose phosphate synthase	0.373901	-2.3982	2.3982	0	0.691592	0.400352	0	0
NCU05770	Catalase-peroxidase	0.373901	-2.72902	2.72902	0	2.37227	0.0265343	0	0
NCU06448	Enoyl-CoA hydratase	0.373901	-3.30447	3.30447	0	0.52181	0.640055	0	0
NCU09182	Stress responsive A/B barrel domain-containing protein	0.373901	2.57411	-2.57411	0	-0.456346	0.522284	0	0
NCU03825	FCP1 homology domain-containing protein	0.373901	-1.97478	1.97478	0	4.33737	0.0877765	0	0
NCU08993	HEAT repeat containing protein	0.373901	2.61474	-2.61474	0	-0.41357	0.668305	0	0
NCU07787	Clock controlled protein CCG-14	0.373901	-2.78818	2.78818	0	-0.590993	0.502893	0	0
NCU04924	HAD-superfamily hydrolase, variant;HAD-superfamily hydrolase	0.373901	-2.36823	2.36823	0	0.321443	0.676489	0	0
NCU03661	GTPase-activating protein GYP7	0.373901	1.93447	-1.93447	0	2.14221	0.0418973	0	0
NCU02746	V-type proton ATPase subunit H	0.373901	-2.27562	2.27562	0	-0.701135	0.481605	0	0
NCU10789	Ubiquitin-protein ligase Sel1/Ubx2	0.373901	1.78818	-1.78818	0	0.238434	0.854227	0	0
NCU05985	Glycerol-3-phosphate O-acyltransferase	0.373901	2.59585	-2.59585	0	0.541459	0.572837	0	0
NCU04600	Protein phosphatase 2C isoform gamma, variant;Protein phosphatase 2C isoform gamma	0.373901	-3.17815	3.17815	0	-0.455189	0.477734	0	0
NCU16624	Cytoplasmic tRNA 2-thiolation protein 2	0.373901	2.48921	-2.48921	0	-0.519315	0.704439	0	0
NCU00692	Chaperone dnaK	0.373901	-2.48671	2.48671	0	0.203822	0.894209	EnrichedWT	0
NCU02621	C2H2 transcription factor	0.373901	-1.99373	1.99373	0	1.93598	0.0824071	0	0
NCU10476	F-box domain-containing protein	0.373901	-2.37248	2.37248	0	-0.290254	0.806741	0	0
NCU01361	Sec39 domain-containing protein	0.373901	2.25986	-2.25986	0	-0.012169	0.990185	0	0
NCU08272	Cytochrome b2;L-lactate ferricytochrome c oxidoreductase	0.373901	-3.3165	3.3165	0	3.02785	0.402105	0	0
NCU03556	Peroxisomal membrane protein Pmp47	0.373901	1.73153	-1.73153	0	4.94358	0.0356767	0	0
NCU09711	Uncharacterized protein	0.373901	2.17855	-2.17855	0	-0.954362	0.202861	0	0
NCU05238	Sulfite reductase beta subunit	0.373901	-3.58477	3.58477	0	0.386471	0.697429	0	0
NCU03116	Ras GTPase activating protein	0.373901	-2.29214	2.29214	0	0.872913	0.350241	0	0
NCU05196	Mitochondrial DnaJ chaperone	0.373901	2.42071	-2.42071	0	0.964127	0.498649	0	0
NCU03263	Transmembrane protein	0.373901	2.7837	-2.7837	0	0.80024	0.3628	0	0
NCU02381	CDP-diacylglycerol--serine O-phosphatidyltransferase	0.373901	2.76538	-2.76538	0	4.86882	0.0636802	0	0
NCU07240	Aflatoxin B1 aldehyde reductase member 2	0.373901	-3.14114	3.14114	0	-0.926876	0.575117	0	0
NCU01422	Multiprotein-bridging factor 1	0.373901	-2.83076	2.83076	0	1.61176	0.0179655	0	0
NCU01107	Short-chain dehydrogenase	0.373901	-2.28204	2.28204	0	0.979685	0.439001	0	0
NCU00477	Carboxypeptidase Y homolog A	0.373901	-3.14327	3.14327	0	0.906435	0.33971	0	0
NCU00087	6-phosphogluconolactonase	0.373901	-3.09871	3.09871	0	0.985848	0.362062	0	0
NCU07853	Uricase	0.373901	-3.17815	3.17815	0	0.936952	0.1741	0	0
NCU06260	mRNA-capping enzyme subunit alpha	0.373901	-2.67414	2.67414	0	3.20524	0.303955	0	0
NCU04442	UDP-glucose 4-epimerase	0.373901	-2.85461	2.85461	0	5.50334	2.41666e-08	EnrichedWT	0
NCU08162	Argininosuccinate lyase	0.373901	-3.20133	3.20133	0	-0.844988	0.378293	0	0
NCU07725	Chorismate mutase	0.373901	-3.868	3.868	0	3.15918	0.336147	0	0
NCU07165	Mannose-6-phosphate isomerase	0.373901	-2.32707	2.32707	0	4.1829	0.0850194	0	0
NCU04192	Vacuolar aspartyl aminopeptidase Lap4	0.373901	-1.77371	1.77371	0	-0.127807	0.857464	0	0
NCU04125	TGF beta receptor associated protein 1	0.373901	1.91022	-1.91022	0	1.00788	0.455714	0	0
NCU05991	3-keto-steroid reductase	0.373901	1.89903	-1.89903	0	2.80058	0.359564	0	0
NCU08768	PKS_ER domain-containing protein	0.373901	2.16572	-2.16572	0	-0.256296	0.850928	0	0
NCU08044	Oxidoreductase	0.373901	-3.11252	3.11252	0	4.81669	0.0655416	0	0
NCU05304	Nuclear segregation protein	0.373901	-3.02028	3.02028	0	2.20767	0.0306611	0	0
NCU07896	Uncharacterized protein	0.373901	-3.58221	3.58221	0	1.88168	0.751034	0	0
NCU04579	Dihydroxy-acid dehydratase	0.373901	-2.93316	2.93316	0	5.55301	0.0505449	0	0
NCU05420	Chorismate synthase	0.373901	-2.98316	2.98316	0	-0.383677	0.78933	EnrichedWT	0
NCU03486	C3H1-type domain-containing protein	0.373901	-2.71002	2.71002	0	5.35446	0.0245305	0	0
NCU01189	Uncharacterized protein	0.373901	-2.51346	2.51346	0	4.80492	0.0432453	0	0
NCU01169	NADH-ubiquinone oxidoreductase 24 kDa subunit, mitochondrial	0.373901	-2.88468	2.88468	0	4.48771	0.0561649	0	0
NCU09553	3-hydroxybutyryl CoA dehydrogenase	0.373901	-2.21215	2.21215	0	-2.53414	0.355945	0	0
NCU03549	Uncharacterized protein	0.373901	-2.29587	2.29587	0	5.23953	0.0272416	0	0
NCU07779	Glucose-repressible alcohol dehydrogenase transcriptional effector	0.373901	-2.20919	2.20919	0	-0.0468943	0.946566	0	0
NCU00350	Epoxide hydrolase	0.373901	-2.44221	2.44221	0	-1.10644	0.418486	0	0
NCU06183	Vacuolar protein sorting protein DigA	0.373901	3.53842	-3.53842	0	-1.06076	0.377342	0	0
NCU05994	Transcription factor TamA, variant;Transcription factor TamA	0.373901	2.61089	-2.61089	0	4.62792	0.0374536	0	0
NCU00770	Uncharacterized protein	0.373901	2.40417	-2.40417	0	0.606388	0.608286	0	0
NCU04606	Pre-mRNA splicing factor, variant;Pre-mRNA splicing factor	0.373901	2.02083	-2.02083	0	-0.207645	0.827255	0	0
NCU09266	Methylmalonate-semialdehyde dehydrogenase	0.373901	3.52993	-3.52993	0	5.58673	0.0122112	0	0
NCU04540	F-box/WD-40 domain-containing protein 1	0.373901	2.42924	-2.42924	0	1.36992	0.119357	0	0
NCU01585	Ubiquitin-like domain-containing protein	0.373901	2.22668	-2.22668	0	4.99122	0.0339446	0	0
NCU01645	WW domain-containing protein	0.373901	1.63708	-1.63708	0	1.28057	0.104496	0	0
NCU08669	Betaine aldehyde dehydrogenase 2	0.373901	-2.49498	2.49498	0	0.325182	0.669512	0	0
NCU03814	Leucine--tRNA ligase, mitochondrial	0.373901	-2.35962	2.35962	0	-1.45321	0.368279	0	0
NCU09896	Adenylyl-sulfate kinase	0.373901	-3.24973	3.24973	0	3.99488	0.0822552	0	0
NCU08985	Very-long-chain (3R)-3-hydroxyacyl-CoA dehydratase	0.373901	-2.14071	2.14071	0	-2.40442	0.179581	0	0
NCU03935	Homoserine dehydrogenase	0.373901	-3.75714	3.75714	0	0.243349	0.884685	0	0
NCU04930	COesterase domain-containing protein	0.373901	-2.97114	2.97114	0	0.741221	0.331191	0	0
NCU00966	ER membrane protein complex subunit 3	0.373901	-2.86231	2.86231	0	3.75865	0.177196	0	0
NCU07911	Inclusion body clearance protein iml2	0.373901	2.19411	-2.19411	0	0.219192	0.862045	0	0
NCU06711	Uncharacterized protein	0.373901	-2.51109	2.51109	0	5.76191	0.0165129	0	0
NCU09980	DUF255 domain-containing protein	0.373901	2.28332	-2.28332	0	3.92703	0.0929885	0	0
NCU02225	Uncharacterized protein	0.373901	2.11252	-2.11252	0	-1.1811	0.223707	0	0
NCU06974	Histidinol-phosphatase	0.373901	-2.37669	2.37669	0	3.75636	0.134524	0	0
NCU02788	RIC8	0.373901	3.12373	-3.12373	0	6.44193	0.0198874	0	0
NCU01525	Histone deacetylase	0.373901	2.64386	-2.64386	0	-0.136259	0.90913	0	0
NCU03216	GTP:AMP phosphotransferase, mitochondrial	0.373901	2.68695	-2.68695	0	4.96589	0.0528746	0	0
NCU04017	Heterochromatin protein 1	0.373901	-2.10336	2.10336	0	4.52172	0.0508257	0	0
NCU06738	Protein transport protein sec31	0.373901	-2.52514	2.52514	0	0.267852	0.765761	0	0
NCU04443	Quinone oxidoreductase	0.373901	-3.32093	3.32093	0	1.00071	0.274657	0	0
NCU00422	Curved DNA-binding protein	0.373901	-3.45817	3.45817	0	1.73188	0.0929064	0	0
NCU04923	Gld1	0.373901	-3.77975	3.77975	0	0.178595	0.805887	0	0
NCU00080	DUF1295 domain-containing protein	0.373901	-2.47233	2.47233	0	1.72652	0.291832	0	0
NCU09674	O-methyltransferase family 3	0.373901	-3.6416	3.6416	0	-0.644291	0.385207	0	0
NCU02124	Dienelactone hydrolase, variant;Dienelactone hydrolase	0.373901	-3.74206	3.74206	0	-1.46401	0.107542	0	0
NCU05095	Phenylalanyl-tRNA synthetase subunit alpha	0.373901	-3.32093	3.32093	0	0.325313	0.802528	0	0
NCU07442	Betaine aldehyde dehydrogenase	0.373901	-2.21947	2.21947	0	2.59141	0.0257607	0	0
NCU08687	Galactokinase	0.373901	3.13685	-3.13685	0	4.56539	0.100945	0	0
NCU06171	Actin cytoskeleton-regulatory complex protein pan-1	0.373901	2.68309	-2.68309	0	1.32632	0.15955	0	0
NCU06696	Chromo domain-containing protein	0.373901	2.35526	-2.35526	0	1.11212	0.379021	0	0
NCU03632	Farnesyltransferase/geranylgeranyltransferase type I alpha subunit	0.373901	-2.30203	2.30203	0	-0.179725	0.845371	0	0
NCU06593	MAP kinase activator	0.373901	2.56358	-2.56358	0	2.274	0.0296759	0	0
NCU05634	Uncharacterized protein	0.373901	-2.11793	2.11793	0	5.18278	0.0290832	0	0
NCU03995	Oligosaccharyl transferase subunit	0.373901	2.27303	-2.27303	0	4.51698	0.0484545	0	0
NCU09366	Proteasome component C5	0.373901	-2.97417	2.97417	0	-1.20612	0.15314	0	0
NCU01965	Valine--tRNA ligase, mitochondrial	0.373901	-3.13685	3.13685	0	-0.143159	0.88147	0	0
NCU02109	UDP-N-acetylglucosamine pyrophosphorylase	0.373901	-3.54122	3.54122	0	1.59697	0.0595665	0	0
NCU16822	Inhibitor I9 domain-containing protein	0.373901	-3.19564	3.19564	0	0.78766	0.548496	0	0
NCU03341	Exocyst complex component Sec6	0.373901	2.58781	-2.58781	0	0.311159	0.795927	0	0
NCU02665	Diacylglycerol O-acyltransferase	0.373901	-1.56964	1.56964	0	1.74907	0.127932	0	0
NCU01833	Two-component histidine kinase CHK-1	0.373901	-2.18327	2.18327	0	1.41748	0.0655652	0	0
NCU05290	Orotate phosphoribosyltransferase	0.373901	-3.25482	3.25482	0	3.63107	0.198885	0	0
NCU09228	Aminopeptidase	0.373901	-3.65279	3.65279	0	0.896721	0.270738	0	0
NCU03207	Ran GTPase activating protein 1	0.373901	-2.92652	2.92652	0	-2.72785	0.0161097	0	0
NCU01204	Tropomyosin;Tropomyosin, variant	0.373901	-3.42499	3.42499	0	-0.617643	0.37999	0	0
NCU08922	Uncharacterized protein	0.373901	2.44495	-2.44495	0	4.96413	0.0593956	0	0
NCU00202	Coronin	0.373901	-2.7837	2.7837	0	-0.483624	0.572707	0	0
NCU09111	Glucose-6-phosphate 1-dehydrogenase	0.373901	-3.81206	3.81206	0	1.83319	0.0632377	0	0
NCU06346	ACB domain-containing protein	0.373901	-3.49436	3.49436	0	0.0559532	0.95963	0	0
NCU00316	Peroxisomal adenine nucleotide transporter 1	0.373901	1.94487	-1.94487	0	5.22303	0.0896144	0	0
NCU02531	Telomere_reg-2 domain-containing protein	0.373901	2.00973	-2.00973	0	3.49246	0.199959	0	0
NCU02366	Aconitate hydratase, mitochondrial	0.373901	-4.26731	4.26731	0	2.71829	0.0189171	0	0
NCU00461	NAD-specific glutamate dehydrogenase	0.373901	-2.45484	2.45484	0	2.01456	0.0223186	0	0
NCU01587	Cofilin	0.373901	-3.3467	3.3467	0	1.00915	0.352605	0	0
NCU00792	Branched-chain-amino-acid aminotransferase	0.373901	-3.15587	3.15587	0	-0.0590298	0.962155	0	0
NCU06500	Cell division control protein 25	0.373901	2.63963	-2.63963	0	1.86512	0.0410948	0	0
NCU01861	Short chain dehydrogenase/reductase family protein	0.373901	1.68087	-1.68087	0	3.56638	0.203666	0	0
NCU00576	N-acetyltransferase domain-containing protein	0.373901	2.43111	-2.43111	0	1.23081	0.229716	0	0
NCU07458	Phosphoacetylglucosamine mutase	0.373901	-3.32823	3.32823	0	5.6063	0.0168134	0	0
NCU08599	Uncharacterized protein	0.373901	2.47746	-2.47746	0	1.75695	0.145812	0	0
NCU11209	Vacuolar protein sorting-associated protein 28	0.373901	2.43946	-2.43946	0	4.92287	0.0409905	0	0
NCU02273	Vacuolar protease A	0.373901	-3.00351	3.00351	0	1.40671	0.0802981	0	0
NCU00884	NAD dependent epimerase/dehydratase	0.373901	-2.90256	2.90256	0	-1.41516	0.290065	0	0
NCU04412	Uncharacterized protein	0.373901	2.7173	-2.7173	0	3.53557	0.442896	0	0
NCU03164	Two-component system response regulator	0.373901	2.54695	-2.54695	0	1.68188	0.0337113	0	0
NCU04293	COPII-coated vesicle protein	0.373901	2.02083	-2.02083	0	4.4453	0.072961	0	0
NCU01175	Farnesyl pyrophosphate synthase	0.373901	-3.66445	3.66445	0	-0.30713	0.750406	0	0
NCU06561	Rho-gdp dissociation inhibitor	0.373901	-3.64008	3.64008	0	0.844346	0.270339	0	0
NCU06722	Tryptophanyl-tRNA synthetase	0.373901	-2.67527	2.67527	0	0.722271	0.491354	0	0
NCU01643	5-3 exoribonuclease 2	0.373901	-2.93644	2.93644	0	1.5115	0.18144	0	0
NCU07755	Tyrosine--tRNA ligase	0.373901	-2.75117	2.75117	0	4.7132	0.0442887	0	0
NCU02319	Aminopeptidase	0.373901	-2.97114	2.97114	0	1.6506	0.13401	0	0
NCU00714	Heat shock protein STI1	0.373901	-3.2306	3.2306	0	0.244554	0.824226	0	0
NCU03117	Inosine-5-monophosphate dehydrogenase	0.373901	-3.27949	3.27949	0	-0.293267	0.841086	0	0
NCU08828	Peroxisomal hydratase-dehydrogenase-epimerase	0.373901	-3.00351	3.00351	0	2.14461	0.0213836	0	0
NCU03696	Nitroreductase	0.373901	-3.12373	3.12373	0	-0.816588	0.370175	0	0
NCU06062	Aerobactin siderophore biosynthesis protein iucB	0.373901	-2.29089	2.29089	0	5.27307	0.0220085	0	0
NCU06471	Pyrroline-5-carboxylate reductase	0.373901	-2.32357	2.32357	0	4.12147	0.112115	0	0
NCU04581	Kinesin-like protein	0.373901	-2.39114	2.39114	0	5.00366	0.0265205	0	0
NCU04073	Uncharacterized protein	0.373901	-2.27691	2.27691	0	0.529345	0.513494	0	0
NCU05809	Uncharacterized protein	0.373901	-2.5557	2.5557	0	3.78285	0.180607	0	0
NCU05778	Iron-sulfur cluster assembly protein	0.373901	-2.18639	2.18639	0	5.65919	0.0191275	0	0
NCU04826	Uncharacterized protein	0.373901	-2.4413	2.4413	0	0.685549	0.493988	0	0
NCU00925	Pescadillo homolog	0.373901	-3.26152	3.26152	0	-0.518116	0.682574	0	0
NCU10572	Short chain oxidoreductase	0.373901	-3.03383	3.03383	0	-2.41437	0.00345557	0	0
NCU00963	Methylenetetrahydrofolate dehydrogenase	0.373901	-2.24493	2.24493	0	4.28367	0.0904779	0	0
NCU11381	Diphosphomevalonate decarboxylase	0.373901	-2.86231	2.86231	0	5.60156	0.0206718	0	0
NCU03732	SIS1	0.373901	-2.12329	2.12329	0	-0.335051	0.639698	0	0
NCU03731	HAD superfamily hydrolase	0.373901	-2.9397	2.9397	0	5.00656	0.040242	0	0
NCU01100	Uncharacterized protein	0.373901	-2.55062	2.55062	0	-2.19716	0.371648	0	0
NCU03358	Ketoreductase	0.373901	-2.60701	2.60701	0	-1.38969	0.498621	0	0
NCU00348	Pre-mRNA splicing factor	0.373901	-2.57481	2.57481	0	4.32122	0.0529461	0	0
NCU09532	L-threo-3-deoxy-hexulosonate aldolase	0.373901	-2.22811	2.22811	0	4.6189	0.0738478	0	0
NCU06945	NmrA domain-containing protein	0.373901	-2.84679	2.84679	0	1.00313	0.446841	0	0
NCU07412	PHD finger and BAH domain-containing protein	0.373901	-3.09637	3.09637	0	1.8925	0.110814	0	0
NCU08891	BZIP domain-containing protein	0.373901	-2.18639	2.18639	0	1.46794	0.0211041	0	0
NCU02372	Protein-lysine N-methyltransferase EFM5	0.373901	-2.06084	2.06084	0	2.2499	0.624915	0	0
NCU05516	Biotin apo-protein ligase	0.373901	-2.45127	2.45127	0	-0.386406	0.799702	0	0
NCU09485	Chaperone dnaK	0.373901	-2.11793	2.11793	0	1.11328	0.247568	0	0
NCU02167	Krev-1	0.373901	-1.84521	1.84521	0	4.30252	0.0964657	0	0
NCU00194	Ornithine aminotransferase	0.373901	-2.16734	2.16734	0	0.17721	0.940853	0	0
NCU07608	Ribose 5-phosphate isomerase A, variant (Fragment);Ribose 5-phosphate isomerase A	0.373901	-2.72141	2.72141	0	5.13679	0.0292819	EnrichedWT	0
NCU00936	Succinate-semialdehyde dehydrogenase	0.373901	-2.72141	2.72141	0	5.02532	0.0315307	0	0
NCU03076	Multifunctional fusion protein	0.373901	-3.02028	3.02028	0	-0.834079	0.44204	0	0
NCU01428	5-hydroxyisourate hydrolase	0.373901	-3.2968	3.2968	0	-1.29819	0.0466748	0	0
NCU04292	Branched-chain-amino-acid aminotransferase	0.373901	-2.76538	2.76538	0	0.560456	0.653982	EnrichedWT	0
NCU03944	WD repeat containing protein 2	0.373901	-3.02028	3.02028	0	5.95261	0.0184973	0	0
NCU09911	Formyltetrahydrofolate deformylase	0.373901	-2.797	2.797	0	3.0838	0.268431	0	0
NCU00743	Glycogen debranching enzyme	0.373901	-2.24217	2.24217	0	1.22191	0.107855	0	0
NCU07156	Imidazole glycerol phosphate synthase hisHF	0.373901	-2.49906	2.49906	0	1.17173	0.501654	0	0
NCU04676	Glutathione S-transferase	0.373901	-2.24217	2.24217	0	-2.20761	0.15992	0	0
NCU09356	Uncharacterized protein	0.373901	-1.90185	1.90185	0	4.38018	0.0880959	0	0
NCU08935	Peroxisomal-coenzyme A synthetase	0.373901	-2.23659	2.23659	0	0.237521	0.825063	0	0
NCU08685	Phosphoribosylformylglycinamidine synthase	0.373901	-2.36071	2.36071	0	0.980098	0.409927	0	0
NCU06300	Guanylate kinase	0.373901	-2.56711	2.56711	0	3.78134	0.222012	0	0
NCU08092	Nipsnap family protein	0.373901	-2.15587	2.15587	0	1.14453	0.26592	0	0
NCU08903	Nop10 family nucleolar RNA-binding protein	0.373901	-2.5528	2.5528	0	4.71511	0.0454547	0	0
NCU11321	Ribosomal L1 domain-containing protein 1	0.373901	-2.31412	2.31412	0	0.126484	0.987551	0	0
NCU04044	NADH-ubiquinone oxidoreductase 51 kDa subunit, mitochondrial	0.373901	-2.24217	2.24217	0	-0.091421	0.926955	EnrichedWT	0
NCU10467	Replication factor C subunit 4	0.373901	-2.52128	2.52128	0	2.48676	0.500846	0	0
NCU00385	ATP synthase subunit delta, mitochondrial	0.373901	-2.47319	2.47319	0	5.09804	0.0621749	0	0
NCU06503	C2H2 finger domain-containing protein, variant;C2H2 finger domain-containing protein	0.373901	-2.40615	2.40615	0	1.56124	0.0393395	0	0
NCU03630	Uncharacterized protein	0.373901	-1.82913	1.82913	0	3.67186	0.201746	0	0
NCU02367	HAD_SAK_1 domain-containing protein	0.373901	-2.5236	2.5236	0	-0.38956	0.760807	0	0
NCU04385	3-isopropylmalate dehydratase	0.373901	-3.0496	3.0496	0	4.9481	0.281056	0	0
NCU06768	60S ribosomal protein L16	0.373901	-2.87362	2.87362	0	3.8307	0.102627	0	0
NCU10927	Signal recognition particle subunit SRP68	0.373901	-2.28586	2.28586	0	0.59436	0.649539	0	0
NCU03796	Protein-serine/threonine kinase	0.373901	-2.66214	2.66214	0	0.219423	0.837397	0	0
NCU03156	NADH-ubiquinone oxidoreductase 10.5 kDa subunit	0.373901	-2.67188	2.67188	0	4.43847	0.0674631	0	0
NCU08554	Peptidyl-prolyl cis-trans isomerase ssp-1	0.373901	-2.4159	2.4159	0	5.59809	0.0189669	0	0
NCU03715	Kinesin-like protein	0.373901	-2.85847	2.85847	0	2.40454	0.464356	0	0
NCU10034	Protein get-1	0.373901	-2.28077	2.28077	0	5.05812	0.0348357	0	0
NCU08385	Protein phosphatase PP1 regulatory subunit sds22	0.373901	-2.06084	2.06084	0	4.23877	0.107015	0	0
NCU09212	Serine/threonine-protein kinase, variant;Serine/threonine-protein kinase	0.373901	-2.27042	2.27042	0	0.610609	0.418577	0	0
NCU04945	Mitochondrial intermembrane space import and assembly protein 40	0.373901	2.3819	-2.3819	0	3.3274	0.35984	0	0
NCU07956	Pre-rRNA-processing protein PNO1	0.373901	2.10704	-2.10704	0	4.66165	0.0555032	0	0
NCU05731	Thioredoxin	0.373901	2.57342	-2.57342	0	3.46881	0.177186	0	0
NCU05265	Uncharacterized protein	0.373901	2.61025	-2.61025	0	0.494471	0.620442	0	0
NCU00077	ATP-dependent DNA helicase II subunit 2	0.373901	2.86611	-2.86611	0	2.00408	0.620812	0	0
NCU01704	NADP:D-xylose dehydrogenase	0.373901	1.81921	-1.81921	0	4.05794	0.114911	0	0
NCU05338	Uncharacterized protein	0.373901	2.35745	-2.35745	0	1.48957	0.0322076	0	0
NCU05459	Mitochondrial AAA ATPase	0.373901	1.89334	-1.89334	0	0.609848	0.591661	0	0
NCU04943	Protein transport protein BOS1	0.373901	2.95568	-2.95568	0	3.52597	0.15603	0	0
NCU07329	Mediator of RNA polymerase II transcription subunit 4	0.373901	1.57854	-1.57854	0	-0.786196	0.668817	0	0
NCU02104	WD domain-containing protein	0.373901	2.77003	-2.77003	0	2.5671	0.549861	0	0
NCU03755	Flavin dependent monooxygenase	0.373901	3.36044	-3.36044	0	-0.934119	0.28353	0	0
NCU00231	Uncharacterized protein	0.373901	4.98925	-4.98925	0	-0.753729	0.926078	0	0
NCU07146	Uncharacterized protein	0.373901	2.52744	-2.52744	0	0	0	0	0
NCU03590	Uncharacterized protein	0.373901	2.51188	-2.51188	0	4.4785	0.0908172	0	0
NCU06664	Recombination hotspot-binding protein	0.373901	-2.04856	2.04856	0	-0.532448	0.855091	0	0
NCU08604	Uncharacterized protein	0.373901	2.0845	-2.0845	0	0.354545	0.695519	0	0
NCU02473	Nucleoporin Nup44	0.373901	-2.14751	2.14751	0	3.31038	0.252731	0	0
NCU02743	Vacuolar protein sorting protein 26	0.373901	-2.15753	2.15753	0	-0.940153	0.431277	0	0
NCU08023	Cytohesin-2	0.373901	2.15753	-2.15753	0	0.280088	0.857674	0	0
NCU06632	Mitochondrial import receptor subunit tom20	0.373901	-2.15753	2.15753	0	4.5151	0.0561784	0	0
NCU06268	Probable vacuolar protein sorting-associated protein 16 homolog	0.373901	1.80567	-1.80567	0	-0.2527	0.784003	EnrichedWT	0
NCU00446	Acetoacetyl-CoA synthase	0.375761	2.27179	-2.27179	0	3.70915	0.164049	0	0
NCU16638	DSBA family oxidoreductase	0.376028	3.73155	-3.73155	0	3.68283	0.193039	0	0
NCU03006	Sterol 24-C-methyltransferase erg-4	0.376037	-0.222055	0.222055	0	4.62581	0.0550344	0	0
NCU02260	26S protease regulatory subunit 6B	0.378805	0.143321	-0.143321	0	-0.791679	0.352726	0	0
NCU07400	CAP-Gly domain-containing protein	0.382185	2.48878	-2.48878	0	1.68553	0.14359	0	0
NCU07280	Non-specific serine/threonine protein kinase	0.383261	-3.52271	3.52271	0	1.30513	0.080994	0	0
NCU06672	Ubiquitin-like modifier-activating enzyme ATG7	0.384791	0.614101	-0.614101	0	1.7389	0.0921905	0	0
NCU02967	Ankyrin repeat domain-containing protein	0.385166	0.130836	-0.130836	0	-1.9966	0.381243	0	0
NCU05495	Cyanovirin-N homolog	0.387513	0.32483	-0.32483	0	-1.1834	0.0873581	0	0
NCU09000	Protein fyv-10	0.387711	-0.244984	0.244984	0	4.83683	0.038359	0	0
NCU01167	Uncharacterized protein	0.390052	0.517825	-0.517825	0	4.38459	0.0952158	0	0
NCU09468	Tubulin alpha-B chain	0.391409	0.212121	-0.212121	0	2.52924	0.00203482	EnrichedWT	0
NCU01221	60S ribosomal protein L16	0.391803	-4.98587	4.98587	0	7.61661	0.000639981	EnrichedWT	0
NCU03826	Elongation factor 1-gamma	0.392362	-1.0998	1.0998	0	0.402336	0.599124	0	0
NCU04344	Translation initiation factor eIF-2B alpha subunit	0.393831	-0.6419	0.6419	0	-0.781257	0.481922	0	0
NCU01190	DUF410 domain-containing protein	0.395805	-2.58875	2.58875	0	-0.118302	0.937095	0	0
NCU01438	Nucleosome assembly protein	0.399869	0.385155	-0.385155	0	1.75565	0.0279675	0	0
NCU00117	Exocyst complex component SEC15	0.401557	3.20952	-3.20952	0	-0.96226	0.47687	0	0
NCU00396	Pre-mRNA-splicing factor rse1;Pre-mRNA-splicing factor rse-1, variant	0.402844	-0.562915	0.562915	0	5.1839	0.0191885	0	0
NCU07027	Alpha-1,4 glucan phosphorylase	0.40334	-3.86261	3.86261	0	-0.168302	0.786139	0	0
NCU02669	Vacuolar protein sorting/targeting protein 10	0.403702	2.66618	-2.66618	0	-0.156404	0.843886	0	0
NCU03738	40S ribosomal protein S29	0.404573	-0.905785	0.905785	0	-1.26306	0.083393	0	0
NCU07757	Transcription initiation factor TFIID complex 60 kDa subunit	0.405157	0.399878	-0.399878	0	4.12072	0.122301	0	0
NCU03608	Ketol-acid reductoisomerase, mitochondrial	0.406147	-0.603682	0.603682	0	2.18329	0.0894352	0	0
NCU00127	Uncharacterized protein	0.407333	2.79644	-2.79644	0	1.74526	0.0781049	0	0
NCU01913	Pre-mRNA splicing factor	0.408065	3.20444	-3.20444	0	3.87151	0.122792	0	0
NCU07307	Fatty acid synthase beta subunit dehydratase	0.408708	-0.344486	0.344486	0	0.895225	0.372783	0	0
NCU09371	6,7-dimethyl-8-ribityllumazine synthase	0.408716	-3.59491	3.59491	0	-0.0862436	0.935794	0	0
NCU03625	Small nuclear ribonucleoprotein Sm D3	0.411016	-2.83919	2.83919	0	0.817596	0.565021	0	0
NCU06244	Mitochondrial import inner membrane translocase subunit tim13	0.412447	-3.12894	3.12894	0	3.80868	0.095717	0	0
NCU07352	Uncharacterized protein	0.413943	2.01936	-2.01936	0	-0.125903	0.875345	0	0
NCU16454	Bacilysin biosynthesis oxidoreductase bacC	0.414596	-2.30259	2.30259	0	0.672833	0.426185	0	0
NCU07698	Exocyst complex component SEC5	0.416184	3.27126	-3.27126	0	0.0641578	0.943799	0	0
NCU01501	Mitochondrial peptidyl-tRNA hydrolase Pth2	0.416329	2.81137	-2.81137	0	4.58627	0.0562977	0	0
NCU08390	N-acetyltransferase domain-containing protein	0.416464	-2.65763	2.65763	0	-1.69357	0.215156	0	0
NCU06497	Cell division cycle protein 123	0.420742	3.15469	-3.15469	0	-0.179396	0.917835	0	0
NCU09128	DUF3453 domain-containing protein	0.421243	-2.46925	2.46925	0	3.24647	0.248814	0	0
NCU07283	Uncharacterized protein	0.421733	-2.84724	2.84724	0	1.92192	0.0650557	0	0
NCU09461	AP complex subunit sigma	0.423511	2.25309	-2.25309	0	6.18078	0.0065518	0	0
NCU16402	GFA domain-containing protein	0.424546	-2.61257	2.61257	0	3.36322	0.173475	0	0
NCU00662	RNA binding protein	0.424859	-2.92518	2.92518	0	-2.55863	0.0681396	0	0
NCU08344	60s ribosomal protein	0.42647	-0.63208	0.63208	0	0.347089	0.675974	0	0
NCU00361	Pre-mRNA-splicing factor syf2	0.426925	0.319434	-0.319434	0	-0.99307	0.42703	0	0
NCU05810	Guanine nucleotide-binding protein subunit beta-like protein	0.428087	-0.362087	0.362087	0	3.74728	0.00072861	EnrichedWT	0
NCU06940	Uncharacterized protein	0.429606	2.98219	-2.98219	0	0.303513	0.611037	0	0
NCU02624	Cytochrome P450 51	0.429703	0.331354	-0.331354	0	0.134169	0.872679	0	0
NCU07688	Rho GTPase activator Rga, variant;Rho GTPase activator Rga	0.430334	-3.22405	3.22405	0	1.04965	0.265588	0	0
NCU06716	Short chain dehydrogenase/reductase, variant;Short chain dehydrogenase/reductase	0.431715	2.73293	-2.73293	0	4.92797	0.0347383	0	0
NCU06009	Oxidoreductase	0.432884	2.50512	-2.50512	0	2.96073	0.396908	0	0
NCU03407	Rho1, variant;Rho1	0.43302	-0.269521	0.269521	0	0.894921	0.286488	0	0
NCU09004	Eukaryotic translation initiation factor 6	0.433457	-3.16797	3.16797	0	-1.21044	0.122072	0	0
NCU01470	Vacuolar protein 8	0.435043	-2.24853	2.24853	0	-0.461062	0.560241	0	0
NCU02815	Histidine kinase	0.435316	1.56725	-1.56725	0	1.62447	0.0181003	0	0
NCU02513	ATP-dependent (S)-NAD(P)H-hydrate dehydratase	0.435631	-2.85138	2.85138	0	0.163885	0.872837	0	0
NCU00999	Uncharacterized protein	0.436839	-0.354839	0.354839	0	0.660609	0.658429	0	0
NCU07386	Fe superoxide dismutase	0.437079	-0.395816	0.395816	0	4.02147	0.158359	0	0
NCU00567	Protein arg-6, mitochondrial	0.44056	-0.131982	0.131982	0	3.21382	0.00804034	EnrichedWT	0
NCU06042	Fumarate reductase	0.441948	-3.31374	3.31374	0	-0.679292	0.477126	0	0
NCU07885	WD repeat containing protein 82	0.44511	3.07571	-3.07571	0	2.23231	0.580918	0	0
NCU10051	Flavohemoglobin	0.446687	-0.488832	0.488832	0	-0.477822	0.533467	0	0
NCU03479	Endoribonuclease ysh-1	0.4468	2.7881	-2.7881	0	5.04922	0.0204832	0	0
NCU07658	Protein transporter sec72	0.447048	-2.27697	2.27697	0	1.08628	0.292085	0	0
NCU07717	Replication protein A-2	0.447476	3.54307	-3.54307	0	5.21606	0.0243559	0	0
NCU04345	Adaptin ear-binding coat-associated protein 2	0.447674	2.07732	-2.07732	0	-0.117699	0.939195	0	0
NCU06187	Adenylosuccinate lyase	0.450783	-3.00879	3.00879	0	-1.19397	0.45695	0	0
NCU07982	Acetolactate synthase	0.451932	-0.346863	0.346863	0	-0.422856	0.735731	EnrichedWT	0
NCU02901	Uncharacterized protein	0.452526	3.12001	-3.12001	0	-1.24031	0.277878	0	0
NCU00209	Uncharacterized protein	0.453123	2.84116	-2.84116	0	-0.232397	0.836283	0	0
NCU00636	ATP synthase subunit d, mitochondrial	0.453867	0.389761	-0.389761	0	6.13752	0.00726483	EnrichedWT	0
NCU08939	Mannan polymerase II complex ANP1 subunit	0.454047	-2.28252	2.28252	0	1.50211	0.101115	0	0
NCU06712	Proteasome subunit alpha type	0.454299	-2.89239	2.89239	0	0.395143	0.703427	0	0
NCU05266	KH domain-containing protein	0.454881	-3.42232	3.42232	0	8.46177	8.38685e-05	EnrichedWT	0
NCU09895	Thioesterase	0.455247	-0.245701	0.245701	0	5.4039	0.0245284	0	0
NCU02026	Uncharacterized protein	0.456424	-2.3972	2.3972	0	-0.685	0.365551	0	0
NCU07019	COP9 signalosome complex subunit 6	0.458388	1.96081	-1.96081	0	5.06642	0.0321355	0	0
NCU00177	Phosphoribosylformylglycinamidine cyclo-ligase	0.459039	-3.10722	3.10722	0	1.31889	0.325462	0	0
NCU00965	Uncharacterized protein	0.461062	-2.24963	2.24963	0	3.21113	0.165289	0	0
NCU00541	Uncharacterized protein	0.461867	-0.664942	0.664942	0	8.28334	0.000131045	EnrichedWT	0
NCU07403	Secretory component protein shr3	0.463633	2.86344	-2.86344	0	5.09744	0.0494912	0	0
NCU09973	C2H2-type domain-containing protein	0.46443	2.93759	-2.93759	0	1.834	0.726815	0	0
NCU04258	Dim2-associated protein 1, variant 2;Dim2-associated protein 1	0.464846	-2.45727	2.45727	0	0.0194656	0.979515	0	0
NCU09658	TPR_REGION domain-containing protein	0.465997	2.72706	-2.72706	0	0.0963363	0.939412	0	0
NCU08616	DNA-directed RNA polymerase I subunit RPA2	0.466256	2.80788	-2.80788	0	-1.00915	0.561589	0	0
NCU07126	N-acetyltransferase domain-containing protein	0.466763	2.89608	-2.89608	0	0.605933	0.62014	0	0
NCU04379	Neuronal calcium sensor 1	0.468196	3.52429	-3.52429	0	1.55313	0.0455675	0	0
NCU05605	Uncharacterized protein	0.469002	-1.78664	1.78664	0	-1.25988	0.628087	0	0
NCU07459	Protein arginine N-methyltransferase 1	0.471054	-0.675475	0.675475	0	-1.5249	0.244234	0	0
NCU03561	Mitochondrial carrier protein	0.471056	-2.43187	2.43187	0	4.85109	0.118082	0	0
NCU03302	60S ribosomal protein L36	0.471602	-3.54186	3.54186	0	4.77006	0.0377059	0	0
NCU04187	Cap binding protein	0.471833	-2.70384	2.70384	0	-0.389955	0.681928	0	0
NCU09527	Uncharacterized protein	0.472471	0.344431	-0.344431	0	4.69642	0.0511891	0	0
NCU02360	Transmembrane protein UsgS	0.475434	-1.96027	1.96027	0	3.77358	0.183888	0	0
NCU01535	PEX33	0.476685	2.93403	-2.93403	0	0.713855	0.501406	0	0
NCU00349	Pinin_SDK_memA domain-containing protein	0.476725	-1.08539	1.08539	0	4.25101	0.104116	0	0
NCU04425	Uncharacterized protein	0.476784	-3.43799	3.43799	0	3.80846	0.104478	0	0
NCU03458	Uds1 domain-containing protein	0.477629	-0.610755	0.610755	0	1.81089	0.0787817	0	0
NCU08118	Peroxisome biosynthesis protein	0.481434	-1.85845	1.85845	0	5.10546	0.0270499	0	0
NCU10220	Adenylate kinase isoenzyme 6 homolog	0.483838	-2.41401	2.41401	0	0.807724	0.870343	0	0
NCU06994	Pre-mRNA-splicing factor cef-1	0.484013	-0.517011	0.517011	0	-1.15551	0.153696	0	0
NCU00951	Inorganic pyrophosphatase	0.485922	-0.743006	0.743006	0	6.83098	0.00236574	EnrichedWT	0
NCU11370	6-phosphogluconate dehydrogenase 2	0.489056	2.66696	-2.66696	0	-1.60645	0.345729	0	0
NCU11027	Zinc metalloprotease	0.491252	2.66521	-2.66521	0	0.251621	0.862488	0	0
NCU11371	COBW domain-containing protein 1	0.492161	2.92547	-2.92547	0	3.34179	0.166668	0	0
NCU08991	E3 ubiquitin ligase complex SCF subunit scon-3	0.493266	-0.209332	0.209332	0	-1.25711	0.108559	0	0
NCU01652	O-acetylhomoserine	0.495222	0.418443	-0.418443	0	0.25813	0.747724	0	0
NCU01320	Glutathione S-transferase	0.496884	2.73934	-2.73934	0	3.48574	0.240286	0	0
NCU02221	Uncharacterized protein	0.498241	-2.37409	2.37409	0	-2.12689	0.443669	0	0
NCU07119	Nonribosomal peptide synthase 2	0.500263	2.57542	-2.57542	0	0.172372	0.810541	0	0
NCU06746	Uncharacterized protein	0.500551	-1.9859	1.9859	0	-1.31539	0.108152	0	0
NCU01013	Delta-aminolevulinic acid dehydratase	0.503693	-2.39754	2.39754	0	4.46899	0.200478	0	0
NCU02954	Homoisocitrate dehydrogenase	0.503896	0.0702235	-0.0702235	0	5.56877	0.0168185	0	0
NCU04802	Peroxisomal biogenesis factor	0.504589	-2.96249	2.96249	0	4.91597	0.0394148	0	0
NCU09269	GTP-binding nuclear protein GSP1/Ran	0.50482	0.188508	-0.188508	0	-0.361319	0.559552	0	0
NCU04553	Ubiquitin-40S ribosomal protein S27a	0.507312	-0.0871607	0.0871607	0	-1.03862	0.137384	0	0
NCU06441	D-lactate dehydrogenase 2	0.507792	2.03114	-2.03114	0	1.52276	0.346211	0	0
NCU09897	V-type proton ATPase subunit C	0.508255	2.47724	-2.47724	0	1.06589	0.382136	0	0
NCU09381	RWD domain-containing protein	0.508852	2.4108	-2.4108	0	3.58178	0.135066	0	0
NCU03218	Sorting nexin-4	0.510165	-2.26312	2.26312	0	4.43909	0.0642381	0	0
NCU00272	Ubiquitin ligase subunit CulD	0.511537	-2.3902	2.3902	0	-0.502822	0.600458	0	0
NCU00379	Uncharacterized protein	0.512919	-4.11478	4.11478	0	4.91861	0.0325623	0	0
NCU04182	Splicing factor 3b subunit 4	0.514533	-1.78287	1.78287	0	2.47073	0.400951	0	0
NCU08001	Vacuolar protein-sorting protein bro-1	0.514624	-3.9968	3.9968	0	5.44165	0.0365049	0	0
NCU00378	Aldehyde dehydrogenase	0.518838	-2.26853	2.26853	0	3.7835	0.150251	0	0
NCU09892	Prolyl-tRNA synthetase	0.519679	-2.20035	2.20035	0	-1.53217	0.225985	0	0
NCU07544	E3 ubiquitin protein ligase;E3 ubiquitin-protein ligase bre1	0.519869	-2.11489	2.11489	0	-0.367183	0.680765	0	0
NCU02716	Pre-mRNA splicing factor	0.520323	-1.66062	1.66062	0	4.62871	0.0456498	0	0
NCU08340	ADP-ribosylation factor	0.521624	0.302589	-0.302589	0	0.1088	0.861138	0	0
NCU03957	5-demethoxyubiquinone hydroxylase, mitochondrial	0.522308	2.28735	-2.28735	0	4.44031	0.0519629	0	0
NCU09903	Elongation factor 3	0.523709	2.7914	-2.7914	0	4.65102	0.063235	0	0
NCU07024	Mitogen-activated protein kinase hog-1	0.526106	0.527718	-0.527718	0	1.21851	0.369657	0	0
NCU00505	Small nuclear ribonucleoprotein Sm D1	0.527671	-0.334824	0.334824	0	-1.1994	0.251827	0	0
NCU06372	Ubiquitin carboxyl-terminal hydrolase	0.527946	2.48156	-2.48156	0	4.59312	0.0539108	0	0
NCU05422	E3 ubiquitin-protein ligase PEP5	0.527976	2.14129	-2.14129	0	-0.396964	0.706443	0	0
NCU05387	Hydrolase	0.529089	-0.375064	0.375064	0	-0.450534	0.651304	0	0
NCU08133	Carbonic anhydrase	0.530121	-0.661027	0.661027	0	-0.590603	0.694835	0	0
NCU04264	Extracellular developmental signal biosynthesis protein FluG	0.530386	-0.398667	0.398667	0	-0.405924	0.594437	0	0
NCU08296	Mito ribosomal protein S4	0.531086	-2.77209	2.77209	0	4.24831	0.106485	0	0
NCU02685	Pre-mRNA splicing helicase	0.534263	2.4702	-2.4702	0	0.960334	0.286413	0	0
NCU03782	DNA-directed RNA polymerase II subunit RPB11	0.534921	0.301945	-0.301945	0	3.35743	0.291758	0	0
NCU03833	Calcineurin subunit B	0.535766	2.81037	-2.81037	0	4.7853	0.0410111	0	0
NCU02283	Calcium/calmodulin-dependent protein kinase type I	0.537449	2.90526	-2.90526	0	4.64225	0.033155	0	0
NCU01119	Terpene cyclase/mutase family member	0.54182	-2.04118	2.04118	0	3.94223	0.133134	0	0
NCU00169	Translocation complex component	0.542128	2.26338	-2.26338	0	2.37855	0.0176699	0	0
NCU00244	Glycosyl transferase	0.54217	0.465672	-0.465672	0	5.22809	0.132973	0	0
NCU04315	Fe-S cluster assembly protein dre2	0.542452	-1.87084	1.87084	0	0.576214	0.503353	0	0
NCU01614	Probable small nuclear ribonucleoprotein F	0.54274	0.220554	-0.220554	0	-0.00784347	0.99388	0	0
NCU02076	Eukaryotic translation initiation factor 4E	0.542962	-2.60706	2.60706	0	4.47764	0.0800459	0	0
NCU00456	Uncharacterized protein	0.543546	0.368598	-0.368598	0	4.37273	0.0653793	0	0
NCU00624	ER to Golgi transporter Yif1	0.543906	2.01753	-2.01753	0	5.11685	0.0484237	0	0
NCU03838	Transcription elongation factor spt4	0.544328	0.219093	-0.219093	0	2.89921	0.350058	0	0
NCU03634	Uncharacterized protein	0.55042	-1.7351	1.7351	0	0.671342	0.392399	0	0
NCU05299	NADH-ubiquinone oxidoreductase 29.9 kDa subunit, mitochondrial	0.552081	0.137461	-0.137461	0	0.0823902	0.923817	0	0
NCU09723	zf-C3HC4 domain-containing protein	0.557956	2.46649	-2.46649	0	4.41014	0.0487653	0	0
NCU02357	Importin subunit beta-3	0.559778	0.411999	-0.411999	0	0.853715	0.293447	0	0
NCU05390	Mitochondrial phosphate carrier protein	0.560817	0.18092	-0.18092	0	-0.377936	0.770778	0	0
NCU04100	Vacuolar sorting protein 1	0.562241	0.460369	-0.460369	0	0.614493	0.522881	0	0
NCU01328	Transketolase	0.562301	-1.29806	1.29806	0	1.50515	0.056437	0	0
NCU01823	Two-component sensor protein histidine protein kinase	0.563599	2.0042	-2.0042	0	1.54132	0.0386342	0	0
NCU02580	Fumarate reductase Osm1	0.564779	-2.25401	2.25401	0	5.50827	0.0166094	0	0
NCU09132	Tubulin alpha-A chain	0.565967	0.0923239	-0.0923239	0	2.40879	0.02357	0	0
NCU00867	Hemerythrin domain-containing protein	0.566284	-1.88814	1.88814	0	-0.111326	0.881775	0	0
NCU03690	Importin beta-2 subunit	0.566759	0.95476	-0.95476	0	-0.107927	0.899521	0	0
NCU09466	Uncharacterized protein	0.569381	1.61315	-1.61315	0	-1.12555	0.368449	0	0
NCU05517	Mitochondrial genome maintenance protein MGM101	0.569697	2.07549	-2.07549	0	0.728894	0.64069	0	0
NCU07719	Isopentenyl-diphosphate delta-isomerase	0.572318	2.6188	-2.6188	0	-0.500874	0.783374	0	0
NCU02113	Ubiquitin-conjugating enzyme E2 13	0.575382	0.450066	-0.450066	0	-0.174803	0.807041	0	0
NCU02806	14-3-3 family protein 7	0.578029	0.265563	-0.265563	0	3.94797	2.0065e-05	EnrichedWT	0
NCU06882	RBR-type E3 ubiquitin transferase	0.580355	0.230686	-0.230686	0	1.49757	0.0533524	0	0
NCU02677	Carbamoyl-phosphate synthase large subunit	0.583161	2.64947	-2.64947	0	1.153	0.550973	0	0
NCU04121	AP-1 complex subunit gamma	0.585956	-1.75636	1.75636	0	5.22064	0.0179838	0	0
NCU09721	AP complex subunit beta	0.590062	-1.92243	1.92243	0	5.01137	0.0270132	0	0
NCU07494	RRF domain-containing protein	0.5905	-2.41066	2.41066	0	-0.193946	0.859562	0	0
NCU04566	Non-specific serine/threonine protein kinase	0.594057	1.70623	-1.70623	0	5.82807	0.0164461	0	0
NCU02074	Endoplasmic reticulum oxidoreductin-1	0.594116	-2.22155	2.22155	0	0.67495	0.363783	0	0
NCU06821	CRO1 protein	0.595208	0.383668	-0.383668	0	1.28393	0.218042	EnrichedWT	0
NCU01655	DUF2012 domain-containing protein	0.595894	1.81939	-1.81939	0	3.9756	0.091658	0	0
NCU06735	ATP dependent RNA helicase	0.595954	0.204882	-0.204882	0	4.91985	0.0587942	0	0
NCU02510	Clathrin heavy chain	0.601886	0.0830994	-0.0830994	0	0.417627	0.574737	0	0
NCU02905	60S ribosomal protein L23	0.602345	-0.663633	0.663633	0	0.3546	0.615862	0	0
NCU00441	Phosducin	0.603764	0.218805	-0.218805	0	1.24966	0.286258	0	0
NCU05548	Phospho-2-dehydro-3-deoxyheptonate aldolase	0.6059	0.546725	-0.546725	0	2.77792	0.456049	0	0
NCU01234	ATP-dependent RNA helicase fal-1	0.606294	0.375678	-0.375678	0	-0.128808	0.92519	0	0
NCU04772	Coatamer subunit protein	0.607092	-2.28692	2.28692	0	3.83745	0.096187	0	0
NCU03607	Threonine dehydratase catabolic	0.610477	0.196255	-0.196255	0	3.92064	0.18725	0	0
NCU05457	Cytochrome c oxidase polypeptide 5, mitochondrial	0.61263	0.23067	-0.23067	0	6.03003	0.00817616	EnrichedWT	0
NCU08942	G-patch DNA repair protein	0.613386	-1.87776	1.87776	0	4.74893	0.0421539	0	0
NCU05251	DNA-directed RNA polymerase subunit	0.614085	-0.277863	0.277863	0	1.28126	0.744106	0	0
NCU01992	Coatomer subunit gamma	0.6186	-0.452913	0.452913	0	0.141245	0.897077	0	0
NCU05232	AP complex subunit beta	0.619021	1.90361	-1.90361	0	-1.09066	0.423282	0	0
NCU00774	Uncharacterized protein	0.619057	-1.84042	1.84042	0	-1.47348	0.155775	0	0
NCU16337	Nucleoporin-9	0.619664	-1.98596	1.98596	0	0.331497	0.805733	0	0
NCU01808	Cytochrome c	0.624593	1.66781	-1.66781	0	-3.75539	0.0217425	0	0
NCU00419	DNA-directed RNA polymerase I and III polypeptide	0.629346	-0.204878	0.204878	0	1.68678	0.565964	0	0
NCU00578	Peptidyl-prolyl cis-trans isomerase-like 1	0.632799	0.256592	-0.256592	0	1.74115	0.747807	0	0
NCU09866	Thyroid hormone receptor interactor 12, variant 3	0.638977	-1.4679	1.4679	0	1.32837	0.0756071	0	0
NCU01956	Cytoskeleton assembly control protein Sla2	0.644271	0.680591	-0.680591	0	0.750551	0.489771	0	0
NCU08499	GTPase-activating protein GYP5	0.644589	2.38871	-2.38871	0	0.975419	0.233964	0	0
NCU02780	U2 small nuclear ribonucleoprotein B	0.646112	-0.218921	0.218921	0	4.40042	0.0632312	0	0
NCU00216	NADH-cytochrome b5 reductase 1	0.647397	-0.297726	0.297726	0	5.49527	0.0166061	0	0
NCU06354	Small nuclear ribonucleoprotein E	0.648428	0.166273	-0.166273	0	4.93256	0.0315342	0	0
NCU09808	Dynamin-1	0.650099	-1.9462	1.9462	0	1.03717	0.279306	0	0
NCU09285	Zinc-containing alcohol dehydrogenase	0.650891	-0.848097	0.848097	0	1.71472	0.0171235	0	0
NCU07263	Carnitine/acyl carnitine carrier	0.657385	-0.184523	0.184523	0	4.83761	0.122801	0	0
NCU05599	40S ribosomal protein S28	0.659813	0.328311	-0.328311	0	0.593402	0.456693	0	0
NCU01449	GTP cyclohydrolase II	0.660152	0.515891	-0.515891	0	0.631974	0.667086	0	0
NCU09770	Acetyl-CoA hydrolase	0.662835	0.262609	-0.262609	0	0.762227	0.512419	0	0
NCU04789	RanGTP-binding protein	0.663244	-0.457327	0.457327	0	4.66234	0.0763156	0	0
NCU04289	CTP_transf_like domain-containing protein	0.666792	1.88741	-1.88741	0	-0.0798552	0.907507	0	0
NCU09842	Mitogen-activated protein kinase	0.666874	-0.3588	0.3588	0	0.654467	0.44504	0	0
NCU10273	Hsc70 cochaperone	0.67147	-0.270817	0.270817	0	5.09418	0.0179767	EnrichedWT	0
NCU06355	Karyopherin	0.672454	-0.603381	0.603381	0	0.281525	0.772611	0	0
NCU03575	Isoleucyl-tRNA synthetase	0.672507	-1.7636	1.7636	0	1.1988	0.330327	0	0
NCU01767	Phophatase 2C family protein	0.674968	-0.441422	0.441422	0	5.39597	0.0174132	0	0
NCU05222	CTLH domain-containing protein	0.680892	-0.0893428	0.0893428	0	4.8092	0.0488326	0	0
NCU16790	CDC73_C domain-containing protein	0.685226	-0.426748	0.426748	0	3.4127	0.191313	0	0
NCU02948	Non-anchored cell wall protein 4	0.68543	0.336194	-0.336194	0	0.712314	0.604903	0	0
NCU08030	DNA-directed RNA polymerases I, II, and III subunit RPABC3	0.686843	0.317282	-0.317282	0	3.34361	0.33186	0	0
NCU05797	U5 snRNP complex subunit	0.688059	-0.184825	0.184825	0	3.34896	0.203368	0	0
NCU01914	Sorting nexin-3	0.693118	1.8601	-1.8601	0	5.10085	0.0317236	0	0
NCU00618	40S ribosomal protein S27	0.693526	-0.293744	0.293744	0	1.98315	0.0164922	0	0
NCU01240	Uncharacterized protein	0.699905	1.87303	-1.87303	0	0.232397	0.820127	0	0
NCU01820	Exportin-1	0.702982	-0.321341	0.321341	0	-0.129106	0.87587	0	0
NCU09223	Protein disulfide-isomerase	0.703257	-0.742079	0.742079	0	0.370266	0.691624	0	0
NCU06232	3-isopropylmalate dehydrogenase	0.706691	-0.235331	0.235331	0	-1.27716	0.359884	0	0
NCU01227	Succinate--CoA ligase [ADP-forming] subunit alpha, mitochondrial	0.712872	0.179026	-0.179026	0	0.507539	0.558817	0	0
NCU06606	Cytochrome b-c1 complex subunit Rieske, mitochondrial	0.713398	-0.176388	0.176388	0	4.9065	0.031811	0	0
NCU02325	GMP synthase	0.719528	-1.62744	1.62744	0	3.44651	0.124463	0	0
NCU07700	Elongation factor 2	0.723402	-0.0797094	0.0797094	0	1.50772	0.107322	0	0
NCU08277	Eukaryotic translation initiation factor 2 alpha subunit	0.726376	-0.175212	0.175212	0	0.165069	0.899443	0	0
NCU01515	DNA-directed RNA polymerase II polypeptide	0.728896	0.164101	-0.164101	0	0.0678976	0.963841	0	0
NCU08287	PyrABCN	0.730175	0.107363	-0.107363	0	1.83388	0.0514787	0	0
NCU02549	Mitochondrial-processing peptidase subunit beta	0.73175	-0.161636	0.161636	0	-1.15375	0.167278	0	0
NCU01184	Pre-mRNA splicing factor cwc2	0.736492	-0.385894	0.385894	0	3.81186	0.18144	0	0
NCU07287	Uncharacterized protein	0.736566	-1.71122	1.71122	0	-0.415082	0.771694	0	0
NCU02004	Phosphoserine phosphatase	0.737952	-1.24135	1.24135	0	2.44072	0.0502293	0	0
NCU08952	Translation regulator GCD7	0.742893	0.191144	-0.191144	0	5.36634	0.0150404	EnrichedWT	0
NCU05667	Anchored cell wall protein 3	0.743642	-0.182858	0.182858	0	-0.12446	0.794113	0	0
NCU03151	Peroxiredoxin	0.743836	1.23209	-1.23209	0	-1.93916	0.0198762	0	0
NCU08605	Proteasome subunit beta type 7	0.745783	-0.207852	0.207852	0	0.781084	0.341994	0	0
NCU07468	NAD dependent epimerase/dehydratase	0.75602	1.32822	-1.32822	0	2.30041	0.0174985	0	0
NCU02689	LIM and Rho-GAP domain-containing protein	0.75637	-1.12454	1.12454	0	1.85661	0.0437409	0	0
NCU07561	Uncharacterized protein	0.756687	-1.28436	1.28436	0	1.83196	0.0472044	0	0
NCU09746	Molybdopterin molybdenumtransferase	0.758864	0.259689	-0.259689	0	-0.469058	0.687288	0	0
NCU01843	T-complex protein 1 subunit gamma	0.760967	0.0961062	-0.0961062	0	5.06876	0.0384426	0	0
NCU04720	Nitrite reductase [NAD(P)H]	0.761984	-0.285557	0.285557	0	-0.411122	0.601711	0	0
NCU03065	Mitotic control protein dis3	0.762176	-0.564382	0.564382	0	-0.703088	0.605981	0	0
NCU00720	L-lactate dehydrogenase	0.762925	0.0917466	-0.0917466	0	0.467147	0.684142	0	0
NCU03310	Prohibitin	0.763991	-0.109107	0.109107	0	-1.30919	0.248838	0	0
NCU01550	Adenylate kinase	0.769598	-0.177802	0.177802	0	1.26053	0.359622	0	0
NCU04063	Protein transport protein sec13	0.770522	-0.219198	0.219198	0	-2.13359	0.0556797	0	0
NCU02533	DNA-directed RNA polymerase I and III polypeptide	0.772224	0.371038	-0.371038	0	2.35813	0.452898	0	0
NCU07723	Norsolorinic acid reductase	0.774401	0.162135	-0.162135	0	3.3649	0.266981	0	0
NCU07112	Pyr_redox_2 domain-containing protein	0.775261	0.0804354	-0.0804354	0	1.64926	0.104612	0	0
NCU01486	Elongator complex protein 1	0.776734	0.34737	-0.34737	0	5.14478	0.043865	0	0
NCU08550	Uncharacterized protein	0.787497	0.178451	-0.178451	0	-0.288406	0.747687	0	0
NCU01179	Mitochondrial import receptor subunit tom40	0.787852	0.226109	-0.226109	0	4.68556	0.0436112	0	0
NCU01747	Glycerophosphocholine phosphodiesterase Gde1	0.79209	-0.984154	0.984154	0	0.214322	0.81471	0	0
NCU05804	Ribosomal protein L19	0.795427	-1.13508	1.13508	0	0.565381	0.36019	0	0
NCU04370	Ubiquitin-activating enzyme E1 1	0.796238	-0.961015	0.961015	0	0.773536	0.329483	0	0
NCU06086	Regulatory protein suaprga1	0.797211	-1.00027	1.00027	0	5.12826	0.0288637	0	0
NCU02508	Sm domain-containing protein	0.799326	0.0636953	-0.0636953	0	0.887941	0.634265	0	0
NCU06976	Dynein heavy chain, cytoplasmic	0.800208	0.584817	-0.584817	0	0.352065	0.676592	0	0
NCU01446	Uracil phosphoribosyltransferase	0.802867	-0.946482	0.946482	0	4.96402	0.0699378	0	0
NCU02437	Histone H2A	0.802907	-1.17591	1.17591	0	0.747283	0.34708	0	0
NCU11426	Ankyrin repeat protein nuc-2	0.804635	-0.931797	0.931797	0	0.735244	0.30326	0	0
NCU04743	Tubulin-tyrosine ligase	0.806922	0.0997384	-0.0997384	0	4.16562	0.0986767	0	0
NCU01638	DNA-directed RNA polymerase subunit	0.807875	-0.252793	0.252793	0	-0.779358	0.542728	0	0
NCU11311	Mitochondrial import inner membrane translocase subunit tim8	0.808696	-0.239026	0.239026	0	3.32406	0.244043	0	0
NCU09789	Adenylosuccinate synthetase	0.808842	0.138986	-0.138986	0	0.498531	0.662933	0	0
NCU04405	Mago nashi protein	0.814314	-0.162078	0.162078	0	3.42043	0.428945	0	0
NCU03229	Mitochondrial import inner membrane translocase subunit TIM44	0.817615	1.08651	-1.08651	0	3.22564	0.163161	0	0
NCU02810	Eukaryotic translation initiation factor 2 gamma subunit	0.827157	-0.106947	0.106947	0	6.58024	0.00193664	EnrichedWT	0
NCU01821	Alanine-glyoxylate aminotransferase	0.832846	0.766956	-0.766956	0	5.78709	0.0283826	0	0
NCU08373	Peroxisomal biogenesis factor 6	0.833912	-0.86211	0.86211	0	0.0276617	0.981566	0	0
NCU02450	Threonine dehydratase	0.834489	-0.634206	0.634206	0	1.12611	0.332291	0	0
NCU08324	DNA-binding protein HGH1	0.836389	0.89153	-0.89153	0	0.742328	0.858283	0	0
NCU06149	ATP-dependent RNA helicase dhh1	0.842031	-0.70955	0.70955	0	1.32364	0.0475403	0	0
NCU09349	ATP-dependent RNA helicase has-1	0.842969	0.180118	-0.180118	0	-1.16671	0.547615	0	0
NCU05689	Cytochrome c oxidase subunit 4, mitochondrial	0.845999	-0.0963593	0.0963593	0	6.09199	0.00540854	EnrichedWT	0
NCU00895	RAB GTPase Ypt5	0.846434	0.0401014	-0.0401014	0	1.6876	0.027887	0	0
NCU05650	Karyopherin Kap123	0.847712	0.237511	-0.237511	0	5.14776	0.0640806	0	0
NCU01323	Structural maintenance of chromosomes protein	0.850046	0.503217	-0.503217	0	4.71299	0.0387457	0	0
NCU00389	Developmentally regulated GTP-binding protein 1	0.853863	-0.647057	0.647057	0	-0.804448	0.55557	0	0
NCU07690	Methylenetetrahydrofolate reductase	0.856496	0.146196	-0.146196	0	1.63027	0.0371431	0	0
NCU02974	Uncharacterized protein	0.86219	0.661462	-0.661462	0	3.60999	0.13955	0	0
NCU01809	AAA family ATPase/60S ribosome export protein Rix7	0.862612	0.613858	-0.613858	0	-1.60323	0.378537	0	0
NCU02480	Short-chain dehydrogenase/reductase	0.864103	-0.73665	0.73665	0	-2.03019	0.0540057	0	0
NCU10008	Fumarate hydratase	0.864536	-0.957823	0.957823	0	2.08468	0.016482	0	0
NCU06914	Histidyl-tRNA synthetase	0.870876	-0.0950934	0.0950934	0	0.442653	0.654795	0	0
NCU02274	Serine hydroxymethyltransferase, cytosolic	0.870887	0.143807	-0.143807	0	0.067387	0.93259	0	0
NCU00134	Exportin-T	0.871504	0.238525	-0.238525	0	5.08004	0.0363154	0	0
NCU08409	Tryptophan synthase	0.872088	0.0685488	-0.0685488	0	1.58666	0.270512	0	0
NCU06330	TYR_PHOSPHATASE_2 domain-containing protein	0.873957	0.557568	-0.557568	0	-0.570209	0.668641	0	0
NCU07513	Uncharacterized protein	0.874282	0.756076	-0.756076	0	4.83918	0.0548743	0	0
NCU00725	Epsin-3	0.877306	0.560649	-0.560649	0	5.2946	0.0214006	0	0
NCU08441	Non-ribosomal peptide synthetase	0.877371	0.615675	-0.615675	0	0.636754	0.44224	0	0
NCU09354	Uncharacterized protein	0.877718	0.552924	-0.552924	0	-1.2722	0.179367	0	0
NCU01177	NAD dependent epimerase/dehydratase	0.883013	-0.527701	0.527701	0	3.66101	0.176324	0	0
NCU02193	Pyruvate decarboxylase;Pyruvate decarboxylase, variant	0.884731	0.0512708	-0.0512708	0	1.01296	0.125318	EnrichedWT	0
NCU07420	ATP-dependent RNA helicase eIF4A	0.888321	0.0418568	-0.0418568	0	0.747099	0.343467	0	0
NCU05007	Spindle poison sensitivity protein Scp3	0.889265	-0.560253	0.560253	0	0.709673	0.428936	0	0
NCU06684	RNA binding protein	0.889761	0.604754	-0.604754	0	2.14039	0.0319526	0	0
NCU09560	Superoxide dismutase	0.890812	0.0916576	-0.0916576	0	2.36848	0.129906	0	0
NCU08875	Cullin binding protein CanA	0.891407	0.0576617	-0.0576617	0	-0.172967	0.812704	0	0
NCU04104	Chromosome segregation protein Cse1	0.895982	-0.494102	0.494102	0	-0.0660108	0.944817	0	0
NCU17239	Anucleate primary sterigmata protein B	0.896516	-0.814775	0.814775	0	0.787268	0.373022	0	0
NCU04759	Nuclear transport factor 2	0.90166	-0.509212	0.509212	0	5.03806	0.0362586	0	0
NCU06435	VPS9 domain-containing protein	0.902783	0.187586	-0.187586	0	-0.307196	0.751597	0	0
NCU09378	DNA-directed RNA polymerase II polypeptide	0.905522	0.0728626	-0.0728626	0	4.879	0.0472828	0	0
NCU02479	Glutamine synthetase	0.906257	-0.439825	0.439825	0	5.17494	0.0290381	0	0
NCU02630	Heat shock protein 78	0.908019	0.445005	-0.445005	0	0.384434	0.793957	0	0
NCU06534	RING-type domain-containing protein	0.909421	0.0351022	-0.0351022	0	1.89044	0.181771	0	0
NCU16016	Cytochrome c oxidase subunit 1	0.910832	-0.35667	0.35667	0	-1.3612	0.469343	0	0
NCU08886	Peptidase M20 domain-containing protein 2	0.913104	0.426465	-0.426465	0	-0.0395682	0.975327	0	0
NCU00200	Multifunctional tryptophan biosynthesis protein	0.917106	-0.440152	0.440152	0	0.587299	0.625018	0	0
NCU06468	Midasin	0.917189	-0.395561	0.395561	0	0.0124484	0.99101	0	0
NCU09700	T-complex protein 1 subunit eta	0.919518	0.0251923	-0.0251923	0	5.81982	0.0133515	EnrichedWT	0
NCU01739	Uncharacterized protein	0.920438	0.343362	-0.343362	0	-1.06814	0.395	0	0
NCU09716	Uncharacterized protein	0.9232	-0.501507	0.501507	0	1.72663	0.628986	0	0
NCU06249	Serine/threonine protein kinase	0.923878	0.351555	-0.351555	0	1.62332	0.0989562	0	0
NCU03042	U2 snRNP component prp10	0.924164	-0.428432	0.428432	0	-0.251091	0.81071	0	0
NCU07678	MOSC domain-containing protein	0.924446	0.308786	-0.308786	0	4.95592	0.0342276	0	0
NCU00736	Adenylyltransferase and sulfurtransferase uba4	0.924837	0.376172	-0.376172	0	3.38736	0.218925	0	0
NCU00478	Phosphodiesterase	0.928197	0.33636	-0.33636	0	0.528214	0.664706	0	0
NCU09367	Phosphatidylinositol 3-kinase 3	0.932508	0.272611	-0.272611	0	2.13157	0.046082	0	0
NCU08904	20S-pre-rRNA D-site endonuclease NOB1	0.933133	0.227676	-0.227676	0	-1.708	0.436769	0	0
NCU04051	GCN20	0.933149	0.295294	-0.295294	0	-0.0321813	0.977903	0	0
NCU04803	2-nitropropane dioxygenase family oxidoreductase	0.933545	0.0449479	-0.0449479	0	3.90459	0.143848	0	0
NCU05305	DNA-directed RNA polymerase II polypeptide	0.933989	-0.0531133	0.0531133	0	4.80367	0.0336407	0	0
NCU05515	Mitochondrial import inner membrane translocase subunit tim16	0.934402	0.266567	-0.266567	0	3.9265	0.0841474	0	0
NCU04380	Acyl-CoA synthetase	0.936028	0.313313	-0.313313	0	1.0799	0.259137	0	0
NCU02605	DNA-directed RNA polymerase I/II/III subunit 10	0.937716	0.0480105	-0.0480105	0	-1.32515	0.294771	0	0
NCU03439	Uncharacterized protein	0.940576	-0.0197843	0.0197843	0	5.04922	0.0659615	0	0
NCU08119	DNA replication licensing factor MCM7	0.94125	0.104758	-0.104758	0	0.710966	0.588365	0	0
NCU03759	Probable methionine--tRNA ligase, mitochondrial	0.942672	-0.294531	0.294531	0	3.875	0.149885	0	0
NCU05693	Interferon-induced GTP-binding protein Mx2	0.944367	-0.0525812	0.0525812	0	4.86864	0.0313566	0	0
NCU10007	Malate synthase, glyoxysomal	0.945755	-0.0410989	0.0410989	0	0.785735	0.563405	0	0
NCU08894	Glutamyl-tRNA synthetase	0.945832	-0.262239	0.262239	0	1.63444	0.255193	0	0
NCU04221	Neutral trehalase	0.94767	-0.256377	0.256377	0	1.0403	0.0928542	0	0
NCU05521	Protein YOP1	0.948946	0.00658417	-0.00658417	0	5.18919	0.021858	0	0
NCU01516	GrpE protein homolog, mitochondrial	0.952294	0.219067	-0.219067	0	2.84318	0.392819	0	0
NCU08900	FMN binding oxidoreductase	0.952396	0.186705	-0.186705	0	2.15096	0.680709	0	0
NCU05606	Glucosidase 2 subunit beta	0.955462	0.191854	-0.191854	0	1.38829	0.125073	0	0
NCU06740	Uncharacterized protein	0.957866	-0.0105794	0.0105794	0	5.11423	0.0318734	0	0
NCU02358	SDS23	0.958559	0.168321	-0.168321	0	5.52262	0.0176203	EnrichedWT	0
NCU03886	PH domain-containing protein	0.958673	0.229263	-0.229263	0	5.01178	0.0363504	0	0
NCU04580	Vacuolar protein sorting protein Vps66	0.961295	-0.167324	0.167324	0	2.20495	0.453186	0	0
NCU03226	Y14 protein	0.961432	0.0362682	-0.0362682	0	3.82797	0.172818	0	0
NCU04304	Mitochondrial outer membrane protein porin	0.963996	-0.010493	0.010493	0	7.28722	0.000501245	EnrichedWT	0
NCU01160	ATP-dependent RNA helicase dbp-5	0.964319	0.0357291	-0.0357291	0	1.51514	0.240768	0	0
NCU07904	Short chain dehydrogenase/reductase	0.966622	0.16328	-0.16328	0	3.85648	0.0929078	0	0
NCU07473	Glycosyltransferase family 28 domain-containing protein	0.967981	-0.0159938	0.0159938	0	1.67253	0.0929695	0	0
NCU06832	Kinesin;Kinesin, variant	0.968383	0.187548	-0.187548	0	2.12715	0.0294143	0	0
NCU07446	V-type proton ATPase subunit E;Vacuolar membrane ATPase 4, variant	0.96906	-0.0302149	0.0302149	0	1.4148	0.12606	0	0
NCU09436	Histone chaperone asf-1	0.970775	-0.120381	0.120381	0	0.0907987	0.932058	0	0
NCU00157	COP9 signalosome complex subunit 1	0.971613	-0.121992	0.121992	0	3.36195	0.19934	0	0
NCU00928	UPF0183 domain-containing protein	0.973124	0.134811	-0.134811	0	4.38775	0.0625925	0	0
NCU06764	Probable proteasome subunit alpha type-2	0.973415	0.137495	-0.137495	0	5.02631	0.0301788	0	0
NCU07832	Pre-mRNA processing splicing factor 8	0.974507	0.0299524	-0.0299524	0	1.15988	0.18283	0	0
NCU02380	Threonyl-tRNA synthetase	0.974984	0.0136077	-0.0136077	0	1.63658	0.220404	0	0
NCU03778	Small nuclear ribonucleoprotein Sm D2	0.975287	-0.0104383	0.0104383	0	3.72876	0.172725	0	0
NCU06539	Uncharacterized protein	0.976561	0.103528	-0.103528	0	2.83679	0.486077	0	0
NCU09243	Uncharacterized protein	0.978039	-0.136055	0.136055	0	-0.51676	0.609041	0	0
NCU05642	Cysteinyl-tRNA synthetase	0.979234	0.0950807	-0.0950807	0	1.38278	0.190176	0	0
NCU02082	Protein cft1	0.979549	0.0772915	-0.0772915	0	5.24023	0.0225086	0	0
NCU09174	Uncharacterized protein	0.979721	-0.100396	0.100396	0	-0.604642	0.284583	0	0
NCU00436	GTPase FZO1	0.981223	0.0642153	-0.0642153	0	0.790508	0.574108	0	0
NCU08627	40S ribosomal protein S21	0.981584	-0.0197627	0.0197627	0	0.964096	0.291176	0	0
NCU02226	Methylthioribose-1-phosphate isomerase	0.982209	0.0795371	-0.0795371	0	3.73089	0.19144	0	0
NCU03047	Uncharacterized protein	0.983357	0.077467	-0.077467	0	3.94644	0.168202	0	0
NCU07435	Chitin biosynthesis protein CHS5	0.984509	-0.062362	0.062362	0	-0.734803	0.568348	0	0
NCU00066	Pre-mRNA-splicing factor cwc22	0.985198	0.0628052	-0.0628052	0	0.438201	0.729501	0	0
NCU08847	Uncharacterized protein	0.985608	-0.0603708	0.0603708	0	1.92268	0.0323177	0	0
NCU01165	LEM3/CDC50 family protein	0.985702	0.0586999	-0.0586999	0	0.536214	0.592103	0	0
NCU02003	Elongation factor 1-alpha	0.986151	-0.00467809	0.00467809	0	1.97123	0.0208371	EnrichedWT	0
NCU09862	2-methoxy-6-polyprenyl-1,4-benzoquinol methylase, mitochondrial	0.986378	0.0620124	-0.0620124	0	-0.0414925	0.980128	0	0
NCU05899	Flotillin domain-containing protein	0.988376	0.0574347	-0.0574347	0	-0.275041	0.72781	0	0
NCU02265	Frequency clock protein	0.988546	0.0167135	-0.0167135	0	0.560027	0.357085	EnrichedWT	0
NCU00614	DUF1620 domain-containing protein	0.989864	0.0451031	-0.0451031	0	0.224069	0.84301	0	0
NCU11188	Phosphatidyl inositol 3-kinase	0.990394	-0.0585238	0.0585238	0	0.757872	0.601513	0	0
NCU07887	Ribonucleoside-diphosphate reductase small chain	0.990861	-0.0141061	0.0141061	0	0.542546	0.606525	0	0
NCU05594	L-galactose dehydrogenase	0.991111	0.0544046	-0.0544046	0	0.380209	0.540386	0	0
NCU06741	Cytochrome c oxidase subunit	0.992221	-0.0405947	0.0405947	0	4.67737	0.0388223	0	0
NCU08039	RING-type domain-containing protein	0.993661	0.0276248	-0.0276248	0	0.366104	0.963956	0	0
NCU02236	Uncharacterized protein	0.996364	-0.0176951	0.0176951	0	3.61098	0.295147	0	0
NCU04754	Branched-chain-amino-acid aminotransferase	0.997675	0.0102444	-0.0102444	0	4.0502	0.224429	0	0
NCU00896	Synaptojanin-1	0.997764	0.00269127	-0.00269127	0	0.203589	0.813611	0	0
NCU01069	Amphiphysin-like lipid raft protein	0.998865	-0.00547028	0.00547028	0	-0.315582	0.79271	0	0
				0					0
				0					0
				0					0
				0					0

## Sheet: No Nitrogen
Proteins enriched within an enriched KEGG category:
					Redundant enriched categories
protein IDs	Description	Enriched Category A	Enriched Category B	Enriched Category C	Enriched Category D	Enriched Category E	Enriched Category F	Enriched Category G	Enriched Category H
P54898	Protein arg-6, mitochondrial; In the N-terminal section; belongs to the acetylglutamate kinase family.	Arginine biosynthesis			Metabolic pathways	Biosynthesis of amino acids	Biosynthesis of antibiotics	Biosynthesis of secondary metabolites
A7UWD5	Arginine biosynthesis bifunctional protein ArgJ, mitochondrial; Catalyzes two activities which are involved in the cyclic version of arginine biosynthesis: the synthesis of acetylglutamate from glutamate and acetyl-CoA, and of ornithine by transacetylation between acetylornithine and glutamate; Belongs to the ArgJ family.	Arginine biosynthesis			Metabolic pathways	Biosynthesis of amino acids	Biosynthesis of antibiotics	Biosynthesis of secondary metabolites
Q86ZF9	Glutamine synthetase	Arginine biosynthesis	Glyoxylate and dicarboxylate metabolism		Metabolic pathways	Biosynthesis of amino acids
Q7S3Y3	Dihydrolipoamide succinyltransferase	Citrate cycle (TCA cycle)			Metabolic pathways	Biosynthesis of antibiotics	Biosynthesis of secondary metabolites	Carbon metabolism
Q7SDJ1	Putative uncharacterized protein	Citrate cycle (TCA cycle)	Propanoate metabolism		Metabolic pathways	Biosynthesis of antibiotics	Biosynthesis of secondary metabolites	Carbon metabolism
A7UWT5	Succinate dehydrogenase [ubiquinone] flavoprotein subunit, mitochondrial; Flavoprotein (FP) subunit of succinate dehydrogenase (SDH) that is involved in complex II of the mitochondrial electron transport chain and is responsible for transferring electrons from succinate to ubiquinone (coenzyme Q).	Citrate cycle (TCA cycle)	Oxidative phosphorylation		Metabolic pathways	Biosynthesis of antibiotics	Biosynthesis of secondary metabolites	Carbon metabolism
P54118	Glyceraldehyde 3-phosphate-dehydrogenase	Glycolysis / Gluconeogenesis			Metabolic pathways	Biosynthesis of amino acids	Biosynthesis of antibiotics	Biosynthesis of secondary metabolites	Carbon metabolism
P53444	Fructose-bisphosphate aldolase	Glycolysis / Gluconeogenesis			Metabolic pathways	Biosynthesis of amino acids	Biosynthesis of antibiotics	Biosynthesis of secondary metabolites	Carbon metabolism
Q7S2Z9	Triosephosphate isomerase	Glycolysis / Gluconeogenesis			Metabolic pathways	Biosynthesis of amino acids	Biosynthesis of antibiotics	Biosynthesis of secondary metabolites	Carbon metabolism
Q7RVA8	Pyruvate kinase; Belongs to the pyruvate kinase family.	Glycolysis / Gluconeogenesis	Purine metabolism	Pyruvate metabolism	Metabolic pathways	Biosynthesis of amino acids	Biosynthesis of antibiotics	Biosynthesis of secondary metabolites	Carbon metabolism
P38667	Phosphoglycerate kinase; Belongs to the phosphoglycerate kinase family.	Glycolysis / Gluconeogenesis			Metabolic pathways	Biosynthesis of amino acids	Biosynthesis of antibiotics	Biosynthesis of secondary metabolites	Carbon metabolism
P16929	Acetyl-coenzyme A synthetase	Glycolysis / Gluconeogenesis	Propanoate metabolism	Pyruvate metabolism	Metabolic pathways	Biosynthesis of antibiotics	Biosynthesis of secondary metabolites	Carbon metabolism
P28345	Malate synthase, glyoxysomal; Belongs to the malate synthase family.	Glyoxylate and dicarboxylate metabolism	Pyruvate metabolism		Metabolic pathways	Biosynthesis of secondary metabolites	Carbon metabolism
Q7SG89	Glycine cleavage system P protein; The glycine cleavage system catalyzes the degradation of glycine.	Glyoxylate and dicarboxylate metabolism			Metabolic pathways	Biosynthesis of antibiotics	Biosynthesis of secondary metabolites	Carbon metabolism
Q7SHP4	Acetyl-CoA acetyltransferase	Glyoxylate and dicarboxylate metabolism	Propanoate metabolism	Pyruvate metabolism	Metabolic pathways	Biosynthesis of antibiotics	Biosynthesis of secondary metabolites	Carbon metabolism
Q9P602	ATP synthase subunit 5, mitochondrial	Oxidative phosphorylation			Metabolic pathways
P48503	Ubiquinol--cytochrome-c reductase chain; Cytochrome b-c1 complex subunit 8	Oxidative phosphorylation			Metabolic pathways
P11592	H+-transporting ATPase, vacuolar, 67K chain; V-type proton ATPase catalytic subunit A	Oxidative phosphorylation			Metabolic pathways
Q7S8I6	Uncharacterized protein	Oxidative phosphorylation			Metabolic pathways
P06810	Cytochrome c oxidase polypeptide 5, mitochondrial	Oxidative phosphorylation			Metabolic pathways
Q7SI08	Putative uncharacterized protein	Oxidative phosphorylation			Metabolic pathways
Q7SBL5	Uncharacterized protein; Acetyl-CoA carboxylase	Propanoate metabolism	Pyruvate metabolism		Metabolic pathways		Biosynthesis of secondary metabolites
Q7SES6	L-lactate dehydrogenase; Belongs to the LDH/MDH superfamily.	Propanoate metabolism	Pyruvate metabolism	Glycolysis / Gluconeogenesis	Metabolic pathways	Biosynthesis of antibiotics	Biosynthesis of secondary metabolites
Q7SE75	Sulfate adenylate transferase; Catalyzes the first intracellular reaction of sulfate assimilation, forming adenosine-5'-phosphosulfate (APS) from inorganic sulfate and ATP. Plays an important role in sulfate activation as a component of the biosynthesis pathway of sulfur- containing amino acids.	Purine metabolism			Metabolic pathways		Biosynthesis of antibiotics
Q9HE76	Adenylate kinase cytosolic and mitochondrial; Catalyzes the reversible transfer of the terminal phosphate group between ATP and AMP. Plays an important role in cellular energy homeostasis and in adenine nucleotide metabolism. Adenylate kinase activity is critical for regulation of the phosphate utilization and the AMP de novo biosynthesis pathways.	Purine metabolism			Metabolic pathways	Biosynthesis of antibiotics	Biosynthesis of secondary metabolites
Q9UW15	Ribonucleoside-diphosphate reductase large chain; Provides the precursors necessary for DNA synthesis. Catalyzes the biosynthesis of deoxyribonucleotides from the corresponding ribonucleotides.	Purine metabolism	Pyrimidine metabolism		Metabolic pathways
Q7RYI9	Uncharacterized protein	Purine metabolism	Pyrimidine metabolism	RNA polymerase	Metabolic pathways
Q7RYP4	RBP11-like subunits of RNA polymerase	Purine metabolism	Pyrimidine metabolism	RNA polymerase	Metabolic pathways
Q7S203	Adenylyl-sulfate kinase; Catalyzes the synthesis of activated sulfate.	Purine metabolism			Metabolic pathways
Q7S8Z5	DNA-directed RNA polymerases II 24 kDa polypeptide	Purine metabolism			Metabolic pathways
Q7SHT0	DNA-directed RNA polymerases I and III 40 kDa polypeptide	Purine metabolism	Pyrimidine metabolism	RNA polymerase	Metabolic pathways
O74633	DNA-directed RNA polymerase I subunit RPA2; DNA-dependent RNA polymerase catalyzes the transcription of DNA into RNA using the four ribonucleoside triphosphates as substrates.	Purine metabolism	Pyrimidine metabolism	RNA polymerase	Metabolic pathways
Q7RZV2	UTP--ammonia ligase; Catalyzes the ATP-dependent amination of UTP to CTP with either L-glutamine or ammonia as the source of nitrogen.	Pyrimidine metabolism			Metabolic pathways
Q7S8I3	Uridine kinase; Belongs to the uridine kinase family.	Pyrimidine metabolism			Metabolic pathways
P07685	Histidine biosynthesis trifunctional protein				Metabolic pathways	Biosynthesis of amino acids	Biosynthesis of secondary metabolites
Q7SEL5	UTP-glucose-1-phosphate uridylyltransferase				Metabolic pathways		Biosynthesis of antibiotics
Q7S2E1	Nucleotide-diphospho-sugar transferase				Metabolic pathways		Biosynthesis of secondary metabolites
Q7S830	Methylenetetrahydrofolate reductase				Metabolic pathways	Carbon metabolism
Q9Y8H7	Uncharacterized protein; Spermidine synthase; Belongs to the spermidine/spermine synthase family.				Metabolic pathways
Q7RVY5	5-aminolevulinate synthase, mitochondrial; Belongs to the class-II pyridoxal-phosphate-dependent aminotransferase family.				Metabolic pathways	Biosynthesis of secondary metabolites
P34738	3-isopropylmalate dehydrogenase; Catalyzes the oxidation of 3-carboxy-2-hydroxy-4- methylpentanoate (3-isopropylmalate) to 3-carboxy-4-methyl-2- oxopentanoate. The product decarboxylates to 4-methyl-2 oxopentanoate.				Metabolic pathways	Biosynthesis of secondary metabolites	Biosynthesis of amino acids
Q7SCQ0	3-deoxy-D-arabino-heptulosonate 7-phosphate synthase; Stereospecific condensation of phosphoenolpyruvate (PEP) and D-erythrose-4-phosphate (E4P) giving rise to 3-deoxy-D- arabino-heptulosonate-7-phosphate (DAHP).				Metabolic pathways	Biosynthesis of amino acids	Biosynthesis of antibiotics	Biosynthesis of secondary metabolites
Q7RWB7	Probable proline-tRNA ligase	Aminoacyl-tRNA biosynthesis
Q7RWF9	Probable serine-tRNA ligase, cytosolic; Seryl-tRNA synthetase	Aminoacyl-tRNA biosynthesis
Q7S207	Prolyl-tRNA synthetase	Aminoacyl-tRNA biosynthesis
Q7S3D9	Histidyl-tRNA synthetase, mitochondrial	Aminoacyl-tRNA biosynthesis
Q871N9	40S ribosomal protein S1; Belongs to the eukaryotic ribosomal protein eS1 family.	Ribosome
Q7RXX0	40S ribosomal protein S18; Belongs to the universal ribosomal protein uS13 family.	Ribosome
Q01291	40S ribosomal protein S0; Required for the assembly and/or stability of the 40S ribosomal subunit. Required for the processing of the 20S rRNA- precursor to mature 18S rRNA in a late step of the maturation of 40S ribosomal subunits.	Ribosome
Q7RYL4	30S ribosomal protein S10, mitochondrial	Ribosome
Q7RV74	40S ribosomal protein S12; Belongs to the eukaryotic ribosomal protein eS12 family.	Ribosome
Q7RZF0	60S ribosomal protein L6, mitochondrial; Belongs to the universal ribosomal protein uL6 family.	Ribosome
Q7S2C2	Probable ribosomal protein S13; Belongs to the universal ribosomal protein uS13 family.	Ribosome
Q7S3G1	40S ribosomal protein S20	Ribosome
Q7S6M9	Uncharacterized protein	Ribosome
Q7S7R6	40S ribosomal protein S9, mitochondrial; Belongs to the universal ribosomal protein uS9 family.	Ribosome
Q9C2B9	60S ribosomal protein L38; Belongs to the eukaryotic ribosomal protein eL38 family.	Ribosome
P27770	40S ribosomal protein S17	Ribosome
Q7SB95	Ribosomal protein S6	Ribosome
Q7SBD8	40S ribosomal protein S19	Ribosome
P19115	40S ribosomal protein S14; Belongs to the universal ribosomal protein uS11 family.	Ribosome
Q7RVI1	40S ribosomal protein S5; Belongs to the universal ribosomal protein uS7 family.	Ribosome
Q7SDH0	40S ribosomal protein S13; Belongs to the universal ribosomal protein uS15 family.	Ribosome
Q7SFJ9	40S ribosomal protein S16; Belongs to the universal ribosomal protein uS9 family.	Ribosome
O93798	40S ribosomal protein S21; Required for the processing of the 20S rRNA-precursor to mature 18S rRNA in a late step of the maturation of 40S ribosomal subunits. Has a physiological role leading to 18S rRNA stability.	Ribosome
Q7SGF1	Probable ribosomal protein S12, cytosolic; 40S ribosomal protein S15; Belongs to the universal ribosomal protein uS19 family.	Ribosome
P08580	Ribosomal protein S16, mitochondrial	Ribosome
Q7SGU0	Translational machinery component	Ribosome
Q7SHF3	Putative uncharacterized protein	Ribosome
Q7RYU2	Eukaryotic translation initiation factor 5	RNA transport
Q7RV88	ATP-dependent RNA helicase mrh-4, mitochondrial; Belongs to the DEAD box helicase family.	RNA transport
Q7S6Q1	Related to Nup98-Nup96	RNA transport
Q6MFP4	Eukaryotic translation initiation factor 3 RNA-binding subunit; RNA-binding component of the eukaryotic translation initiation factor 3 (eIF-3) complex, which is involved in protein synthesis of a specialized repertoire of mRNAs and, together with other initiation factors, stimulates binding of mRNA and methionyl-tRNAi to the 40S ribosome. The eIF-3 complex specifically targets and initiates tran…	RNA transport
Q7SEY8	Eukaryotic translation initiation factor 4E	RNA transport
Q7RW10	ATP-dependent RNA helicase	RNA transport
Other enriched proteins
protein IDs	Description
Q7RWZ8	Putative uncharacterized protein
Q7RWZ7	Uncharacterized protein
Q873E4	37S ribosomal protein S25, mitochondrial
Q1K566	Heat shock protein 60, mitochondrial; Belongs to the chaperonin (HSP60) family.
Q7RYW8	Uncharacterized protein
Q7RYW7	Uncharacterized protein
Q1K5Z0	Uncharacterized protein B23L21.370
Q7RZQ3	Protein VTS1
Q7RZM8	U3 small nucleolar RNA-associated protein 10
Q7S024	Structural maintenance of chromosomes protein
Q7RVR1	Mitogen-activated protein kinase MKC1
Q7S2H6	Manganese and iron superoxide dismutase
Q7S2X7	Putative uncharacterized protein
Q7S3D8	Uncharacterized protein
Q7S3H3	Redoxin-domain-containing protein
Q7S443	Uncharacterized protein
Q7S469	Putative uncharacterized protein
Q7S465	T-complex protein 1 subunit beta; Molecular chaperone; assists the folding of proteins upon ATP hydrolysis.
Q7S4F4	Mitochondrial peroxiredoxin PRX1
Q7S4G5	Terpenoid cyclases/Protein prenyltransferase
Q7S4P3	Protein transport protein sec-24
Q7RVS7	Ubiquitin carrier protein; Belongs to the ubiquitin-conjugating enzyme family.
Q01369	Guanine nucleotide-binding protein subunit beta-like protein
Q7S615	Putative uncharacterized protein
Q7S6S5	Putative uncharacterized protein
Q9P6U7	Probable proteasome subunit beta type-2
Q1K6Q3	Putative uncharacterized protein
Q7S7R7	Probable translation elongation factor eEF-1, gamma chain; Elongation factor 1-gamma
P48580	Serine/threonine-protein phosphatase PP2A catalytic subunit
P38672	Eukaryotic translation initiation factor 5A
Q7S8S4	ArfGap-domain-containing protein
Q7S912	Putative uncharacterized protein
Q7S932	Putative uncharacterized protein
P87253	Protein kinase C-like
Q7S9Z6	Uncharacterized protein; Elongation factor 3
Q7SA59	Putative uncharacterized protein
Q7SAC0	Class I glutamine amidotransferase-like protein
Q7SAJ1	Uncharacterized protein
Q7SAI3	Putative uncharacterized protein
Q7SAP3	Uncharacterized protein
Q7SAN7	Related to nucleosome remodeling complex subunit RSC8
Q7SAN0	Putative uncharacterized protein; Belongs to the class-III pyridoxal-phosphate-dependent aminotransferase family.
Q7SC58	Uncharacterized protein
P87252	Woronin body major protein
Q7SCU3	Putative uncharacterized protein
Q7SCZ4	Uncharacterized protein
Q7SD06	Putative uncharacterized protein
Q7SD47	Protein arginine N-methyltransferase 1; Belongs to the class I-like SAM-binding methyltransferase superfamily. Protein arginine N- methyltransferase family.
Q7SD61	Acyl-CoA N-acyltransferase
Q7SDJ8	Putative uncharacterized protein
Q7SDU4	Nascent polypeptide-associated complex subunit beta
Q7SEB1	26S proteasome regulatory subunit
P48467	Kinesin-like protein; Kinesin heavy chain; Belongs to the TRAFAC class myosin-kinesin ATPase superfamily. Kinesin family.
Q7SF34	Probable GTP-binding protein; Hydrolyzes ATP, and can also hydrolyze GTP with lower efficiency. Has lower affinity for GTP.
Q7SFF3	Putative uncharacterized protein
Q7SFI0	Uncharacterized protein
Q7SFM5	Putative uncharacterized protein; Belongs to the complex I LYR family.
Q7SFZ3	Uncharacterized protein
Q7SG18	Putative uncharacterized protein
Q7SG49	Uncharacterized protein
Q7SGC9	Predicted protein
Q7SH78	Putative uncharacterized protein
Q7SH42	Activator 1 41 kDa subunit
Q7SH87	Ubiquitin carboxyl-terminal hydrolase; Belongs to the peptidase C19 family.
Q7SHB2	Putative uncharacterized protein
Q7SHR9	Predicted protein
Q7SHQ2	Putative uncharacterized protein
Q7SHN7	Putative uncharacterized protein
Q7SI56	Uncharacterized protein
Q7SI52	Uncharacterized protein B22I21.100
Q7SI17	Nascent polypeptide-associated complex subunit alpha
A7UX90	Putative uncharacterized protein
Q7SC41	Uncharacterized protein
A7UWX2	Putative uncharacterized protein

## Sheet: Nikkomycin Z
Proteins enriched within an enriched KEGG category:
protein IDs	Description	Enriched Category
O59953	Putative 5S rRNA binding ribosomal protein; 60S ribosomal protein L5	Ribosome
Q7RXU7	Uncharacterized protein	Ribosome
Q7RZF0	60S ribosomal protein L6, mitochondrial; Belongs to the universal ribosomal protein uL6 family.	Ribosome
Q7RZS0	60S ribosomal protein L10a; Belongs to the universal ribosomal protein uL1 family.	Ribosome
Q7S5N9	Ribosomal protein L19; Belongs to the eukaryotic ribosomal protein eL19 family.	Ribosome
Q7S709	60S ribosomal protein L13; Belongs to the eukaryotic ribosomal protein eL13 family.	Ribosome
Q7SA60	Uncharacterized protein	Ribosome
Q7SBD5	60S ribosomal protein L7	Ribosome
Q7SBS9	60S ribosomal protein L25	Ribosome
Q7SBV6	Putative uncharacterized protein	Ribosome
Q7SDY7	Putative uncharacterized protein; Belongs to the universal ribosomal protein uS4 family.	Ribosome
Q7SEP1	60S ribosomal protein L36; Belongs to the eukaryotic ribosomal protein eL36 family.	Ribosome
Q7SGE3	60S acidic ribosomal protein P2; Belongs to the eukaryotic ribosomal protein P1/P2 family.	Ribosome
Q7SGE5	Related to ribosomal protein YmL49, mitochondrial	Ribosome
Q7SH22	60S ribosomal protein L6	Ribosome
Q7SHF3	Putative uncharacterized protein	Ribosome
Q7SI18	Putative uncharacterized protein	Ribosome
Q96TJ5	60S acidic ribosomal protein P0; Ribosomal protein P0 is the functional equivalent of E.coli protein L10.	Ribosome
Q9C285	60S ribosomal protein L12; Belongs to the universal ribosomal protein uL11 family.	Ribosome
Q9HE25	60S ribosomal protein L17; Belongs to the universal ribosomal protein uL22 family.	Ribosome
Q6MFP4	Eukaryotic translation initiation factor 3 RNA-binding subunit; RNA-binding component of the eukaryotic translation initiation factor 3 (eIF-3) complex, which is involved in protein synthesis of a specialized repertoire of mRNAs and, together with other initiation factors, stimulates binding of mRNA and methionyl-tRNAi to the 40S ribosome. The eIF-3 complex specifically targets and initiates tran…	RNA transport
Q7RWT1	Eukaryotic translation initiation factor 3 110 kDa subunit homolog; RNA-binding component of the eukaryotic translation initiation factor 3 (eIF-3) complex, which is involved in protein synthesis of a specialized repertoire of mRNAs and, together with other initiation factors, stimulates binding of mRNA and methionyl-tRNAi to the 40S ribosome. The eIF-3 complex specifically targets and initiates …	RNA transport
Q7S519	Eukaryotic translation initiation factor 3 subunit E; Component of the eukaryotic translation initiation factor 3 (eIF-3) complex, which is involved in protein synthesis of a specialized repertoire of mRNAs and, together with other initiation factors, stimulates binding of mRNA and methionyl-tRNAi to the 40S ribosome. The eIF-3 complex specifically targets and initiates translation of a subset of…	RNA transport
Q7S9Y9	Eukaryotic translation initiation factor 3 subunit H; Component of the eukaryotic translation initiation factor 3 (eIF-3) complex, which is involved in protein synthesis of a specialized repertoire of mRNAs and, together with other initiation factors, stimulates binding of mRNA and methionyl-tRNAi to the 40S ribosome. The eIF-3 complex specifically targets and initiates translation of a subset of…	RNA transport
Q9HEH1	Regulator of nonsense transcripts 1 homolog	RNA transport
Q9P748	Eukaryotic translation initiation factor 3 subunit F; Component of the eukaryotic translation initiation factor 3 (eIF-3) complex, which is involved in protein synthesis of a specialized repertoire of mRNAs and, together with other initiation factors, stimulates binding of mRNA and methionyl-tRNAi to the 40S ribosome. The eIF-3 complex specifically targets and initiates translation of a subset of…	RNA transport
Other enriched proteins
protein IDs	Description
A7UWL1	Uncharacterized protein
P06809	Cytochrome c oxidase subunit 4, mitochondrial
P22572	Carbamoyl-phosphate synthase arginine-specific small chain, mitochondrial
P25284	NADH-ubiquinone oxidoreductase 40 kDa subunit, mitochondrial
P87253	Protein kinase C-like
Q7RXV8	Putative uncharacterized protein
Q7RYW0	Negative regulator of differentiation 1
Q7RZQ3	Protein VTS1
Q7S0R9	Cleavage and polyadenylation specificity factor, 25 kDa subunit
Q7S1Q3	Uncharacterized protein
Q7S1R6	Putative uncharacterized protein
Q7S1Z3	Putative uncharacterized protein
Q7S2R9	Eukaryotic translation initiation factor 3 subunit K; Component of the eukaryotic translation initiation factor 3 (eIF-3) complex, which is involved in protein synthesis of a specialized repertoire of mRNAs and, together with other initiation factors, stimulates binding of mRNA and methionyl-tRNAi to the 40S ribosome. The eIF-3 complex specifically targets and initiates translation of a subset of…
Q7S300	Putative uncharacterized protein
Q7S711	Putative uncharacterized protein
Q7S8H3	P-loop containing nucleoside triphosphate hydrolase protein
Q7S8Q6	Putative uncharacterized protein
Q7S8Q8	Electron transfer flavoprotein beta-subunit
Q7S910	54S ribosomal protein L4, mitochondrial
Q7S932	Putative uncharacterized protein
Q7SA65	Bystin-domain-containing protein
Q7SA88	Putative uncharacterized protein
Q7SAI3	Putative uncharacterized protein
Q7SC14	Uncharacterized protein B10K17.060
Q7SC58	Uncharacterized protein
Q7SCN0	FK506-binding protein 4
Q7SEK1	Eukaryotic translation initiation factor 3 subunit M; Component of the eukaryotic translation initiation factor 3 (eIF-3) complex, which is involved in protein synthesis of a specialized repertoire of mRNAs and, together with other initiation factors, stimulates binding of mRNA and methionyl-tRNAi to the 40S ribosome. The eIF-3 complex specifically targets and initiates translation of a subset of…
Q7SEK9	Putative uncharacterized protein
Q7SFK1	Putative uncharacterized protein; Belongs to the small GTPase superfamily. Arf family.
Q7SFM5	Putative uncharacterized protein; Belongs to the complex I LYR family.
Q7SFW1	Related to polyadenylate-binding protein
Q7SG51	Uncharacterized protein
Q7SHQ2	Putative uncharacterized protein
Q8X066	Nop domain-containing protein; Nucleolar protein 58
Q9C2D4	Probable protein transport protein Sec61 subunit gamma

## Sheet: NikkomycinZ_Proteins_vs_RNA
		Proteins				RNA			Enrichment
protein IDs	Protein description	GFPvsGUL p-value	GFPvsGUL Difference	GFPvsGUL -Difference	NikkomycinZ_enrichment	resGFP.log2FoldChange	resGFP.pvalue	NikkomycinZ_enrichment			Summary
NCU02475	Glycine cleavage system P protein	0.373901	-1.77737	1.77737	0	1.97973	0.00551393	EnrichedGFP	RNA		RNA enriched	827
NCU02635	Mannan polymerase complexes MNN9 subunit	0.488268	2.0598	-2.0598	0	6.1928	0.000464976	EnrichedGFP	RNA		Protein enriched	35
NCU16844	Uncharacterized protein	0.514573	-2.85516	2.85516	0	4.44858	0.00901787	EnrichedGFP	RNA		Shared	46
NCU05452	Splicing factor 3b	0.956321	-0.193623	0.193623	0	5.03378	0.00417594	EnrichedGFP	RNA
NCU03554	Uncharacterized protein	0.404779	3.01043	-3.01043	0	7.80117	4.01287e-07	EnrichedGFP	RNA
NCU09469	EF hand domain-containing protein	0.0869208	6.42247	-6.42247	0	3.0856	4.8038e-06	EnrichedGFP	RNA
NCU06430	Capsule-associated protein CAP1	0.462389	-2.97653	2.97653	0	4.94493	0.00183986	EnrichedGFP	RNA
NCU03543	Uncharacterized protein	0.00801979	9.84674	-9.84674	0	6.45817	0.000136265	EnrichedGFP	RNA
NCU02778	alpha-1,2-Mannosidase	0.409665	2.65725	-2.65725	0	4.99123	0.00152055	EnrichedGFP	RNA
NCU01990	UPF0016 domain-containing protein	0.433126	2.20672	-2.20672	0	7.06683	1.02802e-05	EnrichedGFP	RNA
NCU04799	Polyadenylate-binding protein, cytoplasmic and nuclear	0.0966797	-6.2902	6.2902	0	2.09248	0.00524204	EnrichedGFP	RNA
NCU02498	Cullin-3	0.257034	3.65271	-3.65271	0	4.46714	0.0106915	EnrichedGFP	RNA
NCU05891	Arid/bright domain-containing protein	0.564183	2.42852	-2.42852	0	1.54606	0.0184008	EnrichedGFP	RNA
NCU09878	DUF3844 domain-containing protein	0.361962	3.02697	-3.02697	0	5.62945	0.000626861	EnrichedGFP	RNA
NCU02376	Metallo-beta-lactamase domain-containing protein	0.394727	2.34282	-2.34282	0	4.89714	0.0105348	EnrichedGFP	RNA
NCU06762	Alpha-1,6-mannosyltransferase subunit	0.502521	1.83005	-1.83005	0	3.82619	0.0203487	EnrichedGFP	RNA
NCU07874	Nuclear and cytoplasmic polyadenylated RNA-binding protein pub1	0.256862	-3.41129	3.41129	0	2.83724	2.62122e-05	EnrichedGFP	RNA
NCU06251	KH domain RNA-binding protein	0.341483	-2.59347	2.59347	0	6.94648	1.15553e-05	EnrichedGFP	RNA
NCU06644	RanBD1 domain-containing protein	0.142761	4.42337	-4.42337	0	3.09823	0.000179044	EnrichedGFP	RNA
NCU03539	Ribonucleoside-diphosphate reductase large chain	0.0773035	-1.45524	1.45524	0	2.24011	0.0169526	EnrichedGFP	RNA
NCU04303	Asparagine synthetase 2	0.145958	0.275096	-0.275096	0	8.502	3.57286e-11	EnrichedGFP	RNA
NCU02785	Phospho-2-dehydro-3-deoxyheptonate aldolase	0.116818	-3.98223	3.98223	0	3.93629	4.34516e-08	EnrichedGFP	RNA
NCU03304	Proteasome subunit beta	0.379453	2.72451	-2.72451	0	4.5945	0.004253	EnrichedGFP	RNA
NCU00421	SWI-SNF complex subunit	NaN	0	0	0	4.41446	0.0208738	EnrichedGFP	RNA
NCU09693	Uncharacterized protein	0.581285	-2.68272	2.68272	0	2.21612	0.000242936	EnrichedGFP	RNA
NCU04245	Mitochondrial import receptor subunit tom70	0.466264	-0.147826	0.147826	0	5.84256	0.000233024	EnrichedGFP	RNA
NCU06189	5-aminolevulinate synthase, mitochondrial	0.456727	-2.30585	2.30585	0	7.50625	6.99089e-16	EnrichedGFP	RNA
NCU09331	HMF1	0.909085	-0.521419	0.521419	0	4.92845	0.00249354	EnrichedGFP	RNA
NCU01440	Myosin-2	0.123858	2.01732	-2.01732	0	1.73375	0.000682846	EnrichedGFP	RNA
NCU03837	Snf1 kinase complex beta-subunit Gal83	0.475261	2.67873	-2.67873	0	5.77758	0.0017488	EnrichedGFP	RNA
NCU01654	Long-chain-fatty-acid-CoA ligase 1	0.685185	0.525571	-0.525571	0	5.49897	0.00124244	EnrichedGFP	RNA
NCU03125	NIMA-interacting protein TinC	0.659745	0.074543	-0.074543	0	1.35119	0.0126298	EnrichedGFP	RNA
NCU08500	40S ribosomal protein S8	0.32453	-3.48889	3.48889	0	3.79477	2.08441e-06	EnrichedGFP	RNA
NCU02639	Argininosuccinate synthase;Argininosuccinate synthase, variant	0.711456	-0.838997	0.838997	0	4.39743	1.54282e-06	EnrichedGFP	RNA
NCU05680	Alpha-1,2-mannosyltransferase Kre5	0.498931	2.61755	-2.61755	0	5.78104	0.000325502	EnrichedGFP	RNA
NCU02075	Heat shock protein 70	0.0921549	-0.781683	0.781683	0	3.00025	8.55866e-05	EnrichedGFP	RNA
NCU06724	Glutamine synthetase	0.0631214	0.4945	-0.4945	0	6.82013	7.79872e-06	EnrichedGFP	RNA
NCU09450	26S proteasome regulatory subunit RPN2	0.0736317	0.312823	-0.312823	0	2.18566	0.00162898	EnrichedGFP	RNA
NCU00629	ATP-dependent 6-phosphofructokinase	0.181292	0.120019	-0.120019	0	1.58135	0.0102367	EnrichedGFP	RNA
NCU06344	Disulfide isomerase	0.99986	0.000154495	-0.000154495	0	6.49657	7.54746e-05	EnrichedGFP	RNA
NCU11181	Small COPII coat GTPase sar1	0.0600524	-0.572306	0.572306	0	2.20947	0.0142271	EnrichedGFP	RNA
NCU06512	Methionine synthase	0.13219	-0.723343	0.723343	0	2.39228	0.000190431	EnrichedGFP	RNA
NCU00162	L-type lectin-like domain-containing protein	0.544759	0.419038	-0.419038	0	5.64242	0.00112907	EnrichedGFP	RNA
NCU07965	Dolichol-phosphate mannosyltransferase subunit 1	0.66975	-0.447816	0.447816	0	6.13833	4.18634e-20	EnrichedGFP	RNA
NCU04003	ERP1 protein	0.598784	-0.246198	0.246198	0	4.9861	0.005221	EnrichedGFP	RNA
NCU10058	Phosphoglucomutase 2	0.586643	0.791604	-0.791604	0	1.95111	0.000516743	EnrichedGFP	RNA
NCU03819	COPII coat assembly protein sec16	0.48153	0.917355	-0.917355	0	2.11218	0.000991735	EnrichedGFP	RNA
NCU09043	Caleosin domain-containing protein	0.319781	0.286264	-0.286264	0	16.9473	5.24883e-19	EnrichedGFP	RNA
NCU06922	Endosomal cargo receptor	0.164389	-0.514381	0.514381	0	5.97596	0.00026365	EnrichedGFP	RNA
NCU02400	Metacaspase-1B	0.0954161	-4.0996	4.0996	0	2.466	0.0229245	EnrichedGFP	RNA
NCU00414	Adenosine kinase	0.340317	-3.80021	3.80021	0	4.37777	3.02819e-05	EnrichedGFP	RNA
NCU09602	Heat shock 70 kDa protein	0.0628506	-1.36576	1.36576	0	2.08043	0.0025067	EnrichedGFP	RNA
NCU03463	V-type proton ATPase subunit a	0.26166	0.901896	-0.901896	0	2.26252	0.000845185	EnrichedGFP	RNA
NCU00435	SNF7 family protein	0.704246	-2.33746	2.33746	0	4.60464	0.00784066	EnrichedGFP	RNA
NCU10067	26S proteasome non-ATPase regulatory subunit 8	0.951674	-0.00565338	0.00565338	0	5.472	0.000877617	EnrichedGFP	RNA
NCU02049	Uncharacterized protein	0.0165827	9.4813	-9.4813	0	5.31158	7.00282e-16	EnrichedGFP	RNA
NCU05942	Proteasome subunit alpha type	0.97004	0.011898	-0.011898	0	5.51576	0.00107743	EnrichedGFP	RNA
NCU06790	Uncharacterized protein	0.0183257	-0.980898	0.980898	0	19.5494	4.96997e-31	EnrichedGFP	RNA
NCU04823	NADP-dependent alcohol dehydrogenase C, variant	0.199426	0.297997	-0.297997	0	5.2755	0.0139788	EnrichedGFP	RNA
NCU07173	ADP-ribosylation factor 6	0.235368	-0.176011	0.176011	0	5.47916	5.9025e-11	EnrichedGFP	RNA
NCU06649	Nuclear pore complex protein Nup85	0.414583	2.67442	-2.67442	0	5.52193	0.000640358	EnrichedGFP	RNA
NCU03713	Guanosine-diphosphatase	0.228887	4.44813	-4.44813	0	5.48168	0.00133325	EnrichedGFP	RNA
NCU02404	RNP domain-containing protein	0.325023	-1.45706	1.45706	0	4.76929	1.41142e-07	EnrichedGFP	RNA
NCU01589	Heat shock protein 60	0.0651136	-1.47047	1.47047	0	6.68322	0.000139376	EnrichedGFP	RNA
NCU06702	Protein yop-1	0.426172	-0.34729	0.34729	0	4.23548	2.55456e-08	EnrichedGFP	RNA
NCU01547	26S proteasome regulatory subunit rpn-8	0.228813	-0.093977	0.093977	0	6.06422	0.000504068	EnrichedGFP	RNA
NCU08332	Woronin body major protein	0.984633	-0.00794411	0.00794411	0	2.33758	1.04385e-05	EnrichedGFP	RNA
NCU03922	3-hydroxy-3-methylglutaryl coenzyme A synthase	0.462674	0.653929	-0.653929	0	1.73553	0.0025902	EnrichedGFP	RNA
NCU15835	Uncharacterized protein	0.357622	3.77829	-3.77829	0	2.27918	0.00789863	EnrichedGFP	RNA
NCU08694	DUF2415 domain-containing protein	0.881222	0.592849	-0.592849	0	5.98849	0.000316417	EnrichedGFP	RNA
NCU07308	Fatty acid synthase alpha subunit reductase	0.118053	1.11748	-1.11748	0	2.1576	0.00804621	EnrichedGFP	RNA
NCU04404	Coatomer subunit beta	0.304141	1.16759	-1.16759	0	1.38932	0.00980122	EnrichedGFP	RNA
NCU06242	Lectin family integral membrane protein	0.657263	-0.306158	0.306158	0	2.63437	1.16348e-05	EnrichedGFP	RNA
NCU03436	Serine/threonine-protein phosphatase	0.281168	0.54715	-0.54715	0	4.55342	0.0120835	EnrichedGFP	RNA
NCU06603	ThiJ/PfpI family protein	0.283671	-3.79818	3.79818	0	4.45407	0.0075229	EnrichedGFP	RNA
NCU06327	Benzoate 4-monooxygenase cytochrome P450	0.915173	0.472397	-0.472397	0	4.80437	0.00466138	EnrichedGFP	RNA
NCU05430	ATP synthase subunit beta, mitochondrial	0.725462	0.0930951	-0.0930951	0	3.13931	5.72674e-07	EnrichedGFP	RNA
NCU05900	Uncharacterized protein	0.474796	3.10429	-3.10429	0	1.95876	0.00128761	EnrichedGFP	RNA
NCU07451	Methionyl-tRNA synthetase	0.14312	0.912055	-0.912055	0	1.83008	0.0179764	EnrichedGFP	RNA
NCU02599	BAP31 domain-containing protein	0.64028	-0.255657	0.255657	0	24.5185	3.34384e-43	EnrichedGFP	RNA
NCU06199	RNA binding protein Jsn1	0.0562624	-2.47901	2.47901	0	2.51406	3.20412e-05	EnrichedGFP	RNA
NCU01369	ATP-dependent RNA helicase ded1	0.021915	-0.333608	0.333608	0	4.80953	2.15669e-08	EnrichedGFP	RNA
NCU01680	Plasma membrane ATPase	0.0480666	-0.703235	0.703235	0	3.13381	2.08491e-08	EnrichedGFP	RNA
NCU02657	S-adenosylmethionine synthase	0.0491883	1.25454	-1.25454	0	4.24223	9.49685e-07	EnrichedGFP	RNA
NCU00050	Pyruvate dehydrogenase X component	0.313244	4.13845	-4.13845	0	3.28358	0.00776853	EnrichedGFP	RNA
NCU07414	DnaJ family protein	0.14017	-1.59244	1.59244	0	1.75197	0.00565529	EnrichedGFP	RNA
NCU00920	Isoleucyl-tRNA synthetase	0.0700993	-1.38388	1.38388	0	5.05216	0.00638676	EnrichedGFP	RNA
NCU03972	Proteasome regulatory particle	0.508601	0.109147	-0.109147	0	6.30855	0.000123136	EnrichedGFP	RNA
NCU06047	40S ribosomal protein S2	0.17281	-1.82234	1.82234	0	2.25923	7.80246e-05	EnrichedGFP	RNA
NCU07868	MIF4G domain-containing protein	0.339362	-3.24892	3.24892	0	2.97274	1.6774e-05	EnrichedGFP	RNA
NCU07182	40S ribosomal protein S24	0.200042	-4.57569	4.57569	0	3.60653	8.0713e-05	EnrichedGFP	RNA
NCU06942	Vacuolar protein sorting-associated protein VPS4	0.97676	-0.0206413	0.0206413	0	5.52122	0.00100147	EnrichedGFP	RNA
NCU08878	TEM1	0.690999	0.266675	-0.266675	0	3.00758	0.00963561	EnrichedGFP	RNA
NCU10066	Coatomer subunit alpha	0.395151	0.402839	-0.402839	0	3.74295	1.24152e-05	EnrichedGFP	RNA
NCU06205	Transcriptional repressor rco-1	0.0861071	0.60861	-0.60861	0	3.56587	1.06885e-05	EnrichedGFP	RNA
NCU00443	Ran-specific GTPase-activating protein 1	0.949049	0.245655	-0.245655	0	2.63564	0.00140083	EnrichedGFP	RNA
NCU03548	Uncharacterized protein	0.950277	0.0583223	-0.0583223	0	3.34833	0.00165194	EnrichedGFP	RNA
NCU08336	Succinate dehydrogenase [ubiquinone] flavoprotein subunit, mitochondrial	0.00677963	-0.386302	0.386302	0	2.95635	0.0116144	EnrichedGFP	RNA
NCU08964	60S ribosomal protein L10	0.0512127	-3.85369	3.85369	0	1.32953	0.0161059	EnrichedGFP	RNA
NCU06558	D-amino-acid oxidase	0.146307	-0.362644	0.362644	0	2.77902	0.0152156	EnrichedGFP	RNA
NCU03440	AP-2 complex subunit alpha	0.891522	-0.112068	0.112068	0	5.81142	0.000405664	EnrichedGFP	RNA
NCU08045	Phosphatidylethanolamine N-methyltransferase	0.44211	-0.511211	0.511211	0	4.82211	0.00434141	EnrichedGFP	RNA
NCU06783	ATP citrate lyase	0.240415	1.03647	-1.03647	0	1.76044	0.0181963	EnrichedGFP	RNA
NCU08973	SNARE protein Ykt6	0.787454	0.242931	-0.242931	0	5.4689	0.0043055	EnrichedGFP	RNA
NCU03565	Ribosomal protein L26	0.0567334	-2.91942	2.91942	0	2.23914	0.00610783	EnrichedGFP	RNA
NCU04352	Chitin synthase C	0.746579	-1.50286	1.50286	0	2.98308	1.81352e-06	EnrichedGFP	RNA
NCU06275	Uncharacterized protein	0.738273	0.379809	-0.379809	0	2.72386	0.0203512	EnrichedGFP	RNA
NCU03068	Glycerol-3-phosphate phosphatase 1	0.709034	0.478535	-0.478535	0	5.30613	0.000945438	EnrichedGFP	RNA
NCU02044	Obg-like ATPase 1	0.468585	2.6689	-2.6689	0	2.46069	0.010432	EnrichedGFP	RNA
NCU07014	40S ribosomal protein S17	0.308382	-0.699829	0.699829	0	6.71048	1.56505e-05	EnrichedGFP	RNA
NCU01452	40S ribosomal protein S1	0.175138	-1.77075	1.77075	0	4.22124	2.46826e-11	EnrichedGFP	RNA
NCU06454	Rho-type GTPase;Rho-type GTPase, variant	0.172356	-0.581707	0.581707	0	2.64591	2.04172e-06	EnrichedGFP	RNA
NCU01002	Coatomer subunit epsilon	0.462577	-0.278627	0.278627	0	4.95644	0.00400332	EnrichedGFP	RNA
NCU09119	ATP synthase subunit gamma	0.130414	-0.568617	0.568617	0	7.1615	5.5557e-06	EnrichedGFP	RNA
NCU01918	Actin-related protein 2/3 complex subunit 4	0.691743	-0.208247	0.208247	0	5.44803	0.000780939	EnrichedGFP	RNA
NCU03061	Translation initiation factor RLI1	0.0580633	-6.62541	6.62541	0	5.42119	0.00344553	EnrichedGFP	RNA
NCU01318	Protein transport protein sec23	0.0605706	-1.22008	1.22008	0	6.65332	1.9755e-05	EnrichedGFP	RNA
NCU03219	Kex2	0.0975228	5.42399	-5.42399	0	5.94912	0.000132493	EnrichedGFP	RNA
NCU09265	Calreticulin	0.985258	-0.0095768	0.0095768	0	4.81578	3.41027e-11	EnrichedGFP	RNA
NCU00493	Coatomer subunit delta	0.596827	0.39494	-0.39494	0	3.73539	0.000158481	EnrichedGFP	RNA
NCU02650	26S proteasome non-ATPase regulatory subunit 12	0.488343	0.094806	-0.094806	0	5.10277	0.00158809	EnrichedGFP	RNA
NCU01791	SNF7 family protein	0.945988	-0.447752	0.447752	0	5.84691	0.000438397	EnrichedGFP	RNA
NCU06031	Mitochondrial peroxiredoxin PRX1	0.55262	0.141177	-0.141177	0	7.55437	1.37933e-06	EnrichedGFP	RNA
NCU07839	ATP-dependent RNA helicase dbp2	0.687828	1.33746	-1.33746	0	6.86354	2.26368e-05	EnrichedGFP	RNA
NCU02478	Alpha-1,3-glucan synthase Ags2	0.492438	2.25042	-2.25042	0	2.11967	0.00391292	EnrichedGFP	RNA
NCU00475	40S ribosomal protein S18	0.230722	-1.13042	1.13042	0	1.186	0.018963	EnrichedGFP	RNA
NCU07746	F-box domain-containing protein	0.141216	-0.666023	0.666023	0	2.58415	0.00232195	EnrichedGFP	RNA
NCU06198	GDP-mannose transporter	0.928291	0.0544122	-0.0544122	0	8.09124	7.15365e-07	EnrichedGFP	RNA
NCU00243	Microtubule-associated protein RP/EB family member 1	0.976554	0.112587	-0.112587	0	7.04878	1.30317e-05	EnrichedGFP	RNA
NCU05526	Homocitrate synthase;Homocitrate synthase, variant 2	0.938133	0.0191835	-0.0191835	0	2.6706	0.000160155	EnrichedGFP	RNA
NCU00410	Eukaryotic release factor 1	0.118435	-5.03423	5.03423	0	3.08387	0.000312893	EnrichedGFP	RNA
NCU05234	GTP-binding protein ryh1	0.770683	0.112707	-0.112707	0	2.00051	0.0148296	EnrichedGFP	RNA
NCU03910	Probable cytochrome b5	0.73961	-0.112591	0.112591	0	7.85009	5.05824e-07	EnrichedGFP	RNA
NCU08389	60S ribosomal protein L20	0.140876	-6.4489	6.4489	0	1.78697	0.0174602	EnrichedGFP	RNA
NCU02435	Histone H2B	0.292589	-3.38758	3.38758	0	1.71251	0.00734808	EnrichedGFP	RNA
NCU08620	40S ribosomal protein S16	0.157191	-1.54929	1.54929	0	3.34734	1.36216e-05	EnrichedGFP	RNA
NCU04247	Actin-like protein	0.317752	-0.612932	0.612932	0	4.01684	0.0209857	EnrichedGFP	RNA
NCU02829	Phosphomannomutase	0.373901	-2.38293	2.38293	0	3.94966	0.0137075	EnrichedGFP	RNA
NCU04779	60S ribosomal protein L8	0.0536965	-8.81444	8.81444	0	4.09289	1.1597e-06	EnrichedGFP	RNA
NCU06210	Ribosomal_L28e domain-containing protein	0.0712771	-3.514	3.514	0	6.55415	3.23159e-05	EnrichedGFP	RNA
NCU02207	T-complex protein 1 subunit beta	0.457813	-0.142867	0.142867	0	5.64346	0.000542071	EnrichedGFP	RNA
NCU02305	Probable hexaprenyl pyrophosphate synthase, mitochondrial	0.447768	-2.9922	2.9922	0	4.60326	0.0167182	EnrichedGFP	RNA
NCU01985	Sulfate adenylyltransferase	0.172884	0.984562	-0.984562	0	2.86856	0.00241207	EnrichedGFP	RNA
NCU05881	DUF500 and UBA/TS-N domain-containing protein	0.078101	-6.45206	6.45206	0	2.57227	0.000703537	EnrichedGFP	RNA
NCU00258	40S ribosomal protein S7	0.309072	-0.819471	0.819471	0	7.35436	4.56281e-06	EnrichedGFP	RNA
NCU02224	26S proteasome non-ATPase regulatory subunit 3	0.0772904	0.293197	-0.293197	0	3.56517	0.00660736	EnrichedGFP	RNA
NCU07330	Transmembrane 9 superfamily member	0.410814	3.21188	-3.21188	0	5.50968	0.00106108	EnrichedGFP	RNA
NCU09123	Ca/CaM-dependent kinase-1	0.629912	0.787949	-0.787949	0	7.00525	8.10868e-06	EnrichedGFP	RNA
NCU00352	Phospholipid-transporting ATPase	0.781325	-0.13925	0.13925	0	2.88781	0.000277676	EnrichedGFP	RNA
NCU07192	Uncharacterized protein	0.103902	-1.17559	1.17559	0	2.10122	0.0003115	EnrichedGFP	RNA
NCU07020	Vacuolar protein sorting-associated protein vps17	0.0914705	-1.05922	1.05922	0	2.55819	0.00128911	EnrichedGFP	RNA
NCU02723	Protein transport protein SFT2	0.484784	0.36714	-0.36714	0	5.40274	0.00244953	EnrichedGFP	RNA
NCU05514	Golgi membrane protein	0.529032	-2.6211	2.6211	0	5.20934	0.00435057	EnrichedGFP	RNA
[truncated: 1,793 more rows]
